# Supplementary material for: Nephron mass determines the excretion rate of urinary extracellular vesicles
Source: J Extracell Vesicles. 2022 Jan 22;11(1):e12181. doi: 10.1002/jev2.12181 (PMC8783354; doi:10.1002/jev2.12181)
Supplement: Supplementary file 2 — Supporting Information [file JEV2-11-e12181-s001.xlsx]

## Sheet: Unique proteins (2829)
Accession	Found in PCN urine	Found in Bladder urine	Difference (PCN minus bladder)	Total samples	Unique in PCN	Unique in bladder
G3V1L9	1	0	1	1	TRUE	FALSE
O60669	2	0	2	2	TRUE	FALSE
Q5VZ89-7	1	0	1	1	TRUE	FALSE
A0A087X117	0	2	-2	2	FALSE	TRUE
A0A0J9YWL0	0	1	-1	1	FALSE	TRUE
A9Z1X7	0	3	-3	3	FALSE	TRUE
K7ER00	0	1	-1	1	FALSE	TRUE
P43246	0	3	-3	3	FALSE	TRUE
P50607-2	0	2	-2	2	FALSE	TRUE
Q16630-2	0	4	-4	4	FALSE	TRUE
Q6NUT3-3	0	4	-4	4	FALSE	TRUE
Q92876	0	1	-1	1	FALSE	TRUE
Q96B26	0	1	-1	1	FALSE	TRUE
Q9H4A6	0	5	-5	5	FALSE	TRUE
Q9Y2I6	0	4	-4	4	FALSE	TRUE
A0A024R0K5	9	9	0	18	FALSE	FALSE
A0A024R4E5	5	5	0	10	FALSE	FALSE
A0A024R571	9	9	0	18	FALSE	FALSE
A0A024R644	9	9	0	18	FALSE	FALSE
A0A024R6I7	9	8	1	17	FALSE	FALSE
A0A075B6G3	4	3	1	7	FALSE	FALSE
A0A075B6H7	9	9	0	18	FALSE	FALSE
A0A075B6H9	9	9	0	18	FALSE	FALSE
A0A075B6I0	9	9	0	18	FALSE	FALSE
A0A075B6I1	5	5	0	10	FALSE	FALSE
A0A075B6I4	5	5	0	10	FALSE	FALSE
A0A075B6I7	3	1	2	4	FALSE	FALSE
A0A075B6I9	9	9	0	18	FALSE	FALSE
A0A075B6J9	9	9	0	18	FALSE	FALSE
A0A075B6K2	2	3	-1	5	FALSE	FALSE
A0A075B6K4	9	9	0	18	FALSE	FALSE
A0A075B6K5	9	8	1	17	FALSE	FALSE
A0A075B6K6	5	5	0	10	FALSE	FALSE
A0A075B6Q5	9	8	1	17	FALSE	FALSE
A0A075B6R9	9	9	0	18	FALSE	FALSE
A0A075B6S2	9	9	0	18	FALSE	FALSE
A0A075B6S9	9	7	2	16	FALSE	FALSE
A0A075B716	8	8	0	16	FALSE	FALSE
A0A075B7B8	5	5	0	10	FALSE	FALSE
A0A075B7D0	9	8	1	17	FALSE	FALSE
A0A075B7E8	4	4	0	8	FALSE	FALSE
A0A087WSY6	9	9	0	18	FALSE	FALSE
A0A087WSZ0	4	2	2	6	FALSE	FALSE
A0A087WT65	9	9	0	18	FALSE	FALSE
A0A087WTP3	9	9	0	18	FALSE	FALSE
A0A087WTU6	5	4	1	9	FALSE	FALSE
A0A087WUE4	5	5	0	10	FALSE	FALSE
A0A087WUW9	5	5	0	10	FALSE	FALSE
A0A087WUZ3	9	9	0	18	FALSE	FALSE
A0A087WV17	5	5	0	10	FALSE	FALSE
A0A087WVC6	9	9	0	18	FALSE	FALSE
A0A087WVD9	4	4	0	8	FALSE	FALSE
A0A087WVM2	4	4	0	8	FALSE	FALSE
A0A087WVP1	4	3	1	7	FALSE	FALSE
A0A087WVQ6	9	9	0	18	FALSE	FALSE
A0A087WW66	9	9	0	18	FALSE	FALSE
A0A087WW87	9	9	0	18	FALSE	FALSE
A0A087WWM0	9	9	0	18	FALSE	FALSE
A0A087WXI5	5	5	0	10	FALSE	FALSE
A0A087WY31	5	5	0	10	FALSE	FALSE
A0A087WYT3	4	4	0	8	FALSE	FALSE
A0A087WZM2	4	4	0	8	FALSE	FALSE
A0A087WZM5	5	5	0	10	FALSE	FALSE
A0A087WZN1	5	5	0	10	FALSE	FALSE
A0A087X020	5	5	0	10	FALSE	FALSE
A0A087X080	1	2	-1	3	FALSE	FALSE
A0A087X0R6	9	9	0	18	FALSE	FALSE
A0A087X0X3	9	9	0	18	FALSE	FALSE
A0A087X1N8	9	9	0	18	FALSE	FALSE
A0A087X1Z3	9	9	0	18	FALSE	FALSE
A0A087X232	9	9	0	18	FALSE	FALSE
A0A087X256	5	5	0	10	FALSE	FALSE
A0A087X2I1	9	9	0	18	FALSE	FALSE
A0A096LPE2	9	9	0	18	FALSE	FALSE
A0A0A0MQR0	4	4	0	8	FALSE	FALSE
A0A0A0MQS6	4	4	0	8	FALSE	FALSE
A0A0A0MQS9	4	1	3	5	FALSE	FALSE
A0A0A0MQW3	4	5	-1	9	FALSE	FALSE
A0A0A0MRJ7	9	9	0	18	FALSE	FALSE
A0A0A0MRZ8	9	9	0	18	FALSE	FALSE
A0A0A0MS09	9	9	0	18	FALSE	FALSE
A0A0A0MS15	9	9	0	18	FALSE	FALSE
A0A0A0MS56	4	4	0	8	FALSE	FALSE
A0A0A0MSG2	5	5	0	10	FALSE	FALSE
A0A0A0MSS8	9	9	0	18	FALSE	FALSE
A0A0A0MSY4	5	5	0	10	FALSE	FALSE
A0A0A0MT26	1	3	-2	4	FALSE	FALSE
A0A0A0MT69	9	9	0	18	FALSE	FALSE
A0A0A0MT89	9	9	0	18	FALSE	FALSE
A0A0A0MT96	4	4	0	8	FALSE	FALSE
A0A0A0MTH3	5	5	0	10	FALSE	FALSE
A0A0A0MTS2	9	9	0	18	FALSE	FALSE
A0A0A6YY92	5	4	1	9	FALSE	FALSE
A0A0A6YY98	4	4	0	8	FALSE	FALSE
A0A0A6YY99	4	4	0	8	FALSE	FALSE
A0A0A6YYJ8	5	5	0	10	FALSE	FALSE
A0A0A6YYL4	9	9	0	18	FALSE	FALSE
A0A0A6YYL6	9	9	0	18	FALSE	FALSE
A0A0B4J1R4	9	9	0	18	FALSE	FALSE
A0A0B4J1U3	9	6	3	15	FALSE	FALSE
A0A0B4J1U7	9	9	0	18	FALSE	FALSE
A0A0B4J1V0	9	9	0	18	FALSE	FALSE
A0A0B4J1V6	9	9	0	18	FALSE	FALSE
A0A0B4J1X5	9	8	1	17	FALSE	FALSE
A0A0B4J1Y8	9	9	0	18	FALSE	FALSE
A0A0B4J1Y9	9	9	0	18	FALSE	FALSE
A0A0B4J231	9	9	0	18	FALSE	FALSE
A0A0B4J269	5	8	-3	13	FALSE	FALSE
A0A0B4J278	9	8	1	17	FALSE	FALSE
A0A0B4J2B5	9	9	0	18	FALSE	FALSE
A0A0B4J2C3	9	9	0	18	FALSE	FALSE
A0A0B4J2D9	9	9	0	18	FALSE	FALSE
A0A0B4J2E5	2	6	-4	8	FALSE	FALSE
A0A0B4J2H0	9	9	0	18	FALSE	FALSE
A0A0C4DFY5	9	9	0	18	FALSE	FALSE
A0A0C4DFZ2	9	9	0	18	FALSE	FALSE
A0A0C4DG17	9	9	0	18	FALSE	FALSE
A0A0C4DG49	9	8	1	17	FALSE	FALSE
A0A0C4DGQ5	9	9	0	18	FALSE	FALSE
A0A0C4DGV4	4	4	0	8	FALSE	FALSE
A0A0C4DH24	9	9	0	18	FALSE	FALSE
A0A0C4DH25	9	9	0	18	FALSE	FALSE
A0A0C4DH26	9	9	0	18	FALSE	FALSE
A0A0C4DH29	9	9	0	18	FALSE	FALSE
A0A0C4DH31	9	5	4	14	FALSE	FALSE
A0A0C4DH33	9	9	0	18	FALSE	FALSE
A0A0C4DH34	9	9	0	18	FALSE	FALSE
A0A0C4DH35	4	4	0	8	FALSE	FALSE
A0A0C4DH36	9	9	0	18	FALSE	FALSE
A0A0C4DH38	9	9	0	18	FALSE	FALSE
A0A0C4DH43	5	5	0	10	FALSE	FALSE
A0A0C4DH67	9	9	0	18	FALSE	FALSE
A0A0C4DH72	9	9	0	18	FALSE	FALSE
A0A0D5XQ77	4	4	0	8	FALSE	FALSE
A0A0D9SF53	9	9	0	18	FALSE	FALSE
A0A0D9SFE4	5	5	0	10	FALSE	FALSE
A0A0D9SGF6	4	4	0	8	FALSE	FALSE
A0A0D9SGG1	3	3	0	6	FALSE	FALSE
A0A0G2JH68	9	9	0	18	FALSE	FALSE
A0A0G2JIW1	9	9	0	18	FALSE	FALSE
A0A0G2JL56	4	4	0	8	FALSE	FALSE
A0A0G2JLB3	9	9	0	18	FALSE	FALSE
A0A0G2JLV7	4	6	-2	10	FALSE	FALSE
A0A0G2JMB2	9	9	0	18	FALSE	FALSE
A0A0G2JMH6	4	4	0	8	FALSE	FALSE
A0A0G2JMW3	9	9	0	18	FALSE	FALSE
A0A0G2JN42	9	8	1	17	FALSE	FALSE
A0A0G2JNI0	5	5	0	10	FALSE	FALSE
A0A0G2JNY3	4	4	0	8	FALSE	FALSE
A0A0G2JPF8	5	5	0	10	FALSE	FALSE
A0A0G2JRQ6	9	9	0	18	FALSE	FALSE
A0A0G2JS06	9	9	0	18	FALSE	FALSE
A0A0G2JS65	9	9	0	18	FALSE	FALSE
A0A0J9YX35	9	9	0	18	FALSE	FALSE
A0A0J9YXX1	4	4	0	8	FALSE	FALSE
A0A0J9YY99	9	8	1	17	FALSE	FALSE
A0A0U1RQW6	9	9	0	18	FALSE	FALSE
A0A0U1RR07	7	6	1	13	FALSE	FALSE
A0A0U1RR16	5	5	0	10	FALSE	FALSE
A0A0U1RRH7	9	7	2	16	FALSE	FALSE
A0A0U1RRM4	9	8	1	17	FALSE	FALSE
A0A0U1RRM6	4	4	0	8	FALSE	FALSE
A0A140T913	5	5	0	10	FALSE	FALSE
A0A140TA34	5	5	0	10	FALSE	FALSE
A0A1B0GTL5	9	9	0	18	FALSE	FALSE
A0A1B0GTU4	4	4	0	8	FALSE	FALSE
A0A1B0GTW1	5	5	0	10	FALSE	FALSE
A0A1B0GUS7	5	5	0	10	FALSE	FALSE
A0A1B0GUU9	9	9	0	18	FALSE	FALSE
A0A1B0GVU9	4	4	0	8	FALSE	FALSE
A0A1B0GVY1	5	5	0	10	FALSE	FALSE
A0A1B0GW23	4	4	0	8	FALSE	FALSE
A0A1B0GW77	9	9	0	18	FALSE	FALSE
A0A1C7CYX9	9	9	0	18	FALSE	FALSE
A0A1W2PNV4	5	5	0	10	FALSE	FALSE
A0A1W2PNX8	5	5	0	10	FALSE	FALSE
A0A1W2PPJ5	9	9	0	18	FALSE	FALSE
A0A1W2PPS5	9	9	0	18	FALSE	FALSE
A0A1W2PQ51	9	9	0	18	FALSE	FALSE
A0A1W2PRB8	9	9	0	18	FALSE	FALSE
A0A1W2PRS1	9	9	0	18	FALSE	FALSE
A0A217FLJ2	4	4	0	8	FALSE	FALSE
A0A286YEU2	4	4	0	8	FALSE	FALSE
A0A286YEY1	9	9	0	18	FALSE	FALSE
A0A286YFF7	8	8	0	16	FALSE	FALSE
A0A286YFF8	4	4	0	8	FALSE	FALSE
A0A286YFJ8	9	9	0	18	FALSE	FALSE
A0AVT1	9	9	0	18	FALSE	FALSE
A0M8Q6	9	9	0	18	FALSE	FALSE
A0PJK1-4	4	4	0	8	FALSE	FALSE
A2A274	9	9	0	18	FALSE	FALSE
A2A2S5	5	5	0	10	FALSE	FALSE
A2A3N6	5	5	0	10	FALSE	FALSE
A4D1S5-2	5	5	0	10	FALSE	FALSE
A5D8V6	9	9	0	18	FALSE	FALSE
A6NC48	9	9	0	18	FALSE	FALSE
A6NC98	4	4	0	8	FALSE	FALSE
A6NDG6	5	5	0	10	FALSE	FALSE
A6NEE1	4	4	0	8	FALSE	FALSE
A6NFX8	1	4	-3	5	FALSE	FALSE
A6NI72	9	8	1	17	FALSE	FALSE
A6NMH8	9	9	0	18	FALSE	FALSE
A6XMV9	8	8	0	16	FALSE	FALSE
A8K2U0	9	9	0	18	FALSE	FALSE
A8MUS3	5	5	0	10	FALSE	FALSE
A8MWY0	5	4	1	9	FALSE	FALSE
A8MXP9	5	5	0	10	FALSE	FALSE
B0FP48	9	9	0	18	FALSE	FALSE
B0I1T2	5	5	0	10	FALSE	FALSE
B0QY89	9	9	0	18	FALSE	FALSE
B0QZ18	4	4	0	8	FALSE	FALSE
B0YIW2	9	6	3	15	FALSE	FALSE
B0YIW6	9	9	0	18	FALSE	FALSE
B1AHD1	5	5	0	10	FALSE	FALSE
B1AK88	9	9	0	18	FALSE	FALSE
B1AKR6	4	4	0	8	FALSE	FALSE
B1ALM5	4	4	0	8	FALSE	FALSE
B3KS98	9	9	0	18	FALSE	FALSE
B4DL54	5	5	0	10	FALSE	FALSE
B4DLN1	5	6	-1	11	FALSE	FALSE
B4DLP0	5	4	1	9	FALSE	FALSE
B4DPQ0	9	9	0	18	FALSE	FALSE
B4DUT8	9	9	0	18	FALSE	FALSE
B4E0Y9	9	9	0	18	FALSE	FALSE
B4E171	3	1	2	4	FALSE	FALSE
B4E1Z4	9	9	0	18	FALSE	FALSE
B5MBZ0	4	4	0	8	FALSE	FALSE
B5MC07	3	6	-3	9	FALSE	FALSE
B5MCA4	6	8	-2	14	FALSE	FALSE
B5MD23	4	4	0	8	FALSE	FALSE
B5ME19	9	8	1	17	FALSE	FALSE
B7Z2R2	2	2	0	4	FALSE	FALSE
B7Z4C8	5	5	0	10	FALSE	FALSE
B7Z6Z4	9	9	0	18	FALSE	FALSE
B7ZKJ3	4	4	0	8	FALSE	FALSE
B7ZKJ8	9	9	0	18	FALSE	FALSE
B8A4K4	1	4	-3	5	FALSE	FALSE
C9J0A7	5	5	0	10	FALSE	FALSE
C9J6P4	9	9	0	18	FALSE	FALSE
C9J7E5	5	5	0	10	FALSE	FALSE
C9J7I0	4	4	0	8	FALSE	FALSE
C9JC84	9	9	0	18	FALSE	FALSE
C9JF17	9	9	0	18	FALSE	FALSE
C9JIF9	9	9	0	18	FALSE	FALSE
C9JIZ6	9	9	0	18	FALSE	FALSE
C9JJN9	5	5	0	10	FALSE	FALSE
C9JV77	9	9	0	18	FALSE	FALSE
C9K0J5	4	4	0	8	FALSE	FALSE
D3DQV9	5	6	-1	11	FALSE	FALSE
D3DSM0	9	9	0	18	FALSE	FALSE
D3YTG3	5	5	0	10	FALSE	FALSE
D6R956	9	9	0	18	FALSE	FALSE
D6RAR4	9	9	0	18	FALSE	FALSE
D6RAX7	4	4	0	8	FALSE	FALSE
D6RE86	5	5	0	10	FALSE	FALSE
D6REX3	5	4	1	9	FALSE	FALSE
D6RF35	9	9	0	18	FALSE	FALSE
D6RFF8	5	5	0	10	FALSE	FALSE
D6RFN0	5	5	0	10	FALSE	FALSE
D6W5Y5	1	3	-2	4	FALSE	FALSE
E5RHG6	9	9	0	18	FALSE	FALSE
E5RK69	9	9	0	18	FALSE	FALSE
E7EMB3	9	9	0	18	FALSE	FALSE
E7EMK3	9	9	0	18	FALSE	FALSE
E7EPK1	9	9	0	18	FALSE	FALSE
E7EQ64	9	9	0	18	FALSE	FALSE
E7EQR4	9	9	0	18	FALSE	FALSE
E7ER45	9	9	0	18	FALSE	FALSE
E7ESC6	9	9	0	18	FALSE	FALSE
E7ESW6	4	4	0	8	FALSE	FALSE
E7ETB3	9	9	0	18	FALSE	FALSE
E7ETH0	9	9	0	18	FALSE	FALSE
E7EUC7	4	4	0	8	FALSE	FALSE
E7EV01	9	9	0	18	FALSE	FALSE
E7EVA0	9	9	0	18	FALSE	FALSE
E7EWW9	5	5	0	10	FALSE	FALSE
E7EX17	5	5	0	10	FALSE	FALSE
E9PAU2	4	5	-1	9	FALSE	FALSE
E9PAV3	5	5	0	10	FALSE	FALSE
E9PB61	9	6	3	15	FALSE	FALSE
E9PEB5	4	4	0	8	FALSE	FALSE
E9PEJ6	4	4	0	8	FALSE	FALSE
E9PES4	4	4	0	8	FALSE	FALSE
E9PF18	5	5	0	10	FALSE	FALSE
E9PF82	4	4	0	8	FALSE	FALSE
E9PFW3	9	9	0	18	FALSE	FALSE
E9PFZ2	4	4	0	8	FALSE	FALSE
E9PGN7	5	5	0	10	FALSE	FALSE
E9PI68	4	3	1	7	FALSE	FALSE
E9PK25	9	9	0	18	FALSE	FALSE
E9PNQ8	9	9	0	18	FALSE	FALSE
E9PQ57	1	1	0	2	FALSE	FALSE
E9PQA6	9	9	0	18	FALSE	FALSE
E9PQD6	4	1	3	5	FALSE	FALSE
E9PQY2	5	5	0	10	FALSE	FALSE
E9PR17	9	9	0	18	FALSE	FALSE
E9PRY8	9	9	0	18	FALSE	FALSE
E9PSI1	9	9	0	18	FALSE	FALSE
F5GWE5	4	4	0	8	FALSE	FALSE
F5GXR3	5	4	1	9	FALSE	FALSE
F5GYQ1	9	9	0	18	FALSE	FALSE
F5H039	5	5	0	10	FALSE	FALSE
F5H269	3	4	-1	7	FALSE	FALSE
F5H2F4	9	9	0	18	FALSE	FALSE
F5H5D3	9	9	0	18	FALSE	FALSE
F5H5R8	4	4	0	8	FALSE	FALSE
F5H6Q1	4	4	0	8	FALSE	FALSE
F5H757	4	4	0	8	FALSE	FALSE
F6S8M0	9	9	0	18	FALSE	FALSE
F6SYF8	5	4	1	9	FALSE	FALSE
F6TLX2	9	9	0	18	FALSE	FALSE
F6WQW2	7	7	0	14	FALSE	FALSE
F8VQD4	9	8	1	17	FALSE	FALSE
F8VVA7	9	9	0	18	FALSE	FALSE
F8VXU5	9	9	0	18	FALSE	FALSE
F8VYN9	9	9	0	18	FALSE	FALSE
F8W1S1	9	9	0	18	FALSE	FALSE
F8W727	4	4	0	8	FALSE	FALSE
F8WE17	4	4	0	8	FALSE	FALSE
F8WF69	9	9	0	18	FALSE	FALSE
G3V180	9	9	0	18	FALSE	FALSE
G3V1A6	5	5	0	10	FALSE	FALSE
G3V1N2	9	7	2	16	FALSE	FALSE
G3V2B9	9	9	0	18	FALSE	FALSE
G3V2N0	5	5	0	10	FALSE	FALSE
G3V2W1	9	9	0	18	FALSE	FALSE
G3V4P8	4	4	0	8	FALSE	FALSE
G3V5Z7	9	9	0	18	FALSE	FALSE
G3XA98	9	8	1	17	FALSE	FALSE
G3XAE9	5	5	0	10	FALSE	FALSE
G3XAH0	5	5	0	10	FALSE	FALSE
G3XAI2	9	8	1	17	FALSE	FALSE
G5E9Q6	9	9	0	18	FALSE	FALSE
G5E9W9	9	4	5	13	FALSE	FALSE
G5EA09	9	9	0	18	FALSE	FALSE
G8JLB6	8	8	0	16	FALSE	FALSE
G8JLG2	9	9	0	18	FALSE	FALSE
G8JLH6	9	9	0	18	FALSE	FALSE
H0Y449	8	8	0	16	FALSE	FALSE
H0Y4R2	9	8	1	17	FALSE	FALSE
H0Y626	5	5	0	10	FALSE	FALSE
H0Y686	3	2	1	5	FALSE	FALSE
H0Y6T8	5	5	0	10	FALSE	FALSE
H0Y858	9	9	0	18	FALSE	FALSE
H0Y8T5	4	4	0	8	FALSE	FALSE
H0Y8W2	5	5	0	10	FALSE	FALSE
H0Y8X4	4	4	0	8	FALSE	FALSE
H0YAC1	9	9	0	18	FALSE	FALSE
H0YC42	5	5	0	10	FALSE	FALSE
H0YFH1	4	3	1	7	FALSE	FALSE
H0YI09	5	5	0	10	FALSE	FALSE
H0YJ66	7	7	0	14	FALSE	FALSE
H0YKD8	9	9	0	18	FALSE	FALSE
H0YMV8	8	8	0	16	FALSE	FALSE
H0YNJ6	5	5	0	10	FALSE	FALSE
H3BMD8	5	5	0	10	FALSE	FALSE
H3BN02	4	4	0	8	FALSE	FALSE
H3BN92	4	3	1	7	FALSE	FALSE
H3BN98	9	8	1	17	FALSE	FALSE
H3BP20	9	9	0	18	FALSE	FALSE
H3BPE7	5	5	0	10	FALSE	FALSE
H3BVC7	5	5	0	10	FALSE	FALSE
H3BVE0	4	4	0	8	FALSE	FALSE
H7BY58	8	9	-1	17	FALSE	FALSE
H7BZJ3	5	5	0	10	FALSE	FALSE
H7C0N0	4	4	0	8	FALSE	FALSE
H7C2N1	5	5	0	10	FALSE	FALSE
H7C3L0	4	4	0	8	FALSE	FALSE
H7C573	5	5	0	10	FALSE	FALSE
I3L0A0	9	9	0	18	FALSE	FALSE
I3L202	5	5	0	10	FALSE	FALSE
I3L4A1	9	9	0	18	FALSE	FALSE
I3L504	9	9	0	18	FALSE	FALSE
J3KN16	5	5	0	10	FALSE	FALSE
J3KN66	5	4	1	9	FALSE	FALSE
J3KNB4	9	9	0	18	FALSE	FALSE
J3KNF8	9	8	1	17	FALSE	FALSE
J3KPJ0	5	6	-1	11	FALSE	FALSE
J3KPS3	9	9	0	18	FALSE	FALSE
J3KQ32	5	5	0	10	FALSE	FALSE
J3KQE5	9	9	0	18	FALSE	FALSE
J3KQL8	5	5	0	10	FALSE	FALSE
J3KR44	5	5	0	10	FALSE	FALSE
J3KS52	4	4	0	8	FALSE	FALSE
J3KTA4	5	4	1	9	FALSE	FALSE
J3KTI2	5	5	0	10	FALSE	FALSE
J3QKT4	9	9	0	18	FALSE	FALSE
J3QL71	9	7	2	16	FALSE	FALSE
J3QQ67	9	9	0	18	FALSE	FALSE
J3QQX2	9	9	0	18	FALSE	FALSE
J3QRS3	9	9	0	18	FALSE	FALSE
J3QRU1	9	9	0	18	FALSE	FALSE
K7EJ20	4	4	0	8	FALSE	FALSE
K7EJ46	4	4	0	8	FALSE	FALSE
K7EKI0	9	9	0	18	FALSE	FALSE
K7EL06	5	5	0	10	FALSE	FALSE
K7EL21	9	9	0	18	FALSE	FALSE
K7ELG9	5	4	1	9	FALSE	FALSE
K7ELL7	5	5	0	10	FALSE	FALSE
K7EPJ4	3	5	-2	8	FALSE	FALSE
K7ER74	9	9	0	18	FALSE	FALSE
K7ERG9	9	9	0	18	FALSE	FALSE
K7ERV3	6	7	-1	13	FALSE	FALSE
K7ES93	9	8	1	17	FALSE	FALSE
K7N7A8	9	9	0	18	FALSE	FALSE
L0R6Q1	5	5	0	10	FALSE	FALSE
L7N2F9	5	5	0	10	FALSE	FALSE
M0QXB5	9	9	0	18	FALSE	FALSE
M0QYN0	8	8	0	16	FALSE	FALSE
M0QYS1	5	5	0	10	FALSE	FALSE
M0QYZ2	5	5	0	10	FALSE	FALSE
M0R1F0	4	4	0	8	FALSE	FALSE
M0R1T5	9	9	0	18	FALSE	FALSE
M0R296	9	9	0	18	FALSE	FALSE
M9MML0	9	9	0	18	FALSE	FALSE
O00116	5	5	0	10	FALSE	FALSE
O00151	1	2	-1	3	FALSE	FALSE
O00154	5	5	0	10	FALSE	FALSE
O00159-3	9	9	0	18	FALSE	FALSE
O00160	5	5	0	10	FALSE	FALSE
O00161	9	9	0	18	FALSE	FALSE
O00178	4	4	0	8	FALSE	FALSE
O00182	9	9	0	18	FALSE	FALSE
O00186	4	4	0	8	FALSE	FALSE
O00187	9	9	0	18	FALSE	FALSE
O00194	9	9	0	18	FALSE	FALSE
O00203	3	3	0	6	FALSE	FALSE
O00214-2	9	9	0	18	FALSE	FALSE
O00231-2	9	9	0	18	FALSE	FALSE
O00232	9	9	0	18	FALSE	FALSE
O00299	9	9	0	18	FALSE	FALSE
O00303	9	8	1	17	FALSE	FALSE
O00308	5	6	-1	11	FALSE	FALSE
O00322-2	9	9	0	18	FALSE	FALSE
O00391	9	9	0	18	FALSE	FALSE
O00401	9	8	1	17	FALSE	FALSE
O00410-3	8	8	0	16	FALSE	FALSE
O00429-6	4	3	1	7	FALSE	FALSE
O00462	9	9	0	18	FALSE	FALSE
O00468-3	9	9	0	18	FALSE	FALSE
O00476-2	9	9	0	18	FALSE	FALSE
O00487	9	9	0	18	FALSE	FALSE
O00499	8	9	-1	17	FALSE	FALSE
O00505	8	9	-1	17	FALSE	FALSE
O00526	9	9	0	18	FALSE	FALSE
O00592	9	9	0	18	FALSE	FALSE
O00602	9	9	0	18	FALSE	FALSE
O00625	4	4	0	8	FALSE	FALSE
O00629	1	4	-3	5	FALSE	FALSE
O00635	6	6	0	12	FALSE	FALSE
O00754	9	9	0	18	FALSE	FALSE
O00757	9	9	0	18	FALSE	FALSE
O00764	9	8	1	17	FALSE	FALSE
O00767	4	3	1	7	FALSE	FALSE
O14494-2	4	4	0	8	FALSE	FALSE
O14495	4	3	1	7	FALSE	FALSE
O14498	9	9	0	18	FALSE	FALSE
O14548	4	4	0	8	FALSE	FALSE
O14556	4	4	0	8	FALSE	FALSE
O14672	9	9	0	18	FALSE	FALSE
O14678	4	4	0	8	FALSE	FALSE
O14727	9	8	1	17	FALSE	FALSE
O14732	9	9	0	18	FALSE	FALSE
O14737-2	5	5	0	10	FALSE	FALSE
O14744	4	3	1	7	FALSE	FALSE
O14745	9	9	0	18	FALSE	FALSE
O14773	9	9	0	18	FALSE	FALSE
O14786	4	4	0	8	FALSE	FALSE
O14791-2	9	9	0	18	FALSE	FALSE
O14818	9	9	0	18	FALSE	FALSE
O14828	5	5	0	10	FALSE	FALSE
O14907	9	9	0	18	FALSE	FALSE
O14908	9	7	2	16	FALSE	FALSE
O14910	9	9	0	18	FALSE	FALSE
O14920	5	4	1	9	FALSE	FALSE
O14964	5	5	0	10	FALSE	FALSE
O14966	9	9	0	18	FALSE	FALSE
O14980	9	9	0	18	FALSE	FALSE
O15020	9	9	0	18	FALSE	FALSE
O15031	9	9	0	18	FALSE	FALSE
O15067	4	5	-1	9	FALSE	FALSE
O15116	4	4	0	8	FALSE	FALSE
O15118	5	5	0	10	FALSE	FALSE
O15127	9	9	0	18	FALSE	FALSE
O15143	9	9	0	18	FALSE	FALSE
O15144	9	9	0	18	FALSE	FALSE
O15145	9	9	0	18	FALSE	FALSE
O15160	4	4	0	8	FALSE	FALSE
O15162	9	9	0	18	FALSE	FALSE
O15195	9	9	0	18	FALSE	FALSE
O15212	5	5	0	10	FALSE	FALSE
O15230	9	9	0	18	FALSE	FALSE
O15244	9	9	0	18	FALSE	FALSE
O15254	5	5	0	10	FALSE	FALSE
O15260	4	4	0	8	FALSE	FALSE
O15296	4	4	0	8	FALSE	FALSE
O15305	5	5	0	10	FALSE	FALSE
O15374	9	9	0	18	FALSE	FALSE
O15389	9	9	0	18	FALSE	FALSE
O15393-2	9	9	0	18	FALSE	FALSE
O15400	9	9	0	18	FALSE	FALSE
O15427	9	9	0	18	FALSE	FALSE
O15431	4	4	0	8	FALSE	FALSE
O15439	5	5	0	10	FALSE	FALSE
O15498	9	9	0	18	FALSE	FALSE
O15511-2	9	9	0	18	FALSE	FALSE
O15530	5	4	1	9	FALSE	FALSE
O15551	9	9	0	18	FALSE	FALSE
O15552	3	1	2	4	FALSE	FALSE
O43143	9	9	0	18	FALSE	FALSE
O43175	9	9	0	18	FALSE	FALSE
O43242	9	9	0	18	FALSE	FALSE
O43280	9	9	0	18	FALSE	FALSE
O43291	5	4	1	9	FALSE	FALSE
O43301	9	9	0	18	FALSE	FALSE
O43390-2	9	9	0	18	FALSE	FALSE
O43396	3	4	-1	7	FALSE	FALSE
O43399-7	5	5	0	10	FALSE	FALSE
O43405	5	5	0	10	FALSE	FALSE
O43488	9	9	0	18	FALSE	FALSE
O43490	9	9	0	18	FALSE	FALSE
O43491	5	4	1	9	FALSE	FALSE
O43505	9	8	1	17	FALSE	FALSE
O43511	9	9	0	18	FALSE	FALSE
O43520	9	9	0	18	FALSE	FALSE
O43581-3	4	4	0	8	FALSE	FALSE
O43592	4	3	1	7	FALSE	FALSE
O43639	9	9	0	18	FALSE	FALSE
O43653	9	9	0	18	FALSE	FALSE
O43657	9	9	0	18	FALSE	FALSE
O43681	9	7	2	16	FALSE	FALSE
O43707	9	9	0	18	FALSE	FALSE
O43747-2	9	9	0	18	FALSE	FALSE
O43759	4	4	0	8	FALSE	FALSE
O43776	9	9	0	18	FALSE	FALSE
O43795	9	9	0	18	FALSE	FALSE
O43809	5	5	0	10	FALSE	FALSE
O43813	9	9	0	18	FALSE	FALSE
O43823	4	3	1	7	FALSE	FALSE
O43854	4	4	0	8	FALSE	FALSE
O43861	4	4	0	8	FALSE	FALSE
O43865	4	4	0	8	FALSE	FALSE
O43895	9	9	0	18	FALSE	FALSE
O43934	5	5	0	10	FALSE	FALSE
O60218	9	9	0	18	FALSE	FALSE
O60234	9	9	0	18	FALSE	FALSE
O60235	5	5	0	10	FALSE	FALSE
O60262	9	9	0	18	FALSE	FALSE
O60264	5	5	0	10	FALSE	FALSE
O60271	4	4	0	8	FALSE	FALSE
O60282	4	4	0	8	FALSE	FALSE
O60299	4	4	0	8	FALSE	FALSE
O60308	9	9	0	18	FALSE	FALSE
O60353	3	2	1	5	FALSE	FALSE
O60437	9	9	0	18	FALSE	FALSE
O60488	9	9	0	18	FALSE	FALSE
O60494	9	9	0	18	FALSE	FALSE
O60506	9	9	0	18	FALSE	FALSE
O60547	9	9	0	18	FALSE	FALSE
O60568	9	9	0	18	FALSE	FALSE
O60603	9	9	0	18	FALSE	FALSE
O60613	2	2	0	4	FALSE	FALSE
O60637	9	9	0	18	FALSE	FALSE
O60641	4	4	0	8	FALSE	FALSE
O60658	9	9	0	18	FALSE	FALSE
O60664	4	4	0	8	FALSE	FALSE
O60701	9	9	0	18	FALSE	FALSE
O60716	9	9	0	18	FALSE	FALSE
O60749	9	9	0	18	FALSE	FALSE
O60763-2	9	9	0	18	FALSE	FALSE
O60869	5	5	0	10	FALSE	FALSE
O60884	4	4	0	8	FALSE	FALSE
O60888-2	4	4	0	8	FALSE	FALSE
O60911	5	5	0	10	FALSE	FALSE
O75083	9	9	0	18	FALSE	FALSE
O75131	9	9	0	18	FALSE	FALSE
O75146	5	5	0	10	FALSE	FALSE
O75223	9	9	0	18	FALSE	FALSE
O75264	9	9	0	18	FALSE	FALSE
O75309	9	9	0	18	FALSE	FALSE
O75323	5	5	0	10	FALSE	FALSE
O75340	9	9	0	18	FALSE	FALSE
O75342	5	5	0	10	FALSE	FALSE
O75348	9	9	0	18	FALSE	FALSE
O75351	9	9	0	18	FALSE	FALSE
O75363-2	9	9	0	18	FALSE	FALSE
O75367	9	9	0	18	FALSE	FALSE
O75368	5	4	1	9	FALSE	FALSE
O75369-8	9	9	0	18	FALSE	FALSE
O75390	8	6	2	14	FALSE	FALSE
O75396	5	5	0	10	FALSE	FALSE
O75400	5	5	0	10	FALSE	FALSE
O75477	7	7	0	14	FALSE	FALSE
O75487	9	8	1	17	FALSE	FALSE
O75531	2	3	-1	5	FALSE	FALSE
O75533	5	5	0	10	FALSE	FALSE
O75534-4	9	9	0	18	FALSE	FALSE
O75608	9	9	0	18	FALSE	FALSE
O75631	9	9	0	18	FALSE	FALSE
O75636	9	9	0	18	FALSE	FALSE
O75643	5	4	1	9	FALSE	FALSE
O75674	9	9	0	18	FALSE	FALSE
O75694	4	4	0	8	FALSE	FALSE
O75695	9	9	0	18	FALSE	FALSE
O75787	9	9	0	18	FALSE	FALSE
O75841	5	5	0	10	FALSE	FALSE
O75874	9	9	0	18	FALSE	FALSE
O75882	9	9	0	18	FALSE	FALSE
O75891-3	9	9	0	18	FALSE	FALSE
O75915	9	8	1	17	FALSE	FALSE
O75923-13	9	9	0	18	FALSE	FALSE
O75936	9	9	0	18	FALSE	FALSE
O75955	9	9	0	18	FALSE	FALSE
O75964	9	9	0	18	FALSE	FALSE
O75976	5	5	0	10	FALSE	FALSE
O76013	5	5	0	10	FALSE	FALSE
O76021	9	9	0	18	FALSE	FALSE
O76027	9	9	0	18	FALSE	FALSE
O76070	9	9	0	18	FALSE	FALSE
O76082-3	5	5	0	10	FALSE	FALSE
O76094	3	4	-1	7	FALSE	FALSE
O94760	9	9	0	18	FALSE	FALSE
O94768	5	5	0	10	FALSE	FALSE
O94804	9	9	0	18	FALSE	FALSE
O94832	9	9	0	18	FALSE	FALSE
O94855-2	5	4	1	9	FALSE	FALSE
O94919	9	9	0	18	FALSE	FALSE
O95154	9	9	0	18	FALSE	FALSE
O95164	9	9	0	18	FALSE	FALSE
O95168	5	5	0	10	FALSE	FALSE
O95197	9	9	0	18	FALSE	FALSE
O95210	5	4	1	9	FALSE	FALSE
O95263	3	4	-1	7	FALSE	FALSE
O95336	9	9	0	18	FALSE	FALSE
O95340-2	5	5	0	10	FALSE	FALSE
O95342	8	8	0	16	FALSE	FALSE
O95352	9	9	0	18	FALSE	FALSE
O95372	9	9	0	18	FALSE	FALSE
O95373	9	9	0	18	FALSE	FALSE
O95379-4	9	9	0	18	FALSE	FALSE
O95394-4	9	9	0	18	FALSE	FALSE
O95398	5	5	0	10	FALSE	FALSE
O95445	4	4	0	8	FALSE	FALSE
O95466-3	9	9	0	18	FALSE	FALSE
O95471	4	4	0	8	FALSE	FALSE
O95497	9	9	0	18	FALSE	FALSE
O95498	9	9	0	18	FALSE	FALSE
O95602	5	4	1	9	FALSE	FALSE
O95630	9	9	0	18	FALSE	FALSE
O95678	4	4	0	8	FALSE	FALSE
O95716	4	4	0	8	FALSE	FALSE
O95721	8	9	-1	17	FALSE	FALSE
O95747	9	9	0	18	FALSE	FALSE
O95772	5	5	0	10	FALSE	FALSE
O95782	9	9	0	18	FALSE	FALSE
O95816	3	4	-1	7	FALSE	FALSE
O95831	9	7	2	16	FALSE	FALSE
O95834-3	9	9	0	18	FALSE	FALSE
O95861-2	9	9	0	18	FALSE	FALSE
O95865	9	9	0	18	FALSE	FALSE
O95954	9	9	0	18	FALSE	FALSE
O95967	5	5	0	10	FALSE	FALSE
O96009	9	9	0	18	FALSE	FALSE
O96013	9	9	0	18	FALSE	FALSE
O96019	5	5	0	10	FALSE	FALSE
P00167	4	3	1	7	FALSE	FALSE
P00326	4	4	0	8	FALSE	FALSE
P00338-3	9	9	0	18	FALSE	FALSE
P00352	9	9	0	18	FALSE	FALSE
P00367	9	9	0	18	FALSE	FALSE
P00390	9	9	0	18	FALSE	FALSE
P00439	4	4	0	8	FALSE	FALSE
P00441	9	9	0	18	FALSE	FALSE
P00450	5	5	0	10	FALSE	FALSE
P00488	9	9	0	18	FALSE	FALSE
P00491	9	9	0	18	FALSE	FALSE
P00492	9	9	0	18	FALSE	FALSE
P00505	9	9	0	18	FALSE	FALSE
P00558	9	9	0	18	FALSE	FALSE
P00734	9	9	0	18	FALSE	FALSE
P00738	9	9	0	18	FALSE	FALSE
P00739-2	9	9	0	18	FALSE	FALSE
P00740	9	9	0	18	FALSE	FALSE
P00742	9	9	0	18	FALSE	FALSE
P00747	9	9	0	18	FALSE	FALSE
P00748	9	9	0	18	FALSE	FALSE
P00749	9	9	0	18	FALSE	FALSE
P00813	4	4	0	8	FALSE	FALSE
P00915	9	9	0	18	FALSE	FALSE
P00918	9	9	0	18	FALSE	FALSE
P00966	9	9	0	18	FALSE	FALSE
P00995	9	9	0	18	FALSE	FALSE
P01008	9	9	0	18	FALSE	FALSE
P01009	9	9	0	18	FALSE	FALSE
P01011	9	9	0	18	FALSE	FALSE
P01019	9	9	0	18	FALSE	FALSE
P01023	9	9	0	18	FALSE	FALSE
P01024	9	9	0	18	FALSE	FALSE
P01031	9	9	0	18	FALSE	FALSE
P01033	4	4	0	8	FALSE	FALSE
P01034	9	9	0	18	FALSE	FALSE
P01040	9	9	0	18	FALSE	FALSE
P01042-2	9	9	0	18	FALSE	FALSE
P01111	4	4	0	8	FALSE	FALSE
P01112	5	5	0	10	FALSE	FALSE
P01116-2	9	9	0	18	FALSE	FALSE
P01133	9	9	0	18	FALSE	FALSE
P01591	9	9	0	18	FALSE	FALSE
P01593	9	9	0	18	FALSE	FALSE
P01599	9	9	0	18	FALSE	FALSE
P01601	9	8	1	17	FALSE	FALSE
P01602	9	9	0	18	FALSE	FALSE
P01619	9	9	0	18	FALSE	FALSE
P01700	9	9	0	18	FALSE	FALSE
P01701	9	9	0	18	FALSE	FALSE
P01703	9	9	0	18	FALSE	FALSE
P01704	9	9	0	18	FALSE	FALSE
P01705	9	9	0	18	FALSE	FALSE
P01706	9	9	0	18	FALSE	FALSE
P01709	9	9	0	18	FALSE	FALSE
P01742	9	9	0	18	FALSE	FALSE
P01743	8	8	0	16	FALSE	FALSE
P01764	6	4	2	10	FALSE	FALSE
P01780	9	9	0	18	FALSE	FALSE
P01833	9	9	0	18	FALSE	FALSE
P01834	9	9	0	18	FALSE	FALSE
P01857	9	9	0	18	FALSE	FALSE
P01859	9	9	0	18	FALSE	FALSE
P01860	9	9	0	18	FALSE	FALSE
P01911	4	4	0	8	FALSE	FALSE
P02042	9	9	0	18	FALSE	FALSE
P02144	7	8	-1	15	FALSE	FALSE
P02511	9	9	0	18	FALSE	FALSE
P02533	9	9	0	18	FALSE	FALSE
P02538	5	5	0	10	FALSE	FALSE
P02545	9	9	0	18	FALSE	FALSE
P02647	9	9	0	18	FALSE	FALSE
P02649	9	9	0	18	FALSE	FALSE
P02654	9	9	0	18	FALSE	FALSE
P02671	9	9	0	18	FALSE	FALSE
P02675	9	9	0	18	FALSE	FALSE
P02686	9	9	0	18	FALSE	FALSE
P02730	9	9	0	18	FALSE	FALSE
P02741	9	9	0	18	FALSE	FALSE
P02743	9	9	0	18	FALSE	FALSE
P02746	9	9	0	18	FALSE	FALSE
P02747	9	9	0	18	FALSE	FALSE
P02748	9	9	0	18	FALSE	FALSE
P02749	9	9	0	18	FALSE	FALSE
P02750	9	9	0	18	FALSE	FALSE
P02751	9	9	0	18	FALSE	FALSE
P02753	9	9	0	18	FALSE	FALSE
P02760	9	9	0	18	FALSE	FALSE
P02763	9	9	0	18	FALSE	FALSE
P02766	9	9	0	18	FALSE	FALSE
P02768	9	9	0	18	FALSE	FALSE
P02775	5	5	0	10	FALSE	FALSE
P02786	9	9	0	18	FALSE	FALSE
P02787	9	9	0	18	FALSE	FALSE
P02788	9	9	0	18	FALSE	FALSE
P02790	9	9	0	18	FALSE	FALSE
P02792	9	9	0	18	FALSE	FALSE
P02794	9	9	0	18	FALSE	FALSE
P03951	9	9	0	18	FALSE	FALSE
P03956	9	9	0	18	FALSE	FALSE
P04003	9	9	0	18	FALSE	FALSE
P04004	9	9	0	18	FALSE	FALSE
P04040	9	9	0	18	FALSE	FALSE
P04066	9	9	0	18	FALSE	FALSE
P04070-2	5	5	0	10	FALSE	FALSE
P04080	9	9	0	18	FALSE	FALSE
P04083	9	9	0	18	FALSE	FALSE
P04114	9	9	0	18	FALSE	FALSE
P04156	5	5	0	10	FALSE	FALSE
P04179	4	4	0	8	FALSE	FALSE
P04180	9	9	0	18	FALSE	FALSE
P04181	4	6	-2	10	FALSE	FALSE
P04196	9	9	0	18	FALSE	FALSE
P04211	9	9	0	18	FALSE	FALSE
P04217	9	9	0	18	FALSE	FALSE
P04259	4	4	0	8	FALSE	FALSE
P04264	9	9	0	18	FALSE	FALSE
P04275	9	9	0	18	FALSE	FALSE
P04278	9	9	0	18	FALSE	FALSE
P04279	4	4	0	8	FALSE	FALSE
P04279-2	4	2	2	6	FALSE	FALSE
P04406	9	9	0	18	FALSE	FALSE
P04424	9	9	0	18	FALSE	FALSE
P04430	9	9	0	18	FALSE	FALSE
P04745	9	9	0	18	FALSE	FALSE
P04746	9	9	0	18	FALSE	FALSE
P04792	9	9	0	18	FALSE	FALSE
P04839	9	9	0	18	FALSE	FALSE
P04843	9	6	3	15	FALSE	FALSE
P04844	9	8	1	17	FALSE	FALSE
P04899-4	9	9	0	18	FALSE	FALSE
P05023	9	9	0	18	FALSE	FALSE
P05026	9	9	0	18	FALSE	FALSE
P05062	9	9	0	18	FALSE	FALSE
P05089-2	9	9	0	18	FALSE	FALSE
P05106	9	9	0	18	FALSE	FALSE
P05109	9	9	0	18	FALSE	FALSE
P05120	5	5	0	10	FALSE	FALSE
P05141	9	9	0	18	FALSE	FALSE
P05154	9	9	0	18	FALSE	FALSE
P05155-3	4	4	0	8	FALSE	FALSE
P05160	9	9	0	18	FALSE	FALSE
P05164-3	9	9	0	18	FALSE	FALSE
P05186	9	9	0	18	FALSE	FALSE
P05187	4	4	0	8	FALSE	FALSE
P05204	3	1	2	4	FALSE	FALSE
P05362	9	9	0	18	FALSE	FALSE
P05387	9	9	0	18	FALSE	FALSE
P05388	9	9	0	18	FALSE	FALSE
P05413	9	9	0	18	FALSE	FALSE
P05451	9	9	0	18	FALSE	FALSE
P05452	9	9	0	18	FALSE	FALSE
P05455	9	8	1	17	FALSE	FALSE
P05543	9	9	0	18	FALSE	FALSE
P05546	9	9	0	18	FALSE	FALSE
P05556	9	9	0	18	FALSE	FALSE
P05783	9	9	0	18	FALSE	FALSE
P05787-2	9	9	0	18	FALSE	FALSE
P05937	9	9	0	18	FALSE	FALSE
P05981	9	9	0	18	FALSE	FALSE
P06239-3	5	4	1	9	FALSE	FALSE
P06276	9	9	0	18	FALSE	FALSE
P06280	9	9	0	18	FALSE	FALSE
P06310	9	9	0	18	FALSE	FALSE
P06312	9	9	0	18	FALSE	FALSE
P06331	9	9	0	18	FALSE	FALSE
P06396	9	9	0	18	FALSE	FALSE
P06576	9	9	0	18	FALSE	FALSE
P06681	9	9	0	18	FALSE	FALSE
P06702	9	9	0	18	FALSE	FALSE
P06703	9	9	0	18	FALSE	FALSE
P06727	9	9	0	18	FALSE	FALSE
P06733	9	9	0	18	FALSE	FALSE
P06737	9	9	0	18	FALSE	FALSE
P06748	5	5	0	10	FALSE	FALSE
P06753-2	9	9	0	18	FALSE	FALSE
P06756	9	9	0	18	FALSE	FALSE
P06870	4	4	0	8	FALSE	FALSE
P06899	5	5	0	10	FALSE	FALSE
P07099	5	5	0	10	FALSE	FALSE
P07108-5	3	4	-1	7	FALSE	FALSE
P07148	9	9	0	18	FALSE	FALSE
P07195	9	9	0	18	FALSE	FALSE
P07203	4	4	0	8	FALSE	FALSE
P07225	9	9	0	18	FALSE	FALSE
P07237	9	9	0	18	FALSE	FALSE
P07305	9	9	0	18	FALSE	FALSE
P07339	9	9	0	18	FALSE	FALSE
P07355-2	9	9	0	18	FALSE	FALSE
P07357	9	9	0	18	FALSE	FALSE
P07358	9	9	0	18	FALSE	FALSE
P07359	8	7	1	15	FALSE	FALSE
P07360	9	9	0	18	FALSE	FALSE
P07384	9	9	0	18	FALSE	FALSE
P07437	9	9	0	18	FALSE	FALSE
P07686	9	9	0	18	FALSE	FALSE
P07711	3	4	-1	7	FALSE	FALSE
P07737	9	9	0	18	FALSE	FALSE
P07738	9	9	0	18	FALSE	FALSE
P07741	9	9	0	18	FALSE	FALSE
P07814	9	9	0	18	FALSE	FALSE
P07858	9	9	0	18	FALSE	FALSE
P07900-2	9	9	0	18	FALSE	FALSE
P07910	9	7	2	16	FALSE	FALSE
P07948-2	9	9	0	18	FALSE	FALSE
P07954	9	9	0	18	FALSE	FALSE
P07996	9	9	0	18	FALSE	FALSE
P08123	5	5	0	10	FALSE	FALSE
P08133	9	9	0	18	FALSE	FALSE
P08134	5	5	0	10	FALSE	FALSE
P08174-7	9	9	0	18	FALSE	FALSE
P08183	9	9	0	18	FALSE	FALSE
P08185	9	9	0	18	FALSE	FALSE
P08195-4	9	9	0	18	FALSE	FALSE
P08236	9	9	0	18	FALSE	FALSE
P08237-3	5	5	0	10	FALSE	FALSE
P08238	9	9	0	18	FALSE	FALSE
P08240	5	5	0	10	FALSE	FALSE
P08243	5	3	2	8	FALSE	FALSE
P08246	9	9	0	18	FALSE	FALSE
P08253	5	4	1	9	FALSE	FALSE
P08263	9	9	0	18	FALSE	FALSE
P08294	9	9	0	18	FALSE	FALSE
P08311	9	9	0	18	FALSE	FALSE
P08473	9	9	0	18	FALSE	FALSE
P08514	5	5	0	10	FALSE	FALSE
P08519	9	9	0	18	FALSE	FALSE
P08567	9	9	0	18	FALSE	FALSE
P08571	9	9	0	18	FALSE	FALSE
P08572	9	9	0	18	FALSE	FALSE
P08575	9	9	0	18	FALSE	FALSE
P08581-2	5	5	0	10	FALSE	FALSE
P08582	7	7	0	14	FALSE	FALSE
P08603	9	9	0	18	FALSE	FALSE
P08670	9	9	0	18	FALSE	FALSE
P08697	9	9	0	18	FALSE	FALSE
P08729	9	9	0	18	FALSE	FALSE
P08754	9	9	0	18	FALSE	FALSE
P08758	9	9	0	18	FALSE	FALSE
P08779	9	9	0	18	FALSE	FALSE
P08962	9	9	0	18	FALSE	FALSE
P09012	4	5	-1	9	FALSE	FALSE
P09110	8	7	1	15	FALSE	FALSE
P09172	9	9	0	18	FALSE	FALSE
P09211	9	9	0	18	FALSE	FALSE
P09237	9	9	0	18	FALSE	FALSE
P09327	9	9	0	18	FALSE	FALSE
P09382	9	9	0	18	FALSE	FALSE
P09417	9	9	0	18	FALSE	FALSE
P09429	9	9	0	18	FALSE	FALSE
P09467	9	9	0	18	FALSE	FALSE
P09488	4	4	0	8	FALSE	FALSE
P09493-10	9	9	0	18	FALSE	FALSE
P09497-2	5	5	0	10	FALSE	FALSE
P09525	9	9	0	18	FALSE	FALSE
P09543	9	9	0	18	FALSE	FALSE
P09603	9	9	0	18	FALSE	FALSE
P09619	9	9	0	18	FALSE	FALSE
P09622	9	9	0	18	FALSE	FALSE
P09651	9	9	0	18	FALSE	FALSE
P09668	9	9	0	18	FALSE	FALSE
P09669	9	9	0	18	FALSE	FALSE
P09758	9	9	0	18	FALSE	FALSE
P09769	9	9	0	18	FALSE	FALSE
P09874	9	9	0	18	FALSE	FALSE
P09917	5	5	0	10	FALSE	FALSE
P09923	5	5	0	10	FALSE	FALSE
P09960	9	9	0	18	FALSE	FALSE
P09972	9	9	0	18	FALSE	FALSE
P0C0L4	9	9	0	18	FALSE	FALSE
P0C0L5	9	9	0	18	FALSE	FALSE
P0C0S5	9	9	0	18	FALSE	FALSE
P0CG39	5	5	0	10	FALSE	FALSE
P0DJD7	9	9	0	18	FALSE	FALSE
P0DME0	9	9	0	18	FALSE	FALSE
P0DOY2	9	9	0	18	FALSE	FALSE
P0DP01	9	8	1	17	FALSE	FALSE
P0DP58-2	9	8	1	17	FALSE	FALSE
P10153	9	9	0	18	FALSE	FALSE
P10155	4	4	0	8	FALSE	FALSE
P10253	9	9	0	18	FALSE	FALSE
P10301	9	9	0	18	FALSE	FALSE
P10451	9	6	3	15	FALSE	FALSE
P10515	5	5	0	10	FALSE	FALSE
P10599	9	9	0	18	FALSE	FALSE
P10643	9	9	0	18	FALSE	FALSE
P10644	5	5	0	10	FALSE	FALSE
P10720	5	5	0	10	FALSE	FALSE
P10768	9	9	0	18	FALSE	FALSE
P10809	9	9	0	18	FALSE	FALSE
P10909-2	9	9	0	18	FALSE	FALSE
P11021	9	9	0	18	FALSE	FALSE
P11047	9	9	0	18	FALSE	FALSE
P11117	9	9	0	18	FALSE	FALSE
P11142	9	9	0	18	FALSE	FALSE
P11166	9	9	0	18	FALSE	FALSE
P11168	9	9	0	18	FALSE	FALSE
P11169	9	9	0	18	FALSE	FALSE
P11215-2	9	9	0	18	FALSE	FALSE
P11216	9	9	0	18	FALSE	FALSE
P11217	4	4	0	8	FALSE	FALSE
P11226	4	4	0	8	FALSE	FALSE
P11233	9	9	0	18	FALSE	FALSE
P11234-2	9	9	0	18	FALSE	FALSE
P11274	9	9	0	18	FALSE	FALSE
P11279	9	9	0	18	FALSE	FALSE
P11387	5	5	0	10	FALSE	FALSE
P11388-4	5	5	0	10	FALSE	FALSE
P11413-2	9	9	0	18	FALSE	FALSE
P11597	9	9	0	18	FALSE	FALSE
P11678	9	9	0	18	FALSE	FALSE
P11717	9	9	0	18	FALSE	FALSE
P11766	9	9	0	18	FALSE	FALSE
P11908-2	9	9	0	18	FALSE	FALSE
P11940	9	9	0	18	FALSE	FALSE
P12004	9	9	0	18	FALSE	FALSE
P12036	4	4	0	8	FALSE	FALSE
P12109	9	9	0	18	FALSE	FALSE
P12111	9	9	0	18	FALSE	FALSE
P12268	9	9	0	18	FALSE	FALSE
P12273	9	9	0	18	FALSE	FALSE
P12277	9	9	0	18	FALSE	FALSE
P12429	9	9	0	18	FALSE	FALSE
P12532-2	9	9	0	18	FALSE	FALSE
P12814-4	9	9	0	18	FALSE	FALSE
P12821	9	9	0	18	FALSE	FALSE
P12830	4	4	0	8	FALSE	FALSE
P12931-2	9	9	0	18	FALSE	FALSE
P12955	9	9	0	18	FALSE	FALSE
P12956	9	8	1	17	FALSE	FALSE
P13010	9	9	0	18	FALSE	FALSE
P13073	5	5	0	10	FALSE	FALSE
P13284	4	4	0	8	FALSE	FALSE
P13473-3	9	9	0	18	FALSE	FALSE
P13489	9	9	0	18	FALSE	FALSE
P13498	4	4	0	8	FALSE	FALSE
P13611	5	5	0	10	FALSE	FALSE
P13639	9	9	0	18	FALSE	FALSE
P13646	9	9	0	18	FALSE	FALSE
P13647	9	9	0	18	FALSE	FALSE
P13667	9	9	0	18	FALSE	FALSE
P13671	9	9	0	18	FALSE	FALSE
P13688	9	9	0	18	FALSE	FALSE
P13716-2	9	9	0	18	FALSE	FALSE
P13727	5	5	0	10	FALSE	FALSE
P13747	9	9	0	18	FALSE	FALSE
P13760	4	5	-1	9	FALSE	FALSE
P13796	9	9	0	18	FALSE	FALSE
P13797	9	9	0	18	FALSE	FALSE
P13804	9	9	0	18	FALSE	FALSE
P13807	9	9	0	18	FALSE	FALSE
P13861	9	9	0	18	FALSE	FALSE
P13866	9	9	0	18	FALSE	FALSE
P13995	4	4	0	8	FALSE	FALSE
P14174	5	4	1	9	FALSE	FALSE
P14209	8	9	-1	17	FALSE	FALSE
P14324	9	9	0	18	FALSE	FALSE
P14384	9	9	0	18	FALSE	FALSE
P14410	4	4	0	8	FALSE	FALSE
P14543	9	9	0	18	FALSE	FALSE
P14550	9	9	0	18	FALSE	FALSE
P14618	9	9	0	18	FALSE	FALSE
P14618-2	9	9	0	18	FALSE	FALSE
P14625	9	9	0	18	FALSE	FALSE
P14678-3	5	5	0	10	FALSE	FALSE
P14780	9	9	0	18	FALSE	FALSE
P14868	9	9	0	18	FALSE	FALSE
P14923	9	9	0	18	FALSE	FALSE
P15056	4	4	0	8	FALSE	FALSE
P15090	5	5	0	10	FALSE	FALSE
P15104	5	5	0	10	FALSE	FALSE
P15121	9	9	0	18	FALSE	FALSE
P15144	9	9	0	18	FALSE	FALSE
P15153	9	8	1	17	FALSE	FALSE
P15169	9	9	0	18	FALSE	FALSE
P15170-3	4	4	0	8	FALSE	FALSE
P15291	5	5	0	10	FALSE	FALSE
P15309-2	9	9	0	18	FALSE	FALSE
P15313	9	9	0	18	FALSE	FALSE
P15374	5	5	0	10	FALSE	FALSE
P15428	9	9	0	18	FALSE	FALSE
P15529-2	4	3	1	7	FALSE	FALSE
P15559	5	5	0	10	FALSE	FALSE
P15814	9	9	0	18	FALSE	FALSE
P15848	9	9	0	18	FALSE	FALSE
P15880	9	9	0	18	FALSE	FALSE
P15924	9	9	0	18	FALSE	FALSE
P15941-2	9	9	0	18	FALSE	FALSE
P16070	9	9	0	18	FALSE	FALSE
P16083	5	5	0	10	FALSE	FALSE
P16104	5	5	0	10	FALSE	FALSE
P16144	2	2	0	4	FALSE	FALSE
P16150	4	3	1	7	FALSE	FALSE
P16152	9	9	0	18	FALSE	FALSE
P16278	9	9	0	18	FALSE	FALSE
P16298-4	4	4	0	8	FALSE	FALSE
P16401	9	9	0	18	FALSE	FALSE
P16402	9	9	0	18	FALSE	FALSE
P16444	9	9	0	18	FALSE	FALSE
P16615	5	5	0	10	FALSE	FALSE
P16870	9	9	0	18	FALSE	FALSE
P16885	9	9	0	18	FALSE	FALSE
P16930	9	9	0	18	FALSE	FALSE
P16949-2	9	9	0	18	FALSE	FALSE
P17050	9	9	0	18	FALSE	FALSE
P17096-3	5	5	0	10	FALSE	FALSE
P17174	9	9	0	18	FALSE	FALSE
P17213	9	9	0	18	FALSE	FALSE
P17252	4	4	0	8	FALSE	FALSE
P17301	9	9	0	18	FALSE	FALSE
P17342	9	9	0	18	FALSE	FALSE
P17405	9	9	0	18	FALSE	FALSE
P17600	5	5	0	10	FALSE	FALSE
P17612	4	4	0	8	FALSE	FALSE
P17813	9	9	0	18	FALSE	FALSE
P17858	9	9	0	18	FALSE	FALSE
P17900	9	9	0	18	FALSE	FALSE
P17927	9	9	0	18	FALSE	FALSE
P17931	9	9	0	18	FALSE	FALSE
P17980	9	9	0	18	FALSE	FALSE
P17987	9	9	0	18	FALSE	FALSE
P18077	5	5	0	10	FALSE	FALSE
P18085	9	9	0	18	FALSE	FALSE
P18124	4	4	0	8	FALSE	FALSE
P18206	9	9	0	18	FALSE	FALSE
P18428	9	9	0	18	FALSE	FALSE
P18510-3	9	9	0	18	FALSE	FALSE
P18669	9	9	0	18	FALSE	FALSE
P18754-2	6	6	0	12	FALSE	FALSE
P18827	9	7	2	16	FALSE	FALSE
P19022	9	9	0	18	FALSE	FALSE
P19075	9	9	0	18	FALSE	FALSE
P19086	5	5	0	10	FALSE	FALSE
P19256	5	5	0	10	FALSE	FALSE
P19320	9	9	0	18	FALSE	FALSE
P19338	9	9	0	18	FALSE	FALSE
P19367-3	9	9	0	18	FALSE	FALSE
P19387	5	3	2	8	FALSE	FALSE
P19397	4	4	0	8	FALSE	FALSE
P19440	9	9	0	18	FALSE	FALSE
P19525	3	3	0	6	FALSE	FALSE
P19652	9	9	0	18	FALSE	FALSE
P19801-2	9	9	0	18	FALSE	FALSE
P19823	9	9	0	18	FALSE	FALSE
P19827	9	9	0	18	FALSE	FALSE
P19838-2	4	3	1	7	FALSE	FALSE
P19878	9	8	1	17	FALSE	FALSE
P19961	4	4	0	8	FALSE	FALSE
P19971-2	9	9	0	18	FALSE	FALSE
P20020	8	8	0	16	FALSE	FALSE
P20039	4	4	0	8	FALSE	FALSE
P20061	5	5	0	10	FALSE	FALSE
P20073	9	9	0	18	FALSE	FALSE
P20142	9	8	1	17	FALSE	FALSE
P20151	4	4	0	8	FALSE	FALSE
P20160	9	9	0	18	FALSE	FALSE
P20337	4	4	0	8	FALSE	FALSE
P20338	9	9	0	18	FALSE	FALSE
P20339	9	9	0	18	FALSE	FALSE
P20340	5	5	0	10	FALSE	FALSE
P20340-2	4	4	0	8	FALSE	FALSE
P20618	9	9	0	18	FALSE	FALSE
P20700	9	7	2	16	FALSE	FALSE
P20701-2	5	4	1	9	FALSE	FALSE
P20711	9	9	0	18	FALSE	FALSE
P20742	9	9	0	18	FALSE	FALSE
P20774	9	9	0	18	FALSE	FALSE
P20810-6	9	9	0	18	FALSE	FALSE
P20851	9	9	0	18	FALSE	FALSE
P20930	9	9	0	18	FALSE	FALSE
P21266	9	9	0	18	FALSE	FALSE
P21281	9	9	0	18	FALSE	FALSE
P21283	9	9	0	18	FALSE	FALSE
P21291	3	4	-1	7	FALSE	FALSE
P21333	9	9	0	18	FALSE	FALSE
P21399	9	9	0	18	FALSE	FALSE
P21452	4	4	0	8	FALSE	FALSE
P21579	4	4	0	8	FALSE	FALSE
P21589	9	9	0	18	FALSE	FALSE
P21695	9	9	0	18	FALSE	FALSE
P21730	9	9	0	18	FALSE	FALSE
P21796	9	9	0	18	FALSE	FALSE
P21810	9	9	0	18	FALSE	FALSE
P21980	9	9	0	18	FALSE	FALSE
P22059	4	4	0	8	FALSE	FALSE
P22087	9	9	0	18	FALSE	FALSE
P22102	5	4	1	9	FALSE	FALSE
P22105-4	5	5	0	10	FALSE	FALSE
P22223	6	6	0	12	FALSE	FALSE
P22234-2	9	9	0	18	FALSE	FALSE
P22314	9	9	0	18	FALSE	FALSE
P22352	9	9	0	18	FALSE	FALSE
P22626	9	9	0	18	FALSE	FALSE
P22681	4	4	0	8	FALSE	FALSE
P22694-2	9	9	0	18	FALSE	FALSE
P22695	9	9	0	18	FALSE	FALSE
P22732	9	9	0	18	FALSE	FALSE
P22735	9	9	0	18	FALSE	FALSE
P22748	9	9	0	18	FALSE	FALSE
P22792	9	9	0	18	FALSE	FALSE
P22891-2	9	9	0	18	FALSE	FALSE
P22894	9	9	0	18	FALSE	FALSE
P23083	9	9	0	18	FALSE	FALSE
P23142	9	9	0	18	FALSE	FALSE
P23229	5	5	0	10	FALSE	FALSE
P23246	9	9	0	18	FALSE	FALSE
P23284	9	9	0	18	FALSE	FALSE
P23381	9	9	0	18	FALSE	FALSE
P23396	5	5	0	10	FALSE	FALSE
P23396-2	4	4	0	8	FALSE	FALSE
P23458	4	4	0	8	FALSE	FALSE
P23470	9	9	0	18	FALSE	FALSE
P23526	9	9	0	18	FALSE	FALSE
P23634	5	5	0	10	FALSE	FALSE
P23921	9	9	0	18	FALSE	FALSE
P24043	3	3	0	6	FALSE	FALSE
P24071-6	9	8	1	17	FALSE	FALSE
P24158	9	9	0	18	FALSE	FALSE
P24298	5	5	0	10	FALSE	FALSE
P24387	4	4	0	8	FALSE	FALSE
P24666	9	9	0	18	FALSE	FALSE
P24723	5	5	0	10	FALSE	FALSE
P24752	5	4	1	9	FALSE	FALSE
P24821	9	8	1	17	FALSE	FALSE
P24855	9	9	0	18	FALSE	FALSE
P25025	4	4	0	8	FALSE	FALSE
P25098	9	9	0	18	FALSE	FALSE
P25205-2	6	9	-3	15	FALSE	FALSE
P25311	9	9	0	18	FALSE	FALSE
P25325-2	9	9	0	18	FALSE	FALSE
P25398	9	9	0	18	FALSE	FALSE
P25685	5	5	0	10	FALSE	FALSE
P25686	9	9	0	18	FALSE	FALSE
P25705	9	9	0	18	FALSE	FALSE
P25786-2	9	9	0	18	FALSE	FALSE
P25787	9	9	0	18	FALSE	FALSE
P25788	9	9	0	18	FALSE	FALSE
P25789	9	9	0	18	FALSE	FALSE
P25815	9	9	0	18	FALSE	FALSE
P26006-1	9	9	0	18	FALSE	FALSE
P26022	9	9	0	18	FALSE	FALSE
P26038	9	9	0	18	FALSE	FALSE
P26196	9	7	2	16	FALSE	FALSE
P26368	5	4	1	9	FALSE	FALSE
P26373	9	9	0	18	FALSE	FALSE
P26447	9	9	0	18	FALSE	FALSE
P26583	5	5	0	10	FALSE	FALSE
P26639-2	9	9	0	18	FALSE	FALSE
P26640	9	9	0	18	FALSE	FALSE
P26641-2	9	9	0	18	FALSE	FALSE
P26885	4	4	0	8	FALSE	FALSE
P27105	9	9	0	18	FALSE	FALSE
P27169	9	9	0	18	FALSE	FALSE
P27216-2	9	9	0	18	FALSE	FALSE
P27348	9	9	0	18	FALSE	FALSE
P27449	9	9	0	18	FALSE	FALSE
P27487	9	9	0	18	FALSE	FALSE
P27635	9	9	0	18	FALSE	FALSE
P27694	5	5	0	10	FALSE	FALSE
P27695	9	9	0	18	FALSE	FALSE
P27701	9	9	0	18	FALSE	FALSE
P27708	5	5	0	10	FALSE	FALSE
P27797	9	9	0	18	FALSE	FALSE
P27824-2	9	9	0	18	FALSE	FALSE
P28062	9	9	0	18	FALSE	FALSE
P28065	9	9	0	18	FALSE	FALSE
P28066	9	9	0	18	FALSE	FALSE
P28068	5	6	-1	11	FALSE	FALSE
P28070	9	9	0	18	FALSE	FALSE
P28072	9	9	0	18	FALSE	FALSE
P28074	9	9	0	18	FALSE	FALSE
P28331-2	5	4	1	9	FALSE	FALSE
P28676	9	9	0	18	FALSE	FALSE
P28838	9	9	0	18	FALSE	FALSE
P28907	4	4	0	8	FALSE	FALSE
P29218-3	4	4	0	8	FALSE	FALSE
P29350-4	9	9	0	18	FALSE	FALSE
P29373	9	9	0	18	FALSE	FALSE
P29401-2	9	9	0	18	FALSE	FALSE
P29508	9	9	0	18	FALSE	FALSE
P29622	9	9	0	18	FALSE	FALSE
P29966	5	5	0	10	FALSE	FALSE
P29992	9	9	0	18	FALSE	FALSE
P30038	5	5	0	10	FALSE	FALSE
P30039	9	9	0	18	FALSE	FALSE
P30040	5	4	1	9	FALSE	FALSE
P30041	9	9	0	18	FALSE	FALSE
P30043	9	9	0	18	FALSE	FALSE
P30044	9	9	0	18	FALSE	FALSE
P30046	5	5	0	10	FALSE	FALSE
P30048	5	5	0	10	FALSE	FALSE
P30049	3	4	-1	7	FALSE	FALSE
P30050	8	8	0	16	FALSE	FALSE
P30084	9	9	0	18	FALSE	FALSE
P30086	9	9	0	18	FALSE	FALSE
P30101	9	9	0	18	FALSE	FALSE
P30153	9	9	0	18	FALSE	FALSE
P30273	9	9	0	18	FALSE	FALSE
P30405	4	4	0	8	FALSE	FALSE
P30419	5	5	0	10	FALSE	FALSE
P30461	9	9	0	18	FALSE	FALSE
P30520	9	9	0	18	FALSE	FALSE
P30530	8	5	3	13	FALSE	FALSE
P30536	9	9	0	18	FALSE	FALSE
P30613	9	9	0	18	FALSE	FALSE
P30626	9	9	0	18	FALSE	FALSE
P30679	5	5	0	10	FALSE	FALSE
P30711	4	4	0	8	FALSE	FALSE
P30740	9	9	0	18	FALSE	FALSE
P30837	2	3	-1	5	FALSE	FALSE
P30838	5	5	0	10	FALSE	FALSE
P31146	9	9	0	18	FALSE	FALSE
P31150	9	9	0	18	FALSE	FALSE
P31151	9	9	0	18	FALSE	FALSE
P31153	9	9	0	18	FALSE	FALSE
P31321	4	4	0	8	FALSE	FALSE
P31350-2	9	8	1	17	FALSE	FALSE
P31431	9	9	0	18	FALSE	FALSE
P31639	9	9	0	18	FALSE	FALSE
P31689	9	9	0	18	FALSE	FALSE
P31930	5	3	2	8	FALSE	FALSE
P31937	4	3	1	7	FALSE	FALSE
P31939	9	8	1	17	FALSE	FALSE
P31942	9	9	0	18	FALSE	FALSE
P31944	9	9	0	18	FALSE	FALSE
P31946	9	9	0	18	FALSE	FALSE
P31947	9	9	0	18	FALSE	FALSE
P31948-2	4	4	0	8	FALSE	FALSE
P31949	9	9	0	18	FALSE	FALSE
P31995	9	9	0	18	FALSE	FALSE
P31997	4	4	0	8	FALSE	FALSE
P32119	9	9	0	18	FALSE	FALSE
P32189	9	9	0	18	FALSE	FALSE
P32926	5	5	0	10	FALSE	FALSE
P32942	9	9	0	18	FALSE	FALSE
P32969	5	5	0	10	FALSE	FALSE
P33121	5	5	0	10	FALSE	FALSE
P33176	9	9	0	18	FALSE	FALSE
P33908	9	9	0	18	FALSE	FALSE
P33991	5	4	1	9	FALSE	FALSE
P33992	5	5	0	10	FALSE	FALSE
P33993	9	9	0	18	FALSE	FALSE
P34059	9	9	0	18	FALSE	FALSE
P34896	9	9	0	18	FALSE	FALSE
P34897	9	8	1	17	FALSE	FALSE
P34910-2	4	4	0	8	FALSE	FALSE
P34913	9	9	0	18	FALSE	FALSE
P34932	9	9	0	18	FALSE	FALSE
P34949	5	5	0	10	FALSE	FALSE
P35052	9	9	0	18	FALSE	FALSE
P35221-2	9	9	0	18	FALSE	FALSE
P35222	5	5	0	10	FALSE	FALSE
P35228	5	5	0	10	FALSE	FALSE
P35232	8	8	0	16	FALSE	FALSE
P35240-2	8	8	0	16	FALSE	FALSE
P35241-5	9	9	0	18	FALSE	FALSE
P35270	9	9	0	18	FALSE	FALSE
P35527	9	9	0	18	FALSE	FALSE
P35555	5	4	1	9	FALSE	FALSE
P35558	9	9	0	18	FALSE	FALSE
P35573	9	9	0	18	FALSE	FALSE
P35579	9	9	0	18	FALSE	FALSE
P35580-4	4	4	0	8	FALSE	FALSE
P35606	9	9	0	18	FALSE	FALSE
P35611-3	5	5	0	10	FALSE	FALSE
P35613	9	9	0	18	FALSE	FALSE
P35754	9	9	0	18	FALSE	FALSE
P35858-2	9	9	0	18	FALSE	FALSE
P35908	9	9	0	18	FALSE	FALSE
P35914	4	4	0	8	FALSE	FALSE
P35998	9	9	0	18	FALSE	FALSE
P36222	9	9	0	18	FALSE	FALSE
P36405	9	9	0	18	FALSE	FALSE
P36542	9	9	0	18	FALSE	FALSE
P36543	9	9	0	18	FALSE	FALSE
P36578	4	4	0	8	FALSE	FALSE
P36871	9	9	0	18	FALSE	FALSE
P36873-2	9	8	1	17	FALSE	FALSE
P36952	9	9	0	18	FALSE	FALSE
P36955	9	9	0	18	FALSE	FALSE
P36957	8	6	2	14	FALSE	FALSE
P37108	7	7	0	14	FALSE	FALSE
P37235	5	5	0	10	FALSE	FALSE
P37802-2	9	9	0	18	FALSE	FALSE
P37837	9	9	0	18	FALSE	FALSE
P38159	5	4	1	9	FALSE	FALSE
P38571	9	9	0	18	FALSE	FALSE
P38606	9	9	0	18	FALSE	FALSE
P38646	5	5	0	10	FALSE	FALSE
P38919	4	5	-1	9	FALSE	FALSE
P39023	5	5	0	10	FALSE	FALSE
P39059	9	9	0	18	FALSE	FALSE
P39060	9	9	0	18	FALSE	FALSE
P39656	4	2	2	6	FALSE	FALSE
P40121	9	9	0	18	FALSE	FALSE
P40227	9	9	0	18	FALSE	FALSE
P40306	9	9	0	18	FALSE	FALSE
P40763	9	8	1	17	FALSE	FALSE
P40925-3	9	9	0	18	FALSE	FALSE
P40926	9	9	0	18	FALSE	FALSE
P40939	9	9	0	18	FALSE	FALSE
P41091	5	5	0	10	FALSE	FALSE
P41181	9	9	0	18	FALSE	FALSE
P41218	9	8	1	17	FALSE	FALSE
P41222	9	9	0	18	FALSE	FALSE
P41226	9	9	0	18	FALSE	FALSE
P41240	5	5	0	10	FALSE	FALSE
P41250	9	9	0	18	FALSE	FALSE
P41252	5	5	0	10	FALSE	FALSE
P41743	5	5	0	10	FALSE	FALSE
P42025	9	9	0	18	FALSE	FALSE
P42166	4	3	1	7	FALSE	FALSE
P42224	8	7	1	15	FALSE	FALSE
P42229	9	9	0	18	FALSE	FALSE
P42566	3	1	2	4	FALSE	FALSE
P42574	5	5	0	10	FALSE	FALSE
P42685	9	9	0	18	FALSE	FALSE
P42704	9	9	0	18	FALSE	FALSE
P42765	3	3	0	6	FALSE	FALSE
P42766	4	5	-1	9	FALSE	FALSE
P42785	9	9	0	18	FALSE	FALSE
P42892	5	5	0	10	FALSE	FALSE
P43005	9	9	0	18	FALSE	FALSE
P43034	9	9	0	18	FALSE	FALSE
P43121	3	6	-3	9	FALSE	FALSE
P43250-2	5	5	0	10	FALSE	FALSE
P43251-2	9	9	0	18	FALSE	FALSE
P43353	9	9	0	18	FALSE	FALSE
P43405	5	5	0	10	FALSE	FALSE
P43490	9	9	0	18	FALSE	FALSE
P43652	9	9	0	18	FALSE	FALSE
P43686	4	4	0	8	FALSE	FALSE
P45381	3	2	1	5	FALSE	FALSE
P45877	9	9	0	18	FALSE	FALSE
P45880-1	9	9	0	18	FALSE	FALSE
P45974	9	9	0	18	FALSE	FALSE
P46013	5	5	0	10	FALSE	FALSE
P46087-4	1	2	-1	3	FALSE	FALSE
P46108	9	9	0	18	FALSE	FALSE
P46109	8	6	2	14	FALSE	FALSE
P46379-3	5	4	1	9	FALSE	FALSE
P46459	9	9	0	18	FALSE	FALSE
P46734-3	4	4	0	8	FALSE	FALSE
P46777	5	5	0	10	FALSE	FALSE
P46778	8	7	1	15	FALSE	FALSE
P46781	5	5	0	10	FALSE	FALSE
P46783	5	5	0	10	FALSE	FALSE
P46821	9	9	0	18	FALSE	FALSE
P46926	4	4	0	8	FALSE	FALSE
P46940	9	9	0	18	FALSE	FALSE
P46976	4	4	0	8	FALSE	FALSE
P47755	9	9	0	18	FALSE	FALSE
P47895	9	9	0	18	FALSE	FALSE
P47985	5	5	0	10	FALSE	FALSE
P48029-2	4	4	0	8	FALSE	FALSE
P48061-4	4	4	0	8	FALSE	FALSE
P48147	9	9	0	18	FALSE	FALSE
P48163	9	9	0	18	FALSE	FALSE
P48426	8	7	1	15	FALSE	FALSE
P48509	9	9	0	18	FALSE	FALSE
P48551	9	9	0	18	FALSE	FALSE
P48556	5	5	0	10	FALSE	FALSE
P48594	9	9	0	18	FALSE	FALSE
P48595	9	9	0	18	FALSE	FALSE
P48634	5	5	0	10	FALSE	FALSE
P48637	9	9	0	18	FALSE	FALSE
P48643	9	7	2	16	FALSE	FALSE
P48729-2	5	5	0	10	FALSE	FALSE
P48735	5	5	0	10	FALSE	FALSE
P48740	5	4	1	9	FALSE	FALSE
P48740-2	9	9	0	18	FALSE	FALSE
P48764	9	9	0	18	FALSE	FALSE
P49006	9	9	0	18	FALSE	FALSE
P49184	3	3	0	6	FALSE	FALSE
P49189	9	9	0	18	FALSE	FALSE
P49207	5	5	0	10	FALSE	FALSE
P49221	4	4	0	8	FALSE	FALSE
P49247	4	4	0	8	FALSE	FALSE
P49257	5	5	0	10	FALSE	FALSE
P49281-3	9	9	0	18	FALSE	FALSE
P49321-3	9	9	0	18	FALSE	FALSE
P49327	9	9	0	18	FALSE	FALSE
P49354	5	5	0	10	FALSE	FALSE
P49368	9	9	0	18	FALSE	FALSE
P49411	9	9	0	18	FALSE	FALSE
P49458	4	4	0	8	FALSE	FALSE
P49588	9	9	0	18	FALSE	FALSE
P49720	9	9	0	18	FALSE	FALSE
P49721	9	9	0	18	FALSE	FALSE
P49736	8	9	-1	17	FALSE	FALSE
P49747	9	8	1	17	FALSE	FALSE
P49748-3	5	5	0	10	FALSE	FALSE
P49755	9	9	0	18	FALSE	FALSE
P49756	5	5	0	10	FALSE	FALSE
P49768	9	9	0	18	FALSE	FALSE
P49773	5	5	0	10	FALSE	FALSE
P49788	9	9	0	18	FALSE	FALSE
P49792	9	9	0	18	FALSE	FALSE
P49795	9	9	0	18	FALSE	FALSE
P49840	5	5	0	10	FALSE	FALSE
P49902	4	4	0	8	FALSE	FALSE
P49908	4	4	0	8	FALSE	FALSE
P49915	5	5	0	10	FALSE	FALSE
P50053	9	9	0	18	FALSE	FALSE
P50120	5	4	1	9	FALSE	FALSE
P50135	9	9	0	18	FALSE	FALSE
P50148	9	9	0	18	FALSE	FALSE
P50225	9	9	0	18	FALSE	FALSE
P50395	9	9	0	18	FALSE	FALSE
P50440	5	5	0	10	FALSE	FALSE
P50443	4	4	0	8	FALSE	FALSE
P50454	3	5	-2	8	FALSE	FALSE
P50502	9	9	0	18	FALSE	FALSE
P50552	9	9	0	18	FALSE	FALSE
P50570	5	5	0	10	FALSE	FALSE
P50851	5	5	0	10	FALSE	FALSE
P50895	5	8	-3	13	FALSE	FALSE
P50914	6	7	-1	13	FALSE	FALSE
P50990	9	9	0	18	FALSE	FALSE
P50991	9	9	0	18	FALSE	FALSE
P50995	9	9	0	18	FALSE	FALSE
P51114	3	4	-1	7	FALSE	FALSE
P51124	9	9	0	18	FALSE	FALSE
P51148-2	9	9	0	18	FALSE	FALSE
P51149	9	9	0	18	FALSE	FALSE
P51151	4	4	0	8	FALSE	FALSE
P51153	9	9	0	18	FALSE	FALSE
P51159	9	9	0	18	FALSE	FALSE
P51178-2	9	9	0	18	FALSE	FALSE
P51397	9	9	0	18	FALSE	FALSE
P51452	9	9	0	18	FALSE	FALSE
P51570-2	9	9	0	18	FALSE	FALSE
P51572-2	9	9	0	18	FALSE	FALSE
P51648-2	4	4	0	8	FALSE	FALSE
P51654-3	9	9	0	18	FALSE	FALSE
P51659	5	4	1	9	FALSE	FALSE
P51665	8	9	-1	17	FALSE	FALSE
P51674	9	9	0	18	FALSE	FALSE
P51688	9	9	0	18	FALSE	FALSE
P51795-2	5	4	1	9	FALSE	FALSE
P51812	4	4	0	8	FALSE	FALSE
P51884	9	9	0	18	FALSE	FALSE
P51991	9	9	0	18	FALSE	FALSE
P52209	9	9	0	18	FALSE	FALSE
P52306-5	4	4	0	8	FALSE	FALSE
P52434-4	8	8	0	16	FALSE	FALSE
P52566	9	9	0	18	FALSE	FALSE
P52597	8	9	-1	17	FALSE	FALSE
P52758	9	9	0	18	FALSE	FALSE
P52788	9	9	0	18	FALSE	FALSE
P52790	9	9	0	18	FALSE	FALSE
P52888	9	9	0	18	FALSE	FALSE
P52907	9	9	0	18	FALSE	FALSE
P52943-2	9	9	0	18	FALSE	FALSE
P52948	5	4	1	9	FALSE	FALSE
P53004	9	9	0	18	FALSE	FALSE
P53041	9	9	0	18	FALSE	FALSE
P53396	9	9	0	18	FALSE	FALSE
P53602	9	8	1	17	FALSE	FALSE
P53618	9	9	0	18	FALSE	FALSE
P53621-2	9	9	0	18	FALSE	FALSE
P53634	9	9	0	18	FALSE	FALSE
P53677	4	4	0	8	FALSE	FALSE
P53801	9	9	0	18	FALSE	FALSE
P53985	5	5	0	10	FALSE	FALSE
P53990-5	9	9	0	18	FALSE	FALSE
P53992	9	9	0	18	FALSE	FALSE
P53999	5	5	0	10	FALSE	FALSE
P54136	5	5	0	10	FALSE	FALSE
P54253	4	4	0	8	FALSE	FALSE
P54289	9	9	0	18	FALSE	FALSE
P54577	5	5	0	10	FALSE	FALSE
P54578	9	9	0	18	FALSE	FALSE
P54619-3	9	9	0	18	FALSE	FALSE
P54652	9	9	0	18	FALSE	FALSE
P54707-2	9	9	0	18	FALSE	FALSE
P54709	5	5	0	10	FALSE	FALSE
P54710	9	9	0	18	FALSE	FALSE
P54727	9	9	0	18	FALSE	FALSE
P54793	9	9	0	18	FALSE	FALSE
P54802	9	9	0	18	FALSE	FALSE
P54803	9	9	0	18	FALSE	FALSE
P54819	4	8	-4	12	FALSE	FALSE
P54886	4	4	0	8	FALSE	FALSE
P54920	9	9	0	18	FALSE	FALSE
P55011	5	4	1	9	FALSE	FALSE
P55017-2	9	9	0	18	FALSE	FALSE
P55036	4	4	0	8	FALSE	FALSE
P55039	5	4	1	9	FALSE	FALSE
P55056	9	6	3	15	FALSE	FALSE
P55058	9	7	2	16	FALSE	FALSE
P55060	9	9	0	18	FALSE	FALSE
P55072	9	9	0	18	FALSE	FALSE
P55160	9	9	0	18	FALSE	FALSE
P55209	5	5	0	10	FALSE	FALSE
P55259	4	4	0	8	FALSE	FALSE
P55263	9	9	0	18	FALSE	FALSE
P55268	4	4	0	8	FALSE	FALSE
P55285	5	5	0	10	FALSE	FALSE
P55287	9	9	0	18	FALSE	FALSE
P55290-4	9	9	0	18	FALSE	FALSE
P55291	9	9	0	18	FALSE	FALSE
P55786	9	9	0	18	FALSE	FALSE
P55822	4	4	0	8	FALSE	FALSE
P55884-2	9	9	0	18	FALSE	FALSE
P55957-2	9	9	0	18	FALSE	FALSE
P56199	9	8	1	17	FALSE	FALSE
P56537	9	8	1	17	FALSE	FALSE
P56556	5	4	1	9	FALSE	FALSE
P57088	5	4	1	9	FALSE	FALSE
P57735	9	9	0	18	FALSE	FALSE
P57739	9	9	0	18	FALSE	FALSE
P58166	4	4	0	8	FALSE	FALSE
P58546	4	4	0	8	FALSE	FALSE
P59998-3	9	9	0	18	FALSE	FALSE
P60174	9	9	0	18	FALSE	FALSE
P60201	5	5	0	10	FALSE	FALSE
P60228	5	5	0	10	FALSE	FALSE
P60520	5	5	0	10	FALSE	FALSE
P60709	9	9	0	18	FALSE	FALSE
P60842	9	9	0	18	FALSE	FALSE
P60866-2	4	4	0	8	FALSE	FALSE
P60903	9	9	0	18	FALSE	FALSE
P60953	9	9	0	18	FALSE	FALSE
P60981	9	9	0	18	FALSE	FALSE
P60983	5	5	0	10	FALSE	FALSE
P61006	9	9	0	18	FALSE	FALSE
P61011	5	5	0	10	FALSE	FALSE
P61019	9	9	0	18	FALSE	FALSE
P61020	9	9	0	18	FALSE	FALSE
P61026	9	9	0	18	FALSE	FALSE
P61077-3	9	9	0	18	FALSE	FALSE
P61086	9	9	0	18	FALSE	FALSE
P61106	9	9	0	18	FALSE	FALSE
P61158	9	9	0	18	FALSE	FALSE
P61160	9	9	0	18	FALSE	FALSE
P61163	5	5	0	10	FALSE	FALSE
P61201-2	9	9	0	18	FALSE	FALSE
P61204	9	9	0	18	FALSE	FALSE
P61224	9	9	0	18	FALSE	FALSE
P61247	6	8	-2	14	FALSE	FALSE
P61254	9	9	0	18	FALSE	FALSE
P61289-2	5	5	0	10	FALSE	FALSE
P61313	5	5	0	10	FALSE	FALSE
P61353	5	5	0	10	FALSE	FALSE
P61457	4	4	0	8	FALSE	FALSE
P61604	5	5	0	10	FALSE	FALSE
P61626	9	9	0	18	FALSE	FALSE
P61769	9	9	0	18	FALSE	FALSE
P61960	9	9	0	18	FALSE	FALSE
P61970	9	9	0	18	FALSE	FALSE
P61978-2	9	9	0	18	FALSE	FALSE
P61981	9	9	0	18	FALSE	FALSE
P62070-4	9	9	0	18	FALSE	FALSE
P62081	9	9	0	18	FALSE	FALSE
P62191	5	5	0	10	FALSE	FALSE
P62195	9	9	0	18	FALSE	FALSE
P62241	9	9	0	18	FALSE	FALSE
P62249	9	9	0	18	FALSE	FALSE
P62258	9	9	0	18	FALSE	FALSE
P62263	5	4	1	9	FALSE	FALSE
P62266	9	9	0	18	FALSE	FALSE
P62269	9	9	0	18	FALSE	FALSE
P62273-2	5	5	0	10	FALSE	FALSE
P62277	9	9	0	18	FALSE	FALSE
P62280	9	9	0	18	FALSE	FALSE
P62304	5	4	1	9	FALSE	FALSE
P62310	5	5	0	10	FALSE	FALSE
P62318	9	6	3	15	FALSE	FALSE
P62328	2	1	1	3	FALSE	FALSE
P62330	9	9	0	18	FALSE	FALSE
P62424	9	9	0	18	FALSE	FALSE
P62495	9	9	0	18	FALSE	FALSE
P62701	9	9	0	18	FALSE	FALSE
P62714	9	9	0	18	FALSE	FALSE
P62745	5	5	0	10	FALSE	FALSE
P62805	9	9	0	18	FALSE	FALSE
P62820	9	9	0	18	FALSE	FALSE
P62829	4	4	0	8	FALSE	FALSE
P62834	9	9	0	18	FALSE	FALSE
P62847-4	1	2	-1	3	FALSE	FALSE
P62851	5	5	0	10	FALSE	FALSE
P62854	5	5	0	10	FALSE	FALSE
P62857	9	9	0	18	FALSE	FALSE
P62873	9	9	0	18	FALSE	FALSE
P62879	5	5	0	10	FALSE	FALSE
P62891	5	4	1	9	FALSE	FALSE
P62906	9	9	0	18	FALSE	FALSE
P62913	5	5	0	10	FALSE	FALSE
P62917	9	9	0	18	FALSE	FALSE
P62937	9	9	0	18	FALSE	FALSE
P62942	4	4	0	8	FALSE	FALSE
P62979	9	9	0	18	FALSE	FALSE
P62993	9	9	0	18	FALSE	FALSE
P62995	9	9	0	18	FALSE	FALSE
P63000-2	9	9	0	18	FALSE	FALSE
P63010-2	9	9	0	18	FALSE	FALSE
P63096	8	9	-1	17	FALSE	FALSE
P63104	9	9	0	18	FALSE	FALSE
P63173	4	4	0	8	FALSE	FALSE
P63218	5	5	0	10	FALSE	FALSE
P63244	9	9	0	18	FALSE	FALSE
P67812-3	4	3	1	7	FALSE	FALSE
P67936-2	4	4	0	8	FALSE	FALSE
P68032	9	9	0	18	FALSE	FALSE
P68036-3	4	7	-3	11	FALSE	FALSE
P68104	9	9	0	18	FALSE	FALSE
P68366	9	9	0	18	FALSE	FALSE
P68371	9	9	0	18	FALSE	FALSE
P68400	9	9	0	18	FALSE	FALSE
P68402	9	9	0	18	FALSE	FALSE
P68431	9	9	0	18	FALSE	FALSE
P68871	9	9	0	18	FALSE	FALSE
P69891	9	9	0	18	FALSE	FALSE
P69905	9	9	0	18	FALSE	FALSE
P78324-2	9	9	0	18	FALSE	FALSE
P78356	4	4	0	8	FALSE	FALSE
P78371	9	9	0	18	FALSE	FALSE
P78417	9	9	0	18	FALSE	FALSE
P78527	9	9	0	18	FALSE	FALSE
P80108	9	9	0	18	FALSE	FALSE
P80511	9	9	0	18	FALSE	FALSE
P80723	9	9	0	18	FALSE	FALSE
P81605-2	9	9	0	18	FALSE	FALSE
P82980	2	3	-1	5	FALSE	FALSE
P84085	9	9	0	18	FALSE	FALSE
P84095	9	9	0	18	FALSE	FALSE
P84103	5	5	0	10	FALSE	FALSE
P98082	4	4	0	8	FALSE	FALSE
P98088	9	9	0	18	FALSE	FALSE
P98095-2	5	5	0	10	FALSE	FALSE
P98160	9	9	0	18	FALSE	FALSE
P98164	9	9	0	18	FALSE	FALSE
P98172	4	4	0	8	FALSE	FALSE
P99999	9	9	0	18	FALSE	FALSE
Q00005-7	4	4	0	8	FALSE	FALSE
Q00059	5	5	0	10	FALSE	FALSE
Q00325	9	9	0	18	FALSE	FALSE
Q00577	9	9	0	18	FALSE	FALSE
Q00796	9	9	0	18	FALSE	FALSE
Q00839	9	9	0	18	FALSE	FALSE
Q01415	9	9	0	18	FALSE	FALSE
Q01432-4	9	9	0	18	FALSE	FALSE
Q01459	4	4	0	8	FALSE	FALSE
Q01469	5	5	0	10	FALSE	FALSE
Q01518	9	9	0	18	FALSE	FALSE
Q01628	9	8	1	17	FALSE	FALSE
Q01813	9	9	0	18	FALSE	FALSE
Q01970	5	5	0	10	FALSE	FALSE
Q02083	4	4	0	8	FALSE	FALSE
Q02252	4	4	0	8	FALSE	FALSE
Q02383	4	4	0	8	FALSE	FALSE
Q02413	9	9	0	18	FALSE	FALSE
Q02487	9	9	0	18	FALSE	FALSE
Q02750	5	5	0	10	FALSE	FALSE
Q02790	9	9	0	18	FALSE	FALSE
Q02809-2	5	5	0	10	FALSE	FALSE
Q02818	5	5	0	10	FALSE	FALSE
Q02878	9	7	2	16	FALSE	FALSE
Q02880	4	3	1	7	FALSE	FALSE
Q02952	4	4	0	8	FALSE	FALSE
Q02985	4	3	1	7	FALSE	FALSE
Q03001	4	4	0	8	FALSE	FALSE
Q03154	9	9	0	18	FALSE	FALSE
Q03167	9	9	0	18	FALSE	FALSE
Q03169	9	9	0	18	FALSE	FALSE
Q03252	8	8	0	16	FALSE	FALSE
Q03405	4	4	0	8	FALSE	FALSE
Q03591	9	9	0	18	FALSE	FALSE
Q04323-2	5	5	0	10	FALSE	FALSE
Q04446	9	9	0	18	FALSE	FALSE
Q04609	4	4	0	8	FALSE	FALSE
Q04637-9	4	5	-1	9	FALSE	FALSE
Q04695	9	9	0	18	FALSE	FALSE
Q04760	9	9	0	18	FALSE	FALSE
Q04828	5	5	0	10	FALSE	FALSE
Q04837	5	5	0	10	FALSE	FALSE
Q04917	9	9	0	18	FALSE	FALSE
Q04941	9	9	0	18	FALSE	FALSE
Q05315	4	1	3	5	FALSE	FALSE
Q05639	5	5	0	10	FALSE	FALSE
Q05655-2	9	9	0	18	FALSE	FALSE
Q05707	9	8	1	17	FALSE	FALSE
Q06033	9	9	0	18	FALSE	FALSE
Q06124	4	4	0	8	FALSE	FALSE
Q06210	9	8	1	17	FALSE	FALSE
Q06265-2	3	4	-1	7	FALSE	FALSE
Q06278	4	4	0	8	FALSE	FALSE
Q06323	8	9	-1	17	FALSE	FALSE
Q06830	9	9	0	18	FALSE	FALSE
Q07021	7	9	-2	16	FALSE	FALSE
Q07065	6	8	-2	14	FALSE	FALSE
Q07075	9	9	0	18	FALSE	FALSE
Q07507	9	9	0	18	FALSE	FALSE
Q07666	5	5	0	10	FALSE	FALSE
Q07812-2	9	9	0	18	FALSE	FALSE
Q07837	9	9	0	18	FALSE	FALSE
Q07954	9	9	0	18	FALSE	FALSE
Q07955-2	5	5	0	10	FALSE	FALSE
Q07960	4	4	0	8	FALSE	FALSE
Q08174-2	9	9	0	18	FALSE	FALSE
Q08188	9	9	0	18	FALSE	FALSE
Q08211	9	9	0	18	FALSE	FALSE
Q08257	9	9	0	18	FALSE	FALSE
Q08380	9	9	0	18	FALSE	FALSE
Q08431	9	9	0	18	FALSE	FALSE
Q08554	9	9	0	18	FALSE	FALSE
Q08722	9	9	0	18	FALSE	FALSE
Q08752	3	2	1	5	FALSE	FALSE
Q08830	4	2	2	6	FALSE	FALSE
Q08945	5	4	1	9	FALSE	FALSE
Q08J23	4	4	0	8	FALSE	FALSE
Q09328	9	9	0	18	FALSE	FALSE
Q09666	9	9	0	18	FALSE	FALSE
Q0VD83-4	4	4	0	8	FALSE	FALSE
Q10471	5	5	0	10	FALSE	FALSE
Q10567	9	9	0	18	FALSE	FALSE
Q12765-2	9	9	0	18	FALSE	FALSE
Q12792-3	9	9	0	18	FALSE	FALSE
Q12794	9	9	0	18	FALSE	FALSE
Q12797	3	3	0	6	FALSE	FALSE
Q12805	9	9	0	18	FALSE	FALSE
Q12841	2	1	1	3	FALSE	FALSE
Q12860	5	5	0	10	FALSE	FALSE
Q12873-3	5	5	0	10	FALSE	FALSE
Q12874	4	5	-1	9	FALSE	FALSE
Q12882	5	5	0	10	FALSE	FALSE
Q12905	8	5	3	13	FALSE	FALSE
Q12906-7	5	5	0	10	FALSE	FALSE
Q12907	9	9	0	18	FALSE	FALSE
Q12923-4	9	9	0	18	FALSE	FALSE
Q12929	9	9	0	18	FALSE	FALSE
Q12931	9	9	0	18	FALSE	FALSE
Q12965	4	4	0	8	FALSE	FALSE
Q12996	5	3	2	8	FALSE	FALSE
Q13011	5	5	0	10	FALSE	FALSE
Q13045	9	9	0	18	FALSE	FALSE
Q13057-2	4	5	-1	9	FALSE	FALSE
Q13093	9	9	0	18	FALSE	FALSE
Q13098-7	2	4	-2	6	FALSE	FALSE
Q13103	9	9	0	18	FALSE	FALSE
Q13113	9	9	0	18	FALSE	FALSE
Q13126-2	9	9	0	18	FALSE	FALSE
Q13136	4	4	0	8	FALSE	FALSE
Q13144	5	4	1	9	FALSE	FALSE
Q13148	9	8	1	17	FALSE	FALSE
Q13151	9	9	0	18	FALSE	FALSE
Q13155	4	4	0	8	FALSE	FALSE
Q13162	4	4	0	8	FALSE	FALSE
Q13177	9	9	0	18	FALSE	FALSE
Q13183-3	9	9	0	18	FALSE	FALSE
Q13200	9	9	0	18	FALSE	FALSE
Q13228-4	9	9	0	18	FALSE	FALSE
Q13231	9	9	0	18	FALSE	FALSE
Q13237	4	4	0	8	FALSE	FALSE
Q13243	4	5	-1	9	FALSE	FALSE
Q13263	5	4	1	9	FALSE	FALSE
Q13275	4	4	0	8	FALSE	FALSE
Q13277	9	9	0	18	FALSE	FALSE
Q13283	5	4	1	9	FALSE	FALSE
Q13303-3	9	9	0	18	FALSE	FALSE
Q13308-6	5	5	0	10	FALSE	FALSE
Q13332	9	9	0	18	FALSE	FALSE
Q13347	5	5	0	10	FALSE	FALSE
Q13409	9	9	0	18	FALSE	FALSE
Q13421-2	4	4	0	8	FALSE	FALSE
Q13428-4	5	5	0	10	FALSE	FALSE
Q13442	5	5	0	10	FALSE	FALSE
Q13443	9	8	1	17	FALSE	FALSE
Q13464	9	9	0	18	FALSE	FALSE
Q13492	5	5	0	10	FALSE	FALSE
Q13496	9	9	0	18	FALSE	FALSE
Q13501	5	5	0	10	FALSE	FALSE
Q13508	9	9	0	18	FALSE	FALSE
Q13510-2	9	9	0	18	FALSE	FALSE
Q13530	4	4	0	8	FALSE	FALSE
Q13555-6	4	4	0	8	FALSE	FALSE
Q13561-2	8	9	-1	17	FALSE	FALSE
Q13563	4	4	0	8	FALSE	FALSE
Q13576	9	9	0	18	FALSE	FALSE
Q13591	4	4	0	8	FALSE	FALSE
Q13617-2	9	9	0	18	FALSE	FALSE
Q13618	9	9	0	18	FALSE	FALSE
Q13619	9	9	0	18	FALSE	FALSE
Q13621	9	9	0	18	FALSE	FALSE
Q13630	9	9	0	18	FALSE	FALSE
Q13637	4	4	0	8	FALSE	FALSE
Q13753	6	5	1	11	FALSE	FALSE
Q13790	4	3	1	7	FALSE	FALSE
Q13813	5	5	0	10	FALSE	FALSE
Q13835-2	9	9	0	18	FALSE	FALSE
Q13838-2	9	9	0	18	FALSE	FALSE
Q13867	9	8	1	17	FALSE	FALSE
Q13885	9	9	0	18	FALSE	FALSE
Q14002	9	9	0	18	FALSE	FALSE
Q14008-3	4	4	0	8	FALSE	FALSE
Q14019	9	9	0	18	FALSE	FALSE
Q14103	5	4	1	9	FALSE	FALSE
Q14112	5	4	1	9	FALSE	FALSE
Q14117	9	9	0	18	FALSE	FALSE
Q14118	9	9	0	18	FALSE	FALSE
Q14126	9	9	0	18	FALSE	FALSE
Q14139-2	5	4	1	9	FALSE	FALSE
Q14141	9	9	0	18	FALSE	FALSE
Q14152	9	9	0	18	FALSE	FALSE
Q14157-5	5	5	0	10	FALSE	FALSE
Q14165	5	5	0	10	FALSE	FALSE
Q14166	5	3	2	8	FALSE	FALSE
Q14203	9	9	0	18	FALSE	FALSE
Q14204	9	9	0	18	FALSE	FALSE
Q14210	5	5	0	10	FALSE	FALSE
Q14240-2	5	5	0	10	FALSE	FALSE
Q14247	5	5	0	10	FALSE	FALSE
Q14247-2	4	4	0	8	FALSE	FALSE
Q14258	9	9	0	18	FALSE	FALSE
Q14289	4	4	0	8	FALSE	FALSE
Q14314	9	9	0	18	FALSE	FALSE
Q14344	9	9	0	18	FALSE	FALSE
Q14393	9	9	0	18	FALSE	FALSE
Q14444	2	3	-1	5	FALSE	FALSE
Q14449	5	5	0	10	FALSE	FALSE
Q14451-3	3	4	-1	7	FALSE	FALSE
Q14498	3	2	1	5	FALSE	FALSE
Q14515	9	9	0	18	FALSE	FALSE
Q14520	9	9	0	18	FALSE	FALSE
Q14533	5	4	1	9	FALSE	FALSE
Q14558-2	4	3	1	7	FALSE	FALSE
Q14566	5	3	2	8	FALSE	FALSE
Q14624-2	9	3	6	12	FALSE	FALSE
Q14642	5	5	0	10	FALSE	FALSE
Q14684	5	5	0	10	FALSE	FALSE
Q14690	2	3	-1	5	FALSE	FALSE
Q14697	9	9	0	18	FALSE	FALSE
Q14699	9	9	0	18	FALSE	FALSE
Q14703	9	9	0	18	FALSE	FALSE
Q14739	4	4	0	8	FALSE	FALSE
Q14749	4	4	0	8	FALSE	FALSE
Q14764	9	9	0	18	FALSE	FALSE
Q14847-2	9	9	0	18	FALSE	FALSE
Q14894	9	9	0	18	FALSE	FALSE
Q14914	9	9	0	18	FALSE	FALSE
Q14956	9	9	0	18	FALSE	FALSE
Q14974	9	9	0	18	FALSE	FALSE
Q14980	7	9	-2	16	FALSE	FALSE
Q14CN2	9	9	0	18	FALSE	FALSE
Q15008-4	8	8	0	16	FALSE	FALSE
Q15018	6	8	-2	14	FALSE	FALSE
Q15019-2	9	9	0	18	FALSE	FALSE
Q15027	5	5	0	10	FALSE	FALSE
Q15029	5	5	0	10	FALSE	FALSE
Q15046-2	7	6	1	13	FALSE	FALSE
Q15061	5	5	0	10	FALSE	FALSE
Q15063	9	9	0	18	FALSE	FALSE
Q15080	5	5	0	10	FALSE	FALSE
Q15084-2	9	9	0	18	FALSE	FALSE
Q15102	9	9	0	18	FALSE	FALSE
Q15113	9	9	0	18	FALSE	FALSE
Q15121-2	4	4	0	8	FALSE	FALSE
Q15149	9	9	0	18	FALSE	FALSE
Q15166	9	9	0	18	FALSE	FALSE
Q15172	5	5	0	10	FALSE	FALSE
Q15181	9	9	0	18	FALSE	FALSE
Q15208	4	4	0	8	FALSE	FALSE
Q15233	4	3	1	7	FALSE	FALSE
Q15257	9	9	0	18	FALSE	FALSE
Q15274	9	9	0	18	FALSE	FALSE
Q15286	9	9	0	18	FALSE	FALSE
Q15287	5	4	1	9	FALSE	FALSE
Q15293	8	9	-1	17	FALSE	FALSE
Q15363	9	9	0	18	FALSE	FALSE
Q15365	9	9	0	18	FALSE	FALSE
Q15366-2	9	9	0	18	FALSE	FALSE
Q15370-2	5	5	0	10	FALSE	FALSE
Q15393	9	9	0	18	FALSE	FALSE
Q15404	9	9	0	18	FALSE	FALSE
Q15435	9	9	0	18	FALSE	FALSE
Q15436	4	4	0	8	FALSE	FALSE
Q15437	4	4	0	8	FALSE	FALSE
Q15459	5	5	0	10	FALSE	FALSE
Q15477	3	4	-1	7	FALSE	FALSE
Q15485	9	9	0	18	FALSE	FALSE
Q15555	5	5	0	10	FALSE	FALSE
Q15582	9	9	0	18	FALSE	FALSE
Q15599	9	9	0	18	FALSE	FALSE
Q15631	9	9	0	18	FALSE	FALSE
Q15637-5	5	6	-1	11	FALSE	FALSE
Q15642	4	4	0	8	FALSE	FALSE
Q15643	5	5	0	10	FALSE	FALSE
Q15691	5	5	0	10	FALSE	FALSE
Q15717-2	5	5	0	10	FALSE	FALSE
Q15722	9	9	0	18	FALSE	FALSE
Q15758	9	9	0	18	FALSE	FALSE
Q15785	7	7	0	14	FALSE	FALSE
Q15828	9	9	0	18	FALSE	FALSE
Q15831	4	4	0	8	FALSE	FALSE
Q15833	4	4	0	8	FALSE	FALSE
Q15833-3	5	5	0	10	FALSE	FALSE
Q15836	4	4	0	8	FALSE	FALSE
Q15847	9	9	0	18	FALSE	FALSE
Q15848	8	9	-1	17	FALSE	FALSE
Q15904	9	9	0	18	FALSE	FALSE
Q15907	9	9	0	18	FALSE	FALSE
Q16186	2	3	-1	5	FALSE	FALSE
Q16270	9	9	0	18	FALSE	FALSE
Q16348	9	9	0	18	FALSE	FALSE
Q16401	5	5	0	10	FALSE	FALSE
Q16512-2	5	5	0	10	FALSE	FALSE
Q16513	9	9	0	18	FALSE	FALSE
Q16531	9	9	0	18	FALSE	FALSE
Q16537	3	2	1	5	FALSE	FALSE
Q16539	8	9	-1	17	FALSE	FALSE
Q16563	9	9	0	18	FALSE	FALSE
Q16576-2	9	9	0	18	FALSE	FALSE
Q16610-4	9	9	0	18	FALSE	FALSE
Q16629	5	5	0	10	FALSE	FALSE
Q16651	4	4	0	8	FALSE	FALSE
Q16658	5	5	0	10	FALSE	FALSE
Q16698	5	5	0	10	FALSE	FALSE
Q16706	9	9	0	18	FALSE	FALSE
Q16762	5	4	1	9	FALSE	FALSE
Q16763	5	4	1	9	FALSE	FALSE
Q16769	9	9	0	18	FALSE	FALSE
Q16775	9	9	0	18	FALSE	FALSE
Q16787	9	7	2	16	FALSE	FALSE
Q16851	5	5	0	10	FALSE	FALSE
Q16864-2	8	8	0	16	FALSE	FALSE
Q16881	9	7	2	16	FALSE	FALSE
Q16891	5	5	0	10	FALSE	FALSE
Q17RG1	5	5	0	10	FALSE	FALSE
Q1EHB4	9	9	0	18	FALSE	FALSE
Q1HG43-2	4	4	0	8	FALSE	FALSE
Q1HG44	5	5	0	10	FALSE	FALSE
Q24JP5-2	4	3	1	7	FALSE	FALSE
Q27J81	5	5	0	10	FALSE	FALSE
[truncated: 830 more rows]

## Sheet: Abundance (2462)
Gene name	Description	Accession number	Average nephrostomy drain	Standard deviation Nephrostomy Drain	Average bladder urine	Standard deviation bladder urine	Paired analyses:	Average ratio [Nephrostomy drain vs bladder]	Standard deviation of average	Median ratio [Nephrostomy drain vs bladder]	25th percentile of ratio [Nephrostomy drain vs bladder]	75th percentile of ratio [Nephrostomy drain vs bladder]
GDA	Isoform of Q9Y2T3, Isoform 3 of Guanine deaminase OS=Homo sapiens OX=9606 GN=GDA	Q9Y2T3-3	0.966492	0.0946138	1.12484	0.101327		0.860776	0.0620866	0.826126	0.804109	0.925551
RAB11B	Ras-related protein Rab-11B OS=Homo sapiens OX=9606 GN=RAB11B PE=1 SV=4	Q15907	1.76261	0.226881	2.16516	0.259881		0.819004	0.101653	0.797821	0.74513	0.889017
PDIA3	Protein disulfide-isomerase A3 OS=Homo sapiens OX=9606 GN=PDIA3 PE=1 SV=4	P30101	1.58508	0.433039	1.87051	0.565411		0.857591	0.0839253	0.864293	0.784395	0.929352
RTRAF	RNA transcription, translation and transport factor protein OS=Homo sapiens OX=9606 GN=RTRAF PE=1 SV=1	Q9Y224	0.626084	0.104315	1.20474	0.470432		0.579013	0.202065	0.540769	0.421814	0.790635
PLXNB2	Plexin-B2 OS=Homo sapiens OX=9606 GN=PLXNB2 PE=1 SV=3	O15031	0.938481	0.131481	1.11641	0.209889		0.850304	0.0831083	0.839841	0.775142	0.932775
ABHD10	Mycophenolic acid acyl-glucuronide esterase, mitochondrial OS=Homo sapiens OX=9606 GN=ABHD10 PE=1 SV=1	Q9NUJ1	0.493867	0.110074	1.02565	0.358875		0.531275	0.19958	0.517612	0.341706	0.677916
MYO1C	Isoform of O00159, Isoform 3 of Unconventional myosin-Ic OS=Homo sapiens OX=9606 GN=MYO1C	O00159-3	2.08382	0.413558	2.77934	0.501706		0.757655	0.122608	0.791605	0.652334	0.870222
EIF4B	Isoform of P23588, Eukaryotic translation initiation factor 4B OS=Homo sapiens OX=9606 GN=EIF4B PE=1 SV=1	E7EX17	0.561156	0.0494362	0.721576	0.0781826		0.779045	0.0210755	0.783362	0.757065	0.796707
ME1	NADP-dependent malic enzyme OS=Homo sapiens OX=9606 GN=ME1 PE=1 SV=1	P48163	0.547776	0.0743094	0.734766	0.142118		0.76071	0.126008	0.750911	0.658163	0.889414
KRT6B	Keratin, type II cytoskeletal 6B OS=Homo sapiens OX=9606 GN=KRT6B PE=1 SV=5	P04259	1.54055	0.172171	2.00656	0.229391		0.76827	0.0310247	0.756778	0.748133	0.7999
SLC15A2	Solute carrier family 15 member 2 OS=Homo sapiens OX=9606 GN=SLC15A2 PE=1 SV=2	Q16348	0.87094	0.550933	1.15094	0.75383		0.771248	0.111761	0.779382	0.677912	0.835358
SI	Sucrase-isomaltase, intestinal OS=Homo sapiens OX=9606 GN=SI PE=1 SV=6	P14410	0.606416	0.0873892	0.975242	0.108807		0.623589	0.0833083	0.595954	0.563326	0.711487
SOD1	Superoxide dismutase [Cu-Zn] OS=Homo sapiens OX=9606 GN=SOD1 PE=1 SV=2	P00441	1.64781	0.177709	2.20806	0.398335		0.770527	0.173376	0.716684	0.602534	0.943892
PLPPR1	Phospholipid phosphatase-related protein type 1 OS=Homo sapiens OX=9606 GN=PLPPR1 PE=2 SV=1	Q8TBJ4	0.706383	0.0323832	1.00603	0.115698		0.707838	0.0709019	0.67714	0.666608	0.779765
STEAP4	Metalloreductase STEAP4 OS=Homo sapiens OX=9606 GN=STEAP4 PE=1 SV=1	Q687X5	1.19554	0.0684988	1.79319	0.2325		0.673324	0.0776733	0.643627	0.620939	0.755405
HSPB1	Heat shock protein beta-1 OS=Homo sapiens OX=9606 GN=HSPB1 PE=1 SV=2	P04792	1.59845	0.349577	1.97446	0.319118		0.81253	0.140665	0.806757	0.706828	0.933258
CTTN	Isoform of Q14247, Isoform 2 of Src substrate cortactin OS=Homo sapiens OX=9606 GN=CTTN	Q14247-2	1.15217	0.0561527	1.56836	0.13743		0.738299	0.0665508	0.715819	0.691201	0.807877
ARFGAP2	ADP-ribosylation factor GTPase-activating protein 2 OS=Homo sapiens OX=9606 GN=ARFGAP2 PE=1 SV=1	Q8N6H7	0.340196	0.0390991	0.454496	0.0612286		0.754411	0.0921026	0.756861	0.668595	0.839001
GRB7	Isoform of Q14451, Isoform 3 of Growth factor receptor-bound protein 7 OS=Homo sapiens OX=9606 GN=GRB7	Q14451-3	0.338645	0.0472263	0.540261	0.0685327		0.63009	0.0880458	0.599294	0.569943	0.721032
TKFC	Triokinase/FMN cyclase OS=Homo sapiens OX=9606 GN=TKFC PE=1 SV=2	Q3LXA3	1.85869	0.224902	2.21468	0.399497		0.853052	0.117421	0.810338	0.753049	0.986876
UQCRC2	Cytochrome b-c1 complex subunit 2, mitochondrial OS=Homo sapiens OX=9606 GN=UQCRC2 PE=1 SV=3	P22695	1.32977	0.134257	1.43398	0.117472		0.927226	0.0572183	0.93896	0.8661	0.982576
HSPA8	Heat shock cognate 71 kDa protein OS=Homo sapiens OX=9606 GN=HSPA8 PE=1 SV=1	P11142	3.50239	0.518458	3.82268	0.553449		0.91771	0.0606499	0.927108	0.880026	0.962506
FAM129B	Niban-like protein 1 OS=Homo sapiens OX=9606 GN=FAM129B PE=1 SV=3	Q96TA1	1.37795	0.216986	1.7025	0.244238		0.81161	0.081911	0.799319	0.766712	0.859987
RAB14	Ras-related protein Rab-14 OS=Homo sapiens OX=9606 GN=RAB14 PE=1 SV=4	P61106	1.48643	0.263838	1.87213	0.360662		0.807695	0.143472	0.799569	0.711909	0.907935
HPRT1	Hypoxanthine-guanine phosphoribosyltransferase OS=Homo sapiens OX=9606 GN=HPRT1 PE=1 SV=2	P00492	0.67951	0.12306	0.962237	0.213708		0.731959	0.188139	0.725934	0.537913	0.874267
FKBP1A	Peptidyl-prolyl cis-trans isomerase FKBP1A OS=Homo sapiens OX=9606 GN=FKBP1A PE=1 SV=2	P62942	0.79274	0.0812662	1.24416	0.14656		0.640788	0.0737363	0.619607	0.584477	0.71828
SYTL1	Synaptotagmin-like protein 1 OS=Homo sapiens OX=9606 GN=SYTL1 PE=1 SV=1	Q8IYJ3	0.777536	0.0679667	1.53782	0.357777		0.519672	0.0853352	0.529774	0.435544	0.593698
S100A16	Protein S100-A16 OS=Homo sapiens OX=9606 GN=S100A16 PE=1 SV=1	Q96FQ6	0.939282	0.206184	1.54995	0.520783		0.634832	0.125346	0.663959	0.594928	0.725315
TGM4	Protein-glutamine gamma-glutamyltransferase 4 OS=Homo sapiens OX=9606 GN=TGM4 PE=1 SV=2	P49221	0.949346	0.108791	3.25346	1.45241		0.328234	0.109221	0.337555	0.224486	0.42266
PPIA	Peptidyl-prolyl cis-trans isomerase A OS=Homo sapiens OX=9606 GN=PPIA PE=1 SV=2	P62937	2.30198	0.327717	2.89252	0.575562		0.811186	0.1265	0.767357	0.714142	0.93915
AARS	Alanine--tRNA ligase, cytoplasmic OS=Homo sapiens OX=9606 GN=AARS PE=1 SV=2	P49588	1.10625	0.0677209	1.40598	0.126549		0.789689	0.0592697	0.76404	0.75512	0.849907
DAP	Death-associated protein 1 OS=Homo sapiens OX=9606 GN=DAP PE=1 SV=3	P51397	0.527363	0.0638638	0.840229	0.0918936		0.629612	0.0711018	0.612188	0.572306	0.704343
MYO6	Isoform of Q9UM54, Isoform 6 of Unconventional myosin-VI OS=Homo sapiens OX=9606 GN=MYO6	Q9UM54-6	1.0238	0.127145	1.301	0.321225		0.816174	0.15602	0.779792	0.696057	0.943732
PRDX6	Peroxiredoxin-6 OS=Homo sapiens OX=9606 GN=PRDX6 PE=1 SV=3	P30041	1.41818	0.11729	1.79785	0.412065		0.818502	0.157908	0.775941	0.693587	0.910512
RRAS	Ras-related protein R-Ras OS=Homo sapiens OX=9606 GN=RRAS PE=1 SV=1	P10301	1.2675	0.463872	1.6997	0.60901		0.755273	0.168228	0.792787	0.608583	0.835272
PDZK1IP1	PDZK1-interacting protein 1 OS=Homo sapiens OX=9606 GN=PDZK1IP1 PE=1 SV=1	Q13113	0.975802	0.0723594	1.28442	0.168173		0.765275	0.0688697	0.739945	0.719177	0.836704
YWHAQ	14-3-3 protein theta OS=Homo sapiens OX=9606 GN=YWHAQ PE=1 SV=1	P27348	0.713535	0.144581	0.858155	0.206397		0.844946	0.133254	0.780595	0.736802	0.964927
ENOPH1	Enolase-phosphatase E1 OS=Homo sapiens OX=9606 GN=ENOPH1 PE=1 SV=1	Q9UHY7	0.445714	0.101864	0.704626	0.28244		0.686281	0.204308	0.659391	0.512959	0.859526
FKBP4	Peptidyl-prolyl cis-trans isomerase FKBP4 OS=Homo sapiens OX=9606 GN=FKBP4 PE=1 SV=3	Q02790	0.462556	0.104484	0.604819	0.141353		0.769178	0.0935617	0.749161	0.687962	0.860403
CSRP1	Cysteine and glycine-rich protein 1 OS=Homo sapiens OX=9606 GN=CSRP1 PE=1 SV=3	P21291	0.434335	0.0444618	0.745079	0.125731		0.593907	0.0987366	0.583562	0.504186	0.693974
HEBP1	Heme-binding protein 1 OS=Homo sapiens OX=9606 GN=HEBP1 PE=1 SV=1	Q9NRV9	0.872588	0.139058	1.12503	0.223732		0.797307	0.185298	0.743766	0.665435	0.917861
UGDH	UDP-glucose 6-dehydrogenase OS=Homo sapiens OX=9606 GN=UGDH PE=1 SV=1	O60701	1.0638	0.266817	1.51262	0.494045		0.743877	0.204165	0.667427	0.56871	0.947635
SERPINB6	Isoform of P35237, Serpin B6 OS=Homo sapiens OX=9606 GN=SERPINB6 PE=1 SV=1	A0A087X1N8	1.04128	0.172195	1.42297	0.301057		0.758694	0.20116	0.752204	0.587337	0.908012
CCDC88B	Coiled-coil domain-containing protein 88B OS=Homo sapiens OX=9606 GN=CCDC88B PE=1 SV=1	A6NC98	0.733374	0.0249615	0.834264	0.0123026		0.879028	0.0251045	0.889037	0.853	0.895047
SEPT2	Isoform of Q15019, Isoform 2 of Septin-2 OS=Homo sapiens OX=9606 GN=SEPT2	Q15019-2	0.832771	0.11036	1.1682	0.454062		0.767125	0.182106	0.831089	0.634189	0.919209
PARK7	Protein/nucleic acid deglycase DJ-1 OS=Homo sapiens OX=9606 GN=PARK7 PE=1 SV=2	Q99497	0.857118	0.161428	1.18784	0.451578		0.775729	0.186145	0.818763	0.588405	0.939858
DNAJA2	DnaJ homolog subfamily A member 2 OS=Homo sapiens OX=9606 GN=DNAJA2 PE=1 SV=1	O60884	0.503776	0.0835549	0.60797	0.0912664		0.827731	0.0354361	0.820103	0.799531	0.86356
DBI	Isoform of P07108, Isoform 5 of Acyl-CoA-binding protein OS=Homo sapiens OX=9606 GN=DBI	P07108-5	0.35171	0.0237307	0.734193	0.133002		0.496453	0.128854	0.475575	0.385177	0.628607
PHGDH	D-3-phosphoglycerate dehydrogenase OS=Homo sapiens OX=9606 GN=PHGDH PE=1 SV=4	O43175	1.04906	0.31084	1.47964	0.591571		0.757356	0.184131	0.83509	0.587629	0.883025
MYOF	Myoferlin OS=Homo sapiens OX=9606 GN=MYOF PE=1 SV=1	Q9NZM1	1.38919	0.154759	1.5007	0.212488		0.931152	0.0621212	0.92334	0.895959	0.985592
PSCA	Prostate stem cell antigen OS=Homo sapiens OX=9606 GN=PSCA PE=1 SV=1	O43653	1.08521	0.535413	1.91784	1.0435		0.676832	0.315748	0.581596	0.494517	0.874738
GPRC5A	Retinoic acid-induced protein 3 OS=Homo sapiens OX=9606 GN=GPRC5A PE=1 SV=2	Q8NFJ5	1.02443	0.158912	1.35829	0.285464		0.781196	0.181702	0.771319	0.610094	0.923508
PHACTR4	Isoform of Q8IZ21, Isoform 2 of Phosphatase and actin regulator 4 OS=Homo sapiens OX=9606 GN=PHACTR4	Q8IZ21-2	0.356101	0.040165	0.474175	0.048599		0.753058	0.0776943	0.738807	0.689319	0.831049
PSME2	Isoform of Q9UL46, Proteasome activator complex subunit 2 OS=Homo sapiens OX=9606 GN=PSME2 PE=1 SV=1	A0A087X1Z3	1.34555	0.320187	1.54611	0.359493		0.872443	0.107881	0.877196	0.78991	0.975908
HNRNPH1	Isoform of P31943, Heterogeneous nuclear ribonucleoprotein H OS=Homo sapiens OX=9606 GN=HNRNPH1 PE=1 SV=1	G8JLB6	0.894162	0.186328	2.01535	1.15186		0.604876	0.376875	0.547672	0.347797	0.723138
TPT1	Isoform of P13693, Translationally-controlled tumor protein OS=Homo sapiens OX=9606 GN=TPT1 PE=1 SV=1	A0A0B4J2C3	0.813862	0.283516	0.912227	0.29394		0.890491	0.0944326	0.912226	0.810014	0.966759
DCTN2	Isoform of Q13561, Isoform 2 of Dynactin subunit 2 OS=Homo sapiens OX=9606 GN=DCTN2	Q13561-2	0.40231	0.0527025	0.569694	0.123453		0.743117	0.202392	0.747915	0.576495	0.897839
PLSCR3	Phospholipid scramblase 3 OS=Homo sapiens OX=9606 GN=PLSCR3 PE=1 SV=2	Q9NRY6	0.716562	0.0124864	0.857414	0.0561235		0.838258	0.0532199	0.844071	0.784269	0.886433
MCM7	DNA replication licensing factor MCM7 OS=Homo sapiens OX=9606 GN=MCM7 PE=1 SV=4	P33993	0.787681	0.140545	1.04424	0.197847		0.761217	0.110284	0.697935	0.674641	0.879435
SYT7	Isoform of O43581, Isoform 3 of Synaptotagmin-7 OS=Homo sapiens OX=9606 GN=SYT7	O43581-3	0.352543	0.0213736	0.64826	0.174527		0.565755	0.113533	0.589012	0.447376	0.660878
DCXR	L-xylulose reductase OS=Homo sapiens OX=9606 GN=DCXR PE=1 SV=2	Q7Z4W1	0.812689	0.174041	1.41762	0.449168		0.588972	0.0676931	0.590089	0.522882	0.653944
CD55	Isoform of P08174, Isoform 7 of Complement decay-accelerating factor OS=Homo sapiens OX=9606 GN=CD55	P08174-7	0.790189	0.197067	1.04968	0.237741		0.764572	0.159083	0.756214	0.621006	0.832481
MTPN	Myotrophin OS=Homo sapiens OX=9606 GN=MTPN PE=1 SV=2	P58546	0.923423	0.0392663	1.08496	0.0427119		0.851423	0.0295118	0.850214	0.823996	0.880061
CALM2	Isoform of P0DP23, Calmodulin-2 OS=Homo sapiens OX=9606 GN=CALM2 PE=1 SV=1	E7EMB3	0.896031	0.246197	1.15219	0.316013		0.795574	0.19446	0.763764	0.692044	0.919144
PCBD1	Pterin-4-alpha-carbinolamine dehydratase OS=Homo sapiens OX=9606 GN=PCBD1 PE=1 SV=2	P61457	1.09084	0.0834947	1.48394	0.174086		0.74124	0.0925212	0.698144	0.69026	0.835316
MANBA	Beta-mannosidase OS=Homo sapiens OX=9606 GN=MANBA PE=2 SV=3	O00462	0.809349	0.0633139	1.04222	0.159697		0.784048	0.0737534	0.801582	0.707573	0.84299
RDX	Isoform of P35241, Isoform 5 of Radixin OS=Homo sapiens OX=9606 GN=RDX	P35241-5	1.46708	0.314471	2.06923	0.438482		0.748833	0.277738	0.643832	0.552616	0.930799
MYO1B	Unconventional myosin-Ib OS=Homo sapiens OX=9606 GN=MYO1B PE=1 SV=3	O43795	1.72179	0.151036	2.13115	0.329342		0.827938	0.161649	0.848859	0.678397	0.953486
PTPA	Serine/threonine-protein phosphatase 2A activator OS=Homo sapiens OX=9606 GN=PTPA PE=1 SV=3	Q15257	0.645836	0.13483	0.734203	0.169163		0.888547	0.10886	0.866058	0.787438	0.994749
MYO1D	Unconventional myosin-Id OS=Homo sapiens OX=9606 GN=MYO1D PE=1 SV=2	O94832	1.40283	0.190009	1.79596	0.318519		0.805849	0.201839	0.752359	0.646684	0.951267
DNAJA1	DnaJ homolog subfamily A member 1 OS=Homo sapiens OX=9606 GN=DNAJA1 PE=1 SV=2	P31689	0.850421	0.11994	1.1225	0.202438		0.765219	0.0798681	0.771981	0.685335	0.838341
GLO1	Lactoylglutathione lyase OS=Homo sapiens OX=9606 GN=GLO1 PE=1 SV=4	Q04760	0.418195	0.0681297	0.604813	0.204033		0.748958	0.216431	0.786932	0.552216	0.900722
PAH	Phenylalanine-4-hydroxylase OS=Homo sapiens OX=9606 GN=PAH PE=1 SV=1	P00439	0.710521	0.0866802	1.05627	0.194957		0.684721	0.109825	0.662749	0.594811	0.796603
ETFA	Electron transfer flavoprotein subunit alpha, mitochondrial OS=Homo sapiens OX=9606 GN=ETFA PE=1 SV=1	P13804	0.659168	0.108583	0.835243	0.234593		0.829056	0.177828	0.819787	0.720683	0.875374
TMEM30B	Cell cycle control protein 50B OS=Homo sapiens OX=9606 GN=TMEM30B PE=1 SV=1	Q3MIR4	0.493796	0.102203	0.612782	0.104115		0.819673	0.206852	0.726732	0.692561	0.917491
FOLH1	Glutamate carboxypeptidase 2 OS=Homo sapiens OX=9606 GN=FOLH1 PE=1 SV=1	Q04609	1.045	0.107506	2.08217	0.575936		0.533972	0.156821	0.492585	0.415814	0.693517
NAPG	Gamma-soluble NSF attachment protein OS=Homo sapiens OX=9606 GN=NAPG PE=1 SV=1	Q99747	0.770576	0.109442	1.02853	0.295968		0.796048	0.23393	0.788737	0.607246	0.869649
MLPH	Isoform of Q9BV36, Isoform 2 of Melanophilin OS=Homo sapiens OX=9606 GN=MLPH	Q9BV36-2	0.577353	0.0588326	0.748979	0.0631571		0.773477	0.0830899	0.781427	0.689552	0.849452
CLIC1	Chloride intracellular channel protein 1 OS=Homo sapiens OX=9606 GN=CLIC1 PE=1 SV=4	O00299	1.94314	0.288554	2.35288	0.364262		0.840295	0.173288	0.803887	0.693157	0.900243
WASHC2C	Isoform of Q9Y4E1, WASH complex subunit 2C OS=Homo sapiens OX=9606 GN=WASHC2C PE=1 SV=1	A0A096LPC5	0.52897	0.0333194	0.608627	0.0687256		0.873423	0.0519503	0.854288	0.837961	0.928021
VDAC1	Voltage-dependent anion-selective channel protein 1 OS=Homo sapiens OX=9606 GN=VDAC1 PE=1 SV=2	P21796	1.29737	0.211549	1.4489	0.189111		0.897286	0.106038	0.87762	0.811189	0.99647
PTGR1	Prostaglandin reductase 1 OS=Homo sapiens OX=9606 GN=PTGR1 PE=1 SV=2	Q14914	1.86836	0.339265	2.30096	0.390023		0.83003	0.210013	0.77502	0.702673	0.861476
RAB25	Ras-related protein Rab-25 OS=Homo sapiens OX=9606 GN=RAB25 PE=1 SV=2	P57735	0.892019	0.0591417	1.22897	0.116397		0.731909	0.0940369	0.764403	0.634896	0.796428
EZR	Isoform of P15311, Ezrin OS=Homo sapiens OX=9606 GN=EZR PE=1 SV=3	E7EQR4	3.67082	0.580087	5.08405	1.07423		0.770012	0.307182	0.688902	0.579023	0.82038
SLC13A2	Isoform of Q13183, Isoform 3 of Solute carrier family 13 member 2 OS=Homo sapiens OX=9606 GN=SLC13A2	Q13183-3	1.47631	0.254417	1.78541	0.272432		0.841056	0.176023	0.787299	0.700371	0.971913
RAB17	Ras-related protein Rab-17 OS=Homo sapiens OX=9606 GN=RAB17 PE=1 SV=2	Q9H0T7	0.695154	0.035428	0.91499	0.22272		0.801752	0.206339	0.802579	0.637095	0.923398
NRAS	GTPase NRas OS=Homo sapiens OX=9606 GN=NRAS PE=1 SV=1	P01111	1.05634	0.0438398	1.37607	0.121025		0.773005	0.0842968	0.794893	0.686627	0.837494
OXSR1	Serine/threonine-protein kinase OSR1 OS=Homo sapiens OX=9606 GN=OXSR1 PE=1 SV=1	O95747	0.65539	0.172981	0.767251	0.125778		0.847798	0.146187	0.841232	0.771311	0.981924
TOLLIP	Toll-interacting protein OS=Homo sapiens OX=9606 GN=TOLLIP PE=1 SV=1	Q9H0E2	1.18919	0.0643088	1.70001	0.249965		0.711332	0.116367	0.659077	0.645767	0.829151
RPL26	60S ribosomal protein L26 OS=Homo sapiens OX=9606 GN=RPL26 PE=1 SV=1	P61254	0.903023	0.290361	1.0423	0.374558		0.876065	0.0526398	0.865	0.833993	0.929202
RAB1A	Ras-related protein Rab-1A OS=Homo sapiens OX=9606 GN=RAB1A PE=1 SV=3	P62820	1.90499	0.458872	2.23096	0.492217		0.859996	0.154985	0.812421	0.734932	0.984803
PATJ	InaD-like protein OS=Homo sapiens OX=9606 GN=PATJ PE=1 SV=3	Q8NI35	0.680618	0.0824211	0.810928	0.131197		0.855485	0.157953	0.835509	0.739812	0.94705
	Uncharacterized protein OS=Homo sapiens OX=9606 PE=1 SV=1	A0A0B4J269	0.594156	0.290987	1.82193	1.2964		0.639553	0.679362	0.276691	0.204486	1.15491
UBE2K	Ubiquitin-conjugating enzyme E2 K OS=Homo sapiens OX=9606 GN=UBE2K PE=1 SV=3	P61086	0.545691	0.102867	0.636457	0.170071		0.879006	0.126499	0.870285	0.758969	0.991641
MARCKSL1	MARCKS-related protein OS=Homo sapiens OX=9606 GN=MARCKSL1 PE=1 SV=2	P49006	0.638973	0.283351	0.806525	0.434819		0.840467	0.161719	0.872599	0.690917	0.995857
FAM129A	Protein Niban OS=Homo sapiens OX=9606 GN=FAM129A PE=1 SV=1	Q9BZQ8	1.01482	0.128082	1.51342	0.313209		0.686855	0.124145	0.667072	0.580565	0.812927
CAST	Isoform of P20810, Isoform 6 of Calpastatin OS=Homo sapiens OX=9606 GN=CAST	P20810-6	0.755728	0.106969	0.879113	0.154906		0.873892	0.13443	0.829312	0.748423	0.997767
CUTA	Isoform of O60888, Isoform A of Protein CutA OS=Homo sapiens OX=9606 GN=CUTA	O60888-2	0.575106	0.0479428	0.830078	0.152085		0.708437	0.12502	0.656196	0.629678	0.839439
ARF3	ADP-ribosylation factor 3 OS=Homo sapiens OX=9606 GN=ARF3 PE=1 SV=2	P61204	1.97199	0.264979	2.32617	0.271577		0.858777	0.164261	0.828159	0.730033	0.976282
SLC39A2	Zinc transporter ZIP2 OS=Homo sapiens OX=9606 GN=SLC39A2 PE=1 SV=2	Q9NP94	0.594594	0.0448398	0.685818	0.0875945		0.871524	0.0565073	0.876355	0.816232	0.921984
MUC1	Isoform of P15941, Isoform 2 of Mucin-1 OS=Homo sapiens OX=9606 GN=MUC1	P15941-2	3.05833	0.860305	4.6208	1.29191		0.735855	0.393839	0.57997	0.492209	0.933954
SMS	Spermine synthase OS=Homo sapiens OX=9606 GN=SMS PE=1 SV=2	P52788	0.449343	0.0309486	0.831484	0.229152		0.572601	0.170881	0.523815	0.441373	0.752615
RPLP2	60S acidic ribosomal protein P2 OS=Homo sapiens OX=9606 GN=RPLP2 PE=1 SV=1	P05387	0.965851	0.151275	1.97233	1.33025		0.680684	0.413168	0.595982	0.377789	0.907474
CARHSP1	Calcium-regulated heat-stable protein 1 OS=Homo sapiens OX=9606 GN=CARHSP1 PE=1 SV=2	Q9Y2V2	0.693609	0.0609425	0.918579	0.18346		0.773837	0.137658	0.723833	0.662233	0.910444
RAB3B	Ras-related protein Rab-3B OS=Homo sapiens OX=9606 GN=RAB3B PE=1 SV=2	P20337	0.627431	0.120518	1.92769	0.966175		0.397164	0.223189	0.307705	0.251697	0.632091
SLC29A1	Isoform of Q99808, Isoform 2 of Equilibrative nucleoside transporter 1 OS=Homo sapiens OX=9606 GN=SLC29A1	Q99808-2	0.724655	0.107452	0.885322	0.123143		0.821355	0.0799148	0.809572	0.753596	0.900899
PMM2	Phosphomannomutase 2 OS=Homo sapiens OX=9606 GN=PMM2 PE=1 SV=1	O15305	0.494111	0.0380885	0.698313	0.194351		0.740133	0.151045	0.708254	0.624312	0.871893
ARRDC1	Arrestin domain-containing protein 1 OS=Homo sapiens OX=9606 GN=ARRDC1 PE=1 SV=1	Q8N5I2	0.865104	0.242962	1.10675	0.194053		0.796662	0.270043	0.711031	0.614195	0.887763
CTBS	Di-N-acetylchitobiase OS=Homo sapiens OX=9606 GN=CTBS PE=1 SV=1	Q01459	0.609575	0.075444	0.777073	0.173874		0.798815	0.0924236	0.775254	0.725185	0.896006
TMBIM1	Protein lifeguard 3 OS=Homo sapiens OX=9606 GN=TMBIM1 PE=1 SV=2	Q969X1	0.970683	0.25147	1.42451	0.4224		0.751091	0.388085	0.699578	0.495142	0.77481
YWHAZ	14-3-3 protein zeta/delta OS=Homo sapiens OX=9606 GN=YWHAZ PE=1 SV=1	P63104	2.36887	0.870213	2.7185	0.971069		0.875782	0.144583	0.870609	0.748254	1.00151
GSTT1	Glutathione S-transferase theta-1 OS=Homo sapiens OX=9606 GN=GSTT1 PE=1 SV=4	P30711	0.787446	0.160702	1.17127	0.397449		0.705985	0.133396	0.669498	0.601976	0.846482
RANBP1	Isoform of P43487, Ran-specific GTPase-activating protein OS=Homo sapiens OX=9606 GN=RANBP1 PE=1 SV=1	F6WQW2	0.380223	0.0768679	0.480257	0.138628		0.826277	0.168672	0.842537	0.767959	0.9455
PFDN5	Prefoldin subunit 5 OS=Homo sapiens OX=9606 GN=PFDN5 PE=1 SV=2	Q99471	0.574723	0.166789	0.945195	0.238561		0.629895	0.190876	0.669166	0.445096	0.795059
CTTN	Src substrate cortactin OS=Homo sapiens OX=9606 GN=CTTN PE=1 SV=2	Q14247	1.07479	0.126895	1.40385	0.230227		0.778817	0.130612	0.812933	0.65338	0.887197
ARHGAP18	Rho GTPase-activating protein 18 OS=Homo sapiens OX=9606 GN=ARHGAP18 PE=1 SV=3	Q8N392	0.900618	0.256382	1.10937	0.277782		0.826675	0.200005	0.844377	0.633238	0.97881
CYCS	Cytochrome c OS=Homo sapiens OX=9606 GN=CYCS PE=1 SV=2	P99999	1.23652	0.143633	1.34426	0.189311		0.925727	0.0875693	0.910988	0.854467	0.965659
RPL12	60S ribosomal protein L12 OS=Homo sapiens OX=9606 GN=RPL12 PE=1 SV=1	P30050	0.596056	0.291475	0.774649	0.358516		0.793655	0.237302	0.80046	0.666593	0.881339
VILL	Villin-like protein OS=Homo sapiens OX=9606 GN=VILL PE=2 SV=3	O15195	0.364357	0.0588963	0.522697	0.0741985		0.704858	0.129759	0.702766	0.580799	0.831008
RNASE6	Ribonuclease K6 OS=Homo sapiens OX=9606 GN=RNASE6 PE=1 SV=2	Q93091	0.576934	0.0380452	0.702132	0.0398379		0.824642	0.0858176	0.80539	0.754013	0.914523
FABP3	Fatty acid-binding protein, heart OS=Homo sapiens OX=9606 GN=FABP3 PE=1 SV=4	P05413	1.09663	0.174508	1.27105	0.158839		0.871383	0.168042	0.805471	0.765476	0.946172
LYVE1	Lymphatic vessel endothelial hyaluronic acid receptor 1 OS=Homo sapiens OX=9606 GN=LYVE1 PE=1 SV=2	Q9Y5Y7	0.673493	0.164312	0.789857	0.123201		0.854864	0.170977	0.8169	0.719879	0.997086
RPS27A	Ubiquitin-40S ribosomal protein S27a OS=Homo sapiens OX=9606 GN=RPS27A PE=1 SV=2	P62979	4.8838	0.689371	6.58176	1.38813		0.794781	0.314998	0.687962	0.58481	0.916088
YWHAE	14-3-3 protein epsilon OS=Homo sapiens OX=9606 GN=YWHAE PE=1 SV=1	P62258	1.9915	0.703102	2.55887	1.20787		0.836409	0.204872	0.788926	0.662548	0.994833
TMEM179B	Transmembrane protein 179B OS=Homo sapiens OX=9606 GN=TMEM179B PE=1 SV=1	Q7Z7N9	0.627828	0.0697803	0.684499	0.0486503		0.91529	0.0429225	0.92442	0.871538	0.949912
CSTB	Cystatin-B OS=Homo sapiens OX=9606 GN=CSTB PE=1 SV=2	P04080	1.63589	0.365868	1.95711	0.479695		0.855116	0.190139	0.82382	0.708507	0.930456
AKAP7	A-kinase anchor protein 7 isoform gamma OS=Homo sapiens OX=9606 GN=AKAP7 PE=1 SV=2	Q9P0M2	0.572442	0.0245584	0.819496	0.127714		0.713957	0.138473	0.681064	0.60305	0.857758
PRKCA	Protein kinase C alpha type OS=Homo sapiens OX=9606 GN=PRKCA PE=1 SV=4	P17252	0.652775	0.137801	0.928679	0.101001		0.704171	0.14518	0.654804	0.599575	0.858135
SLC44A4	Choline transporter-like protein 4 OS=Homo sapiens OX=9606 GN=SLC44A4 PE=1 SV=2	Q53GD3	1.68643	0.256216	2.47413	0.800168		0.772456	0.380173	0.639875	0.545593	0.910997
ELOB	Isoform of Q15370, Isoform 2 of Elongin-B OS=Homo sapiens OX=9606 GN=ELOB	Q15370-2	0.822157	0.0572304	0.950284	0.137254		0.87391	0.0868474	0.831363	0.803402	0.965692
C1QBP	Complement component 1 Q subcomponent-binding protein, mitochondrial OS=Homo sapiens OX=9606 GN=C1QBP PE=1 SV=1	Q07021	0.654333	0.116236	1.49694	0.867718		0.537288	0.266392	0.552125	0.291417	0.775741
AK1	Isoform of P00568, Adenylate kinase isoenzyme 1 OS=Homo sapiens OX=9606 GN=AK1 PE=1 SV=1	Q5T9B7	0.457329	0.090223	0.639872	0.0884012		0.718727	0.128179	0.738387	0.587347	0.830448
EEF1A1	Elongation factor 1-alpha 1 OS=Homo sapiens OX=9606 GN=EEF1A1 PE=1 SV=1	P68104	3.16829	0.506077	3.9124	0.983726		0.841366	0.203093	0.761069	0.699391	1.03599
RAB6A	Isoform of P20340, Isoform 2 of Ras-related protein Rab-6A OS=Homo sapiens OX=9606 GN=RAB6A	P20340-2	0.782346	0.066605	1.05754	0.0868464		0.747209	0.122108	0.753507	0.630219	0.857902
RAB5C	Isoform of P51148, Isoform 2 of Ras-related protein Rab-5C OS=Homo sapiens OX=9606 GN=RAB5C	P51148-2	1.82547	0.159749	2.10444	0.204903		0.879634	0.153779	0.821887	0.766331	0.980407
BAIAP2	Isoform of Q9UQB8, Isoform 5 of Brain-specific angiogenesis inhibitor 1-associated protein 2 OS=Homo sapiens OX=9606 GN=BAIAP2	Q9UQB8-5	1.79416	0.352522	2.29397	0.504082		0.819277	0.271162	0.715102	0.635183	0.947217
LGALS8	Isoform of O00214, Isoform 2 of Galectin-8 OS=Homo sapiens OX=9606 GN=LGALS8	O00214-2	0.885936	0.131157	1.11306	0.252871		0.812217	0.123554	0.83486	0.697043	0.91607
BIN1	Myc box-dependent-interacting protein 1 OS=Homo sapiens OX=9606 GN=BIN1 PE=1 SV=1	O00499	0.476197	0.114317	0.566447	0.148734		0.864064	0.172692	0.794759	0.717714	1.06084
PRDX1	Peroxiredoxin-1 OS=Homo sapiens OX=9606 GN=PRDX1 PE=1 SV=1	Q06830	3.10968	1.07445	3.46165	0.842494		0.884572	0.142686	0.876612	0.741697	1.00372
PRDX5	Peroxiredoxin-5, mitochondrial OS=Homo sapiens OX=9606 GN=PRDX5 PE=1 SV=4	P30044	1.71965	0.549068	1.99613	0.380584		0.852952	0.177417	0.912088	0.660525	0.964949
CLDN3	Claudin-3 OS=Homo sapiens OX=9606 GN=CLDN3 PE=1 SV=1	O15551	0.580264	0.189989	0.869433	0.295214		0.746559	0.362351	0.688468	0.557059	0.852197
GGCT	Gamma-glutamylcyclotransferase OS=Homo sapiens OX=9606 GN=GGCT PE=1 SV=1	O75223	0.90677	0.158252	1.10588	0.171111		0.840001	0.223835	0.824732	0.653354	0.942831
NEDD4L	Isoform of Q96PU5, Isoform 2 of E3 ubiquitin-protein ligase NEDD4-like OS=Homo sapiens OX=9606 GN=NEDD4L	Q96PU5-2	0.462936	0.0638231	0.52658	0.0518088		0.877835	0.0662253	0.868399	0.821014	0.944094
SLC9A3R2	Na(+)/H(+) exchange regulatory cofactor NHE-RF2 OS=Homo sapiens OX=9606 GN=SLC9A3R2 PE=1 SV=2	Q15599	1.07775	0.381144	1.36484	0.338102		0.808536	0.298622	0.686229	0.599033	0.971713
PRKAR2A	cAMP-dependent protein kinase type II-alpha regulatory subunit OS=Homo sapiens OX=9606 GN=PRKAR2A PE=1 SV=2	P13861	1.27766	0.105477	1.66544	0.461651		0.822851	0.253508	0.742009	0.63045	0.980535
TUFM	Elongation factor Tu, mitochondrial OS=Homo sapiens OX=9606 GN=TUFM PE=1 SV=2	P49411	0.81975	0.165049	1.28542	0.563846		0.764247	0.349508	0.690483	0.472626	0.941324
EPS8	Epidermal growth factor receptor kinase substrate 8 OS=Homo sapiens OX=9606 GN=EPS8 PE=1 SV=1	Q12929	1.24701	0.160017	1.65859	0.399661		0.806834	0.290021	0.765627	0.569862	0.983808
STX3	Syntaxin-3 OS=Homo sapiens OX=9606 GN=STX3 PE=1 SV=3	Q13277	1.72804	0.477037	2.08493	0.52061		0.843779	0.224783	0.768175	0.699125	0.983112
DCTPP1	dCTP pyrophosphatase 1 OS=Homo sapiens OX=9606 GN=DCTPP1 PE=1 SV=1	Q9H773	0.44905	0.07969	0.558713	0.149325		0.842612	0.234757	0.746088	0.700895	0.95137
KRT74	Isoform of Q7RTS7, Keratin, type II cytoskeletal 74 OS=Homo sapiens OX=9606 GN=KRT74 PE=1 SV=1	F8W1S1	0.442323	0.065743	0.650721	0.222182		0.764352	0.308079	0.765176	0.518619	0.97837
IMPDH2	Inosine-5'-monophosphate dehydrogenase 2 OS=Homo sapiens OX=9606 GN=IMPDH2 PE=1 SV=2	P12268	0.864632	0.185354	1.08543	0.401322		0.850529	0.205842	0.822652	0.717409	0.943663
RAB18	Isoform of Q9NP72, Isoform 2 of Ras-related protein Rab-18 OS=Homo sapiens OX=9606 GN=RAB18	Q9NP72-2	0.790212	0.0750008	1.11309	0.213076		0.72804	0.139865	0.722085	0.602477	0.859557
CD9	Isoform of P21926, Tetraspanin (Fragment) OS=Homo sapiens OX=9606 GN=CD9 PE=1 SV=1	G8JLH6	2.29355	0.531826	3.0043	0.782322		0.813382	0.324211	0.680026	0.632434	0.909576
FRK	Tyrosine-protein kinase FRK OS=Homo sapiens OX=9606 GN=FRK PE=1 SV=1	P42685	1.29205	0.285778	1.64522	0.426295		0.82371	0.273268	0.734269	0.636579	0.975387
RIPOR1	Isoform of Q6ZS17, Isoform 4 of Rho family-interacting cell polarization regulator 1 OS=Homo sapiens OX=9606 GN=RIPOR1	Q6ZS17-4	0.768028	0.216021	0.97465	0.344251		0.832942	0.239824	0.781973	0.662016	0.995115
GSTM3	Glutathione S-transferase Mu 3 OS=Homo sapiens OX=9606 GN=GSTM3 PE=1 SV=3	P21266	1.26659	0.156992	1.51192	0.280917		0.862309	0.183793	0.828092	0.717812	1.02632
EPCAM	Isoform of P16422, Epithelial cell adhesion molecule OS=Homo sapiens OX=9606 GN=EPCAM PE=1 SV=1	B5MCA4	0.503785	0.184027	0.794041	0.4918		0.76722	0.325218	0.643463	0.482148	1.07855
MSN	Moesin OS=Homo sapiens OX=9606 GN=MSN PE=1 SV=3	P26038	2.64774	0.29845	3.18707	0.506783		0.855429	0.20783	0.813176	0.696711	0.95119
PROM2	Prominin-2 OS=Homo sapiens OX=9606 GN=PROM2 PE=1 SV=1	Q8N271	1.61416	0.269504	2.18112	0.641042		0.80687	0.316231	0.699957	0.577589	0.986566
EPS8L1	Epidermal growth factor receptor kinase substrate 8-like protein 1 OS=Homo sapiens OX=9606 GN=EPS8L1 PE=1 SV=3	Q8TE68	1.42147	0.34714	1.82081	0.475305		0.820764	0.290594	0.735942	0.608399	0.972766
ATP6V1E1	V-type proton ATPase subunit E 1 OS=Homo sapiens OX=9606 GN=ATP6V1E1 PE=1 SV=1	P36543	1.3322	0.643201	1.56661	0.559746		0.827334	0.231757	0.820322	0.643293	0.934803
MYO5C	Unconventional myosin-Vc OS=Homo sapiens OX=9606 GN=MYO5C PE=1 SV=2	Q9NQX4	0.497672	0.0553324	0.590524	0.0530873		0.844958	0.0906031	0.820846	0.773562	0.940467
SLC39A8	Zinc transporter ZIP8 OS=Homo sapiens OX=9606 GN=SLC39A8 PE=2 SV=1	Q9C0K1	0.680077	0.0542563	0.83128	0.129267		0.828601	0.099245	0.802054	0.750965	0.932783
LRRC57	Leucine-rich repeat-containing protein 57 OS=Homo sapiens OX=9606 GN=LRRC57 PE=1 SV=1	Q8N9N7	0.687172	0.261885	0.949346	0.387322		0.787758	0.348401	0.672698	0.528854	1.02178
CAB39	Calcium-binding protein 39 OS=Homo sapiens OX=9606 GN=CAB39 PE=1 SV=1	Q9Y376	2.00075	0.274174	2.62108	0.578893		0.817866	0.315705	0.745491	0.596297	0.902206
TBC1D10A	Isoform of Q9BXI6, Isoform 2 of TBC1 domain family member 10A OS=Homo sapiens OX=9606 GN=TBC1D10A	Q9BXI6-2	1.04008	0.0631781	1.2679	0.128741		0.82687	0.103104	0.7922	0.752221	0.936188
SF3B1	Splicing factor 3B subunit 1 OS=Homo sapiens OX=9606 GN=SF3B1 PE=1 SV=3	O75533	1.06584	0.137474	1.27243	0.226824		0.849345	0.12061	0.828955	0.756892	0.951993
RAB3D	Ras-related protein Rab-3D OS=Homo sapiens OX=9606 GN=RAB3D PE=1 SV=1	O95716	1.13288	0.118903	2.31034	0.820711		0.550955	0.253058	0.46648	0.376559	0.809827
ESD	S-formylglutathione hydrolase OS=Homo sapiens OX=9606 GN=ESD PE=1 SV=2	P10768	0.78387	0.0509835	0.983511	0.207798		0.839778	0.239652	0.812008	0.629518	0.997598
TPI1	Triosephosphate isomerase OS=Homo sapiens OX=9606 GN=TPI1 PE=1 SV=3	P60174	2.41285	0.163224	2.89066	0.516655		0.863318	0.197303	0.832245	0.71058	0.964244
AZGP1	Zinc-alpha-2-glycoprotein OS=Homo sapiens OX=9606 GN=AZGP1 PE=1 SV=2	P25311	3.64079	0.921038	4.2692	1.32127		0.882527	0.155675	0.922896	0.726707	1.00954
EXOC1	Exocyst complex component 1 OS=Homo sapiens OX=9606 GN=EXOC1 PE=1 SV=4	Q9NV70	0.70309	0.133497	0.869748	0.37618		0.862649	0.185032	0.849115	0.754047	0.968606
TSPAN6	Tetraspanin-6 OS=Homo sapiens OX=9606 GN=TSPAN6 PE=1 SV=1	O43657	1.01923	0.208594	1.33688	0.352162		0.812183	0.273413	0.830131	0.542461	0.973366
UMOD	Isoform of P07911, Uromodulin OS=Homo sapiens OX=9606 GN=UMOD PE=1 SV=1	X6RBG4	7.26734	1.63721	12.3293	5.70406		0.745438	0.452877	0.608408	0.420151	1.09568
PHB	Prohibitin OS=Homo sapiens OX=9606 GN=PHB PE=1 SV=1	P35232	0.488786	0.173384	0.733534	0.415076		0.779471	0.361213	0.677496	0.581833	0.966101
HP1BP3	Heterochromatin protein 1-binding protein 3 OS=Homo sapiens OX=9606 GN=HP1BP3 PE=1 SV=1	Q5SSJ5	0.716692	0.0998795	0.990268	0.272617		0.755738	0.170492	0.869824	0.571698	0.882735
CCNY	Cyclin-Y OS=Homo sapiens OX=9606 GN=CCNY PE=1 SV=2	Q8ND76	0.574055	0.0818806	0.858906	0.121718		0.684343	0.1682	0.702318	0.522467	0.828243
AP2A1	AP-2 complex subunit alpha-1 OS=Homo sapiens OX=9606 GN=AP2A1 PE=1 SV=3	O95782	1.24162	0.151582	1.39256	0.275584		0.906831	0.122336	0.942001	0.779025	1.02615
TBCB	Tubulin-folding cofactor B OS=Homo sapiens OX=9606 GN=TBCB PE=1 SV=2	Q99426	0.81743	0.076888	0.915844	0.0822326		0.900685	0.131352	0.92211	0.745253	0.997357
PRKG2	cGMP-dependent protein kinase 2 OS=Homo sapiens OX=9606 GN=PRKG2 PE=1 SV=1	Q13237	0.806879	0.0501561	1.00034	0.151596		0.818339	0.111283	0.795067	0.729203	0.930747
SERINC3	Serine incorporator 3 OS=Homo sapiens OX=9606 GN=SERINC3 PE=2 SV=2	Q13530	0.895351	0.103983	1.11082	0.0932106		0.809892	0.112716	0.801813	0.707986	0.919877
RAB43	Ras-related protein Rab-43 OS=Homo sapiens OX=9606 GN=RAB43 PE=1 SV=1	Q86YS6	0.784546	0.0419403	0.947635	0.116158		0.836001	0.0998674	0.824213	0.746994	0.936796
ACO2	Isoform of Q99798, Aconitate hydratase, mitochondrial OS=Homo sapiens OX=9606 GN=ACO2 PE=1 SV=1	A2A274	0.990267	0.129736	1.10698	0.128498		0.901366	0.126007	0.910811	0.841437	0.988461
PSME1	Proteasome activator complex subunit 1 OS=Homo sapiens OX=9606 GN=PSME1 PE=1 SV=1	Q06323	0.594041	0.21675	0.751334	0.292175		0.8332	0.220648	0.791109	0.658053	1.00935
DNAJB1	DnaJ homolog subfamily B member 1 OS=Homo sapiens OX=9606 GN=DNAJB1 PE=1 SV=4	P25685	0.702094	0.12594	1.03026	0.374224		0.730681	0.236209	0.640781	0.576769	0.929543
SRPRA	Signal recognition particle receptor subunit alpha OS=Homo sapiens OX=9606 GN=SRPRA PE=1 SV=2	P08240	0.415858	0.0438533	0.592332	0.139661		0.735841	0.189074	0.86468	0.530174	0.877088
MEAF6	Isoform of Q9HAF1, Isoform 3 of Chromatin modification-related protein MEAF6 OS=Homo sapiens OX=9606 GN=MEAF6	Q9HAF1-3	0.578276	0.031982	0.786754	0.129101		0.752865	0.149534	0.726814	0.62451	0.907271
ATP6V1C1	V-type proton ATPase subunit C 1 OS=Homo sapiens OX=9606 GN=ATP6V1C1 PE=1 SV=4	P21283	0.95304	0.158457	1.05999	0.19077		0.908134	0.131714	0.874871	0.808395	1.01012
RAB5A	Ras-related protein Rab-5A OS=Homo sapiens OX=9606 GN=RAB5A PE=1 SV=2	P20339	0.743944	0.155398	0.935492	0.195097		0.829794	0.28415	0.799589	0.588512	0.941186
IDH1	Isocitrate dehydrogenase [NADP] cytoplasmic OS=Homo sapiens OX=9606 GN=IDH1 PE=1 SV=2	O75874	1.95196	0.410569	2.39257	0.72209		0.85632	0.229104	0.768255	0.689478	1.00318
SNX18	Sorting nexin-18 OS=Homo sapiens OX=9606 GN=SNX18 PE=1 SV=2	Q96RF0	0.933683	0.308688	1.13992	0.320822		0.836685	0.262414	0.797121	0.69441	0.917083
STIP1	Isoform of P31948, Isoform 2 of Stress-induced-phosphoprotein 1 OS=Homo sapiens OX=9606 GN=STIP1	P31948-2	0.780631	0.0509258	0.982408	0.173888		0.809795	0.121191	0.781202	0.715836	0.932345
S100A6	Protein S100-A6 OS=Homo sapiens OX=9606 GN=S100A6 PE=1 SV=1	P06703	2.94049	0.232278	3.57529	0.835586		0.86361	0.213057	0.80442	0.685977	1.01795
GNAQ	Guanine nucleotide-binding protein G(q) subunit alpha OS=Homo sapiens OX=9606 GN=GNAQ PE=1 SV=4	P50148	1.07906	0.181939	1.35476	0.307349		0.838755	0.29461	0.799921	0.657461	0.868795
ANXA5	Annexin A5 OS=Homo sapiens OX=9606 GN=ANXA5 PE=1 SV=2	P08758	2.27827	0.331104	2.73821	0.504982		0.858918	0.194708	0.818231	0.694659	1.05613
DST	Dystonin OS=Homo sapiens OX=9606 GN=DST PE=1 SV=4	Q03001	0.641612	0.116506	0.784091	0.164378		0.82718	0.111189	0.820931	0.723233	0.937376
MADD	MAP kinase-activating death domain protein OS=Homo sapiens OX=9606 GN=MADD PE=1 SV=2	Q8WXG6	0.588349	0.0694095	0.883821	0.157285		0.691026	0.201073	0.634944	0.536203	0.90193
TMPRSS2	Isoform of O15393, Isoform 2 of Transmembrane protease serine 2 OS=Homo sapiens OX=9606 GN=TMPRSS2	O15393-2	1.11102	0.164048	1.44099	0.418105		0.831938	0.271303	0.848169	0.581735	0.99779
BAG2	BAG family molecular chaperone regulator 2 OS=Homo sapiens OX=9606 GN=BAG2 PE=1 SV=1	O95816	0.33654	0.041112	0.509998	0.115222		0.689361	0.183282	0.686793	0.513922	0.86737
RAB21	Ras-related protein Rab-21 OS=Homo sapiens OX=9606 GN=RAB21 PE=1 SV=3	Q9UL25	0.565182	0.0779352	0.808473	0.0972898		0.713841	0.177127	0.692376	0.55947	0.889676
ADH5	Alcohol dehydrogenase class-3 OS=Homo sapiens OX=9606 GN=ADH5 PE=1 SV=4	P11766	1.25168	0.127297	1.52633	0.295802		0.858546	0.257235	0.787232	0.68518	0.953194
VPS37B	Vacuolar protein sorting-associated protein 37B OS=Homo sapiens OX=9606 GN=VPS37B PE=1 SV=1	Q9H9H4	0.978854	0.30204	1.29019	0.51751		0.832359	0.346928	0.698831	0.650525	0.902747
ANXA2	Isoform of P07355, Isoform 2 of Annexin A2 OS=Homo sapiens OX=9606 GN=ANXA2	P07355-2	3.5776	0.866169	4.29627	1.69577		0.872752	0.170158	0.894027	0.778133	0.990611
YWHAB	14-3-3 protein beta/alpha OS=Homo sapiens OX=9606 GN=YWHAB PE=1 SV=3	P31946	1.98014	0.20539	2.33801	0.525063		0.881362	0.198865	0.778433	0.760363	1.01253
UBE2NL	Putative ubiquitin-conjugating enzyme E2 N-like OS=Homo sapiens OX=9606 GN=UBE2NL PE=1 SV=1	Q5JXB2	1.3564	0.249756	1.62584	0.360897		0.863044	0.219825	0.755233	0.684774	1.1117
GLTP	Glycolipid transfer protein OS=Homo sapiens OX=9606 GN=GLTP PE=1 SV=3	Q9NZD2	1.09954	0.227402	1.41412	0.422002		0.832327	0.289593	0.776952	0.627216	1.0276
ATP6V1C2	Isoform of Q8NEY4, V-type proton ATPase subunit C OS=Homo sapiens OX=9606 GN=ATP6V1C2 PE=1 SV=1	A0A0U1RR16	0.667043	0.0881557	0.785094	0.142669		0.86061	0.12501	0.79142	0.767496	0.988319
SSB	Lupus La protein OS=Homo sapiens OX=9606 GN=SSB PE=1 SV=2	P05455	0.487996	0.0525469	0.907916	0.435889		0.626527	0.237085	0.641396	0.428686	0.816933
PRSS1	Isoform of P07477, Trypsin-1 OS=Homo sapiens OX=9606 GN=PRSS1 PE=1 SV=1	E7EQ64	6.57095	0.441878	6.825	0.458317		0.96397	0.0521551	0.95355	0.936305	0.997464
RRAS2	Isoform of P62070, Isoform 4 of Ras-related protein R-Ras2 OS=Homo sapiens OX=9606 GN=RRAS2	P62070-4	0.600995	0.207946	0.736017	0.151695		0.822886	0.257407	0.796508	0.681035	0.996915
SFN	14-3-3 protein sigma OS=Homo sapiens OX=9606 GN=SFN PE=1 SV=1	P31947	1.25147	0.486924	1.4876	0.678621		0.882237	0.19567	0.838421	0.743644	0.982161
PSMD7	26S proteasome non-ATPase regulatory subunit 7 OS=Homo sapiens OX=9606 GN=PSMD7 PE=1 SV=2	P51665	0.51181	0.1659	0.617992	0.146716		0.839442	0.233874	0.869893	0.661372	1.02241
PLCD1	Isoform of P51178, Isoform 2 of 1-phosphatidylinositol 4,5-bisphosphate phosphodiesterase delta-1 OS=Homo sapiens OX=9606 GN=PLCD1	P51178-2	0.875117	0.247812	1.18557	0.328199		0.814333	0.441262	0.573407	0.558999	0.952503
GP2	Pancreatic secretory granule membrane major glycoprotein GP2 OS=Homo sapiens OX=9606 GN=GP2 PE=2 SV=3	P55259	0.582427	0.0603711	0.972586	0.299773		0.654694	0.247066	0.551224	0.500012	0.912847
CKAP4	Cytoskeleton-associated protein 4 OS=Homo sapiens OX=9606 GN=CKAP4 PE=1 SV=2	Q07065	0.548433	0.144041	1.01505	0.532406		0.763776	0.583639	0.547525	0.281475	1.15993
CNDP2	Cytosolic non-specific dipeptidase OS=Homo sapiens OX=9606 GN=CNDP2 PE=1 SV=2	Q96KP4	1.89574	0.239963	2.20234	0.360226		0.88261	0.196486	0.82712	0.790056	0.973404
DNAJB2	DnaJ homolog subfamily B member 2 OS=Homo sapiens OX=9606 GN=DNAJB2 PE=1 SV=3	P25686	0.447542	0.063838	0.576934	0.0257517		0.780124	0.138941	0.813162	0.634284	0.892927
ARHGDIA	Isoform of P52565, Rho GDP-dissociation inhibitor 1 OS=Homo sapiens OX=9606 GN=ARHGDIA PE=1 SV=1	J3QQX2	0.917079	0.202745	1.11322	0.265086		0.857663	0.282667	0.782394	0.69896	0.91377
HNRNPU	Heterogeneous nuclear ribonucleoprotein U OS=Homo sapiens OX=9606 GN=HNRNPU PE=1 SV=6	Q00839	0.48238	0.105232	0.790105	0.541197		0.782466	0.405187	0.782564	0.499457	0.981162
CLN5	Isoform of O75503, Ceroid-lipofuscinosis neuronal protein 5 OS=Homo sapiens OX=9606 GN=CLN5 PE=1 SV=1	A0A024R644	0.5198	0.114302	0.672729	0.138046		0.825877	0.357784	0.75634	0.597964	0.905016
PLEK	Pleckstrin OS=Homo sapiens OX=9606 GN=PLEK PE=1 SV=3	P08567	1.2721	0.457686	1.37126	0.456286		0.927676	0.101727	0.961104	0.853004	1.00024
TMEM189-UBE2V1	HCG2044781 OS=Homo sapiens OX=9606 GN=TMEM189-UBE2V1 PE=3 SV=1	I3L0A0	0.70319	0.0727715	1.03388	0.182519		0.707327	0.211307	0.634722	0.558245	0.929016
PLEKHF2	Pleckstrin homology domain-containing family F member 2 OS=Homo sapiens OX=9606 GN=PLEKHF2 PE=1 SV=1	Q9H8W4	0.652151	0.0754441	0.765952	0.0879299		0.85585	0.0979847	0.868305	0.7601	0.939146
CIB1	Calcium and integrin-binding protein 1 OS=Homo sapiens OX=9606 GN=CIB1 PE=1 SV=4	Q99828	0.94987	0.169147	1.41489	0.534321		0.800773	0.414646	0.597077	0.504294	1.22961
VPS13C	Vacuolar protein sorting-associated protein 13C OS=Homo sapiens OX=9606 GN=VPS13C PE=1 SV=1	Q709C8	0.524126	0.111536	0.629658	0.0863926		0.834553	0.138245	0.860896	0.705363	0.950572
SERINC5	Isoform of Q86VE9, Isoform 4 of Serine incorporator 5 OS=Homo sapiens OX=9606 GN=SERINC5	Q86VE9-4	0.826109	0.111846	1.10161	0.397083		0.835304	0.326472	0.754715	0.600834	0.987639
STK24	Serine/threonine-protein kinase 24 OS=Homo sapiens OX=9606 GN=STK24 PE=1 SV=1	Q9Y6E0	1.60468	0.877687	2.04171	1.06282		0.820502	0.36522	0.716541	0.53772	1.07323
STX12	Syntaxin-12 OS=Homo sapiens OX=9606 GN=STX12 PE=1 SV=1	Q86Y82	0.626249	0.0815377	0.873099	0.200028		0.740439	0.168454	0.743624	0.581888	0.895807
EIF4G1	Isoform of Q04637, Isoform 9 of Eukaryotic translation initiation factor 4 gamma 1 OS=Homo sapiens OX=9606 GN=EIF4G1	Q04637-9	0.386571	0.0481194	0.565666	0.123181		0.723214	0.230431	0.770356	0.513495	0.909361
SPAG9	C-Jun-amino-terminal kinase-interacting protein 4 OS=Homo sapiens OX=9606 GN=SPAG9 PE=1 SV=4	O60271	0.747982	0.0902038	0.905974	0.100273		0.831073	0.120726	0.812303	0.72548	0.955435
ACPP	Isoform of P15309, Isoform 2 of Prostatic acid phosphatase OS=Homo sapiens OX=9606 GN=ACPP	P15309-2	1.47641	0.725475	2.39372	1.9577		0.796068	0.333622	0.776316	0.505798	1.04814
PDLIM5	PDZ and LIM domain protein 5 OS=Homo sapiens OX=9606 GN=PDLIM5 PE=1 SV=5	Q96HC4	0.754104	0.26593	0.843465	0.222342		0.888226	0.194954	0.877253	0.761137	0.932335
PDCD5	Isoform of O14737, Isoform 2 of Programmed cell death protein 5 OS=Homo sapiens OX=9606 GN=PDCD5	O14737-2	0.577107	0.0562096	0.733467	0.11907		0.807288	0.176597	0.758199	0.648097	0.991024
MCM3	Isoform of P25205, Isoform 2 of DNA replication licensing factor MCM3 OS=Homo sapiens OX=9606 GN=MCM3	P25205-2	0.461256	0.157736	0.722876	0.425931		0.763198	0.32359	0.734304	0.542595	1.02499
CAB39L	Calcium-binding protein 39-like OS=Homo sapiens OX=9606 GN=CAB39L PE=1 SV=3	Q9H9S4	0.874977	0.119544	1.07224	0.240921		0.856789	0.253724	0.857428	0.650177	0.928596
HNRNPA1	Heterogeneous nuclear ribonucleoprotein A1 OS=Homo sapiens OX=9606 GN=HNRNPA1 PE=1 SV=5	P09651	0.602379	0.163623	1.48724	0.949164		0.819425	0.892793	0.343294	0.246907	1.50748
LRPPRC	Leucine-rich PPR motif-containing protein, mitochondrial OS=Homo sapiens OX=9606 GN=LRPPRC PE=1 SV=3	P42704	0.9182	0.395369	1.24051	0.509071		0.798902	0.311493	0.922734	0.527223	1.07304
TXN	Thioredoxin OS=Homo sapiens OX=9606 GN=TXN PE=1 SV=3	P10599	1.08075	0.0907337	1.28035	0.284467		0.880954	0.199426	0.782863	0.715422	1.11032
EHD4	EH domain-containing protein 4 OS=Homo sapiens OX=9606 GN=EHD4 PE=1 SV=1	Q9H223	2.07718	0.277691	2.48315	0.506509		0.872337	0.249717	0.794556	0.719553	0.971496
SRPRB	Signal recognition particle receptor subunit beta OS=Homo sapiens OX=9606 GN=SRPRB PE=1 SV=3	Q9Y5M8	0.739812	0.135879	0.935605	0.318585		0.848091	0.227259	0.962376	0.619236	1.03519
CRABP2	Cellular retinoic acid-binding protein 2 OS=Homo sapiens OX=9606 GN=CRABP2 PE=1 SV=2	P29373	0.908635	0.113668	1.13833	0.294637		0.851783	0.272737	0.881753	0.596254	0.983565
CAPN5	Isoform of O15484, Calpain-5 OS=Homo sapiens OX=9606 GN=CAPN5 PE=1 SV=2	E7EV01	1.39159	0.255726	1.66777	0.41612		0.869831	0.253409	0.805461	0.68542	0.972252
GUCD1	Isoform of Q96NT3, Protein GUCD1 OS=Homo sapiens OX=9606 GN=GUCD1 PE=1 SV=1	A0A087WVD9	0.411798	0.063962	0.571476	0.1124		0.739869	0.171858	0.777001	0.561146	0.881462
TSPAN8	Tetraspanin-8 OS=Homo sapiens OX=9606 GN=TSPAN8 PE=1 SV=1	P19075	0.746194	0.143388	1.10767	0.544594		0.81651	0.411274	0.733269	0.550149	0.940113
CALB1	Calbindin OS=Homo sapiens OX=9606 GN=CALB1 PE=1 SV=2	P05937	1.56564	0.340862	1.95598	0.516538		0.84745	0.30047	0.73818	0.640995	1.01667
AHCYL1	S-adenosylhomocysteine hydrolase-like protein 1 OS=Homo sapiens OX=9606 GN=AHCYL1 PE=1 SV=2	O43865	0.618664	0.107925	0.904774	0.158529		0.705321	0.194219	0.709953	0.523904	0.882106
PI16	Peptidase inhibitor 16 OS=Homo sapiens OX=9606 GN=PI16 PE=1 SV=1	Q6UXB8	1.01259	0.33019	1.21913	0.564368		0.878887	0.208614	0.851355	0.718899	0.993392
SLC12A1	Solute carrier family 12 member 1 OS=Homo sapiens OX=9606 GN=SLC12A1 PE=1 SV=2	Q13621	2.51436	0.22621	3.08804	0.825235		0.863635	0.239732	0.826674	0.692734	0.999771
RPS3	40S ribosomal protein S3 OS=Homo sapiens OX=9606 GN=RPS3 PE=1 SV=2	P23396	1.07101	0.13032	1.24345	0.0746131		0.865547	0.13619	0.828988	0.770151	0.979224
SMARCA5	SWI/SNF-related matrix-associated actin-dependent regulator of chromatin subfamily A member 5 OS=Homo sapiens OX=9606 GN=SMARCA5 PE=1 SV=1	O60264	0.423666	0.0767438	0.512418	0.0616039		0.833936	0.157598	0.811262	0.707926	0.971284
PIP4K2B	Phosphatidylinositol 5-phosphate 4-kinase type-2 beta OS=Homo sapiens OX=9606 GN=PIP4K2B PE=1 SV=1	P78356	0.314085	0.0256188	0.457602	0.0893813		0.718878	0.223549	0.643986	0.563039	0.949609
LAMP2	Isoform of P13473, Isoform LAMP-2C of Lysosome-associated membrane glycoprotein 2 OS=Homo sapiens OX=9606 GN=LAMP2	P13473-3	1.23516	0.399799	1.38837	0.39133		0.89375	0.182756	0.837638	0.764351	1.04542
SLK	STE20-like serine/threonine-protein kinase OS=Homo sapiens OX=9606 GN=SLK PE=1 SV=1	Q9H2G2	1.44176	0.247945	1.67789	0.338477		0.883885	0.227689	0.818924	0.728992	0.966646
RIDA	2-iminobutanoate/2-iminopropanoate deaminase OS=Homo sapiens OX=9606 GN=RIDA PE=1 SV=1	P52758	0.964783	0.221953	1.07859	0.306855		0.913034	0.143627	0.864525	0.799088	1.03895
SLC22A8	Isoform of Q8TCC7, Isoform 2 of Solute carrier family 22 member 8 OS=Homo sapiens OX=9606 GN=SLC22A8	Q8TCC7-2	1.14583	0.110417	1.46474	0.344697		0.807935	0.152173	0.757434	0.701822	0.96455
CASP14	Caspase-14 OS=Homo sapiens OX=9606 GN=CASP14 PE=1 SV=2	P31944	0.529014	0.161684	0.609122	0.213605		0.893184	0.161286	0.919794	0.779265	1.01311
PIPSL	Putative PIP5K1A and PSMD4-like protein OS=Homo sapiens OX=9606 GN=PIPSL PE=5 SV=1	A2A3N6	0.554556	0.0241243	0.715474	0.188234		0.810623	0.172145	0.779418	0.66298	0.973868
SLC3A2	Isoform of P08195, Isoform 4 of 4F2 cell-surface antigen heavy chain OS=Homo sapiens OX=9606 GN=SLC3A2	P08195-4	1.88233	0.384664	2.08381	0.355641		0.909867	0.14603	0.885117	0.794892	1.04961
GNAS	Guanine nucleotide-binding protein G(s) subunit alpha isoforms XLas OS=Homo sapiens OX=9606 GN=GNAS PE=1 SV=2	Q5JWF2	2.28869	0.718432	2.73282	0.736295		0.860152	0.294595	0.759577	0.666326	1.01767
SNX9	Sorting nexin-9 OS=Homo sapiens OX=9606 GN=SNX9 PE=1 SV=1	Q9Y5X1	0.583268	0.141545	0.760371	0.220017		0.83972	0.407575	0.644277	0.596085	0.988005
CD81	Isoform of P60033, Tetraspanin OS=Homo sapiens OX=9606 GN=CD81 PE=1 SV=1	A6NMH8	0.745532	0.0541034	0.894691	0.158499		0.848902	0.122261	0.803187	0.767906	0.975612
TAOK3	Serine/threonine-protein kinase TAO3 OS=Homo sapiens OX=9606 GN=TAOK3 PE=1 SV=2	Q9H2K8	0.714479	0.226202	0.911809	0.330612		0.840641	0.344087	0.77524	0.609801	1.01385
SH3BGRL3	SH3 domain-binding glutamic acid-rich-like protein 3 OS=Homo sapiens OX=9606 GN=SH3BGRL3 PE=1 SV=1	Q9H299	1.06154	0.279477	1.32546	0.390821		0.856196	0.306879	0.793368	0.680588	0.939112
C1orf123	UPF0587 protein C1orf123 OS=Homo sapiens OX=9606 GN=C1orf123 PE=1 SV=1	Q9NWV4	0.999689	0.204956	1.21461	0.465344		0.873191	0.197022	0.94658	0.661798	1.03201
DPP4	Isoform of P27487, Dipeptidyl peptidase 4 OS=Homo sapiens OX=9606 GN=DPP4 PE=1 SV=1	F8WE17	1.41144	0.0746621	2.3483	0.750912		0.669216	0.28697	0.547867	0.492703	0.967079
GLOD4	Isoform of Q9HC38, Glyoxalase domain-containing protein 4 OS=Homo sapiens OX=9606 GN=GLOD4 PE=1 SV=1	F6TLX2	1.1202	0.125484	1.72437	0.39627		0.693297	0.267443	0.578372	0.533438	0.96808
TBC1D24	TBC1 domain family member 24 OS=Homo sapiens OX=9606 GN=TBC1D24 PE=1 SV=2	Q9ULP9	0.637174	0.112936	0.774358	0.110352		0.83196	0.157695	0.889502	0.673039	0.962109
GDI1	Rab GDP dissociation inhibitor alpha OS=Homo sapiens OX=9606 GN=GDI1 PE=1 SV=2	P31150	1.18029	0.138887	1.32081	0.160233		0.907297	0.168451	0.849866	0.793249	1.0256
RPS17	Isoform of P08708, 40S ribosomal protein S17 OS=Homo sapiens OX=9606 GN=RPS17 PE=1 SV=1	A0A075B716	0.767255	0.267116	1.32559	0.738554		0.800078	0.575969	0.512202	0.351513	1.32785
PACSIN2	Protein kinase C and casein kinase substrate in neurons protein 2 OS=Homo sapiens OX=9606 GN=PACSIN2 PE=1 SV=2	Q9UNF0	1.32369	0.101085	1.49371	0.183062		0.904869	0.188389	0.856718	0.784516	0.967115
TPM1	Isoform of P09493, Isoform 10 of Tropomyosin alpha-1 chain OS=Homo sapiens OX=9606 GN=TPM1	P09493-10	0.999888	0.356218	1.09876	0.315856		0.905193	0.164676	0.863821	0.76548	1.08516
IGF2R	Cation-independent mannose-6-phosphate receptor OS=Homo sapiens OX=9606 GN=IGF2R PE=1 SV=3	P11717	1.57979	0.336885	1.7521	0.273589		0.905141	0.147156	0.905584	0.855434	1.02684
HSPD1	60 kDa heat shock protein, mitochondrial OS=Homo sapiens OX=9606 GN=HSPD1 PE=1 SV=2	P10809	1.25421	0.417255	1.73826	0.806861		0.817442	0.343446	0.916332	0.453927	1.13266
YBX1	Isoform of P67809, Nuclease-sensitive element-binding protein 1 (Fragment) OS=Homo sapiens OX=9606 GN=YBX1 PE=1 SV=1	H0Y449	0.618	0.141036	0.888673	0.377634		0.827441	0.43605	0.59468	0.505518	1.08011
CLRN3	Clarin-3 OS=Homo sapiens OX=9606 GN=CLRN3 PE=2 SV=1	Q8NCR9	1.46531	0.115715	1.6484	0.215459		0.896106	0.0859572	0.880135	0.826164	0.98202
OLFM4	Olfactomedin-4 OS=Homo sapiens OX=9606 GN=OLFM4 PE=1 SV=1	Q6UX06	3.62841	0.883962	5.02375	2.17021		0.832741	0.360857	0.816588	0.50992	1.01327
SLC31A1	High affinity copper uptake protein 1 OS=Homo sapiens OX=9606 GN=SLC31A1 PE=1 SV=1	O15431	0.785208	0.0824719	1.02644	0.23263		0.792828	0.181639	0.714282	0.6842	0.980003
SGSH	N-sulphoglucosamine sulphohydrolase OS=Homo sapiens OX=9606 GN=SGSH PE=1 SV=1	P51688	1.12191	0.291691	1.30323	0.405053		0.891	0.189796	0.885941	0.707735	1.06407
CFL1	Isoform of P23528, Cofilin-1 OS=Homo sapiens OX=9606 GN=CFL1 PE=1 SV=1	E9PK25	1.64193	0.21851	1.87348	0.348238		0.898597	0.188549	0.87541	0.788896	0.971737
BAIAP2L1	Brain-specific angiogenesis inhibitor 1-associated protein 2-like protein 1 OS=Homo sapiens OX=9606 GN=BAIAP2L1 PE=1 SV=2	Q9UHR4	1.29775	0.583262	1.74563	1.02845		0.840777	0.343235	0.787932	0.57545	1.10513
HSPE1	10 kDa heat shock protein, mitochondrial OS=Homo sapiens OX=9606 GN=HSPE1 PE=1 SV=2	P61604	0.91108	0.0896188	1.36431	0.508636		0.731046	0.214638	0.785025	0.565666	0.869436
PDCD6IP	Programmed cell death 6-interacting protein OS=Homo sapiens OX=9606 GN=PDCD6IP PE=1 SV=1	Q8WUM4	3.36341	0.467752	4.02569	0.811223		0.876598	0.276735	0.761317	0.708839	0.99318
AK2	Adenylate kinase 2, mitochondrial OS=Homo sapiens OX=9606 GN=AK2 PE=1 SV=2	P54819	0.409011	0.0560662	0.704085	0.379217		0.695717	0.293742	0.618105	0.435905	0.994335
UPK3A	Uroplakin-3a OS=Homo sapiens OX=9606 GN=UPK3A PE=1 SV=3	O75631	1.05122	0.235363	1.26072	0.25999		0.863701	0.260531	0.817088	0.695558	1.09998
ARPC5L	Actin-related protein 2/3 complex subunit 5-like protein OS=Homo sapiens OX=9606 GN=ARPC5L PE=1 SV=1	Q9BPX5	0.455699	0.0826094	0.589436	0.108329		0.796597	0.208015	0.778148	0.607579	0.994838
RHCG	Ammonium transporter Rh type C OS=Homo sapiens OX=9606 GN=RHCG PE=1 SV=1	Q9UBD6	1.53861	0.504841	2.2046	0.854179		0.82682	0.52734	0.621589	0.478472	1.07318
ST13	Hsc70-interacting protein OS=Homo sapiens OX=9606 GN=ST13 PE=1 SV=2	P50502	1.11825	0.317335	1.28498	0.131108		0.868104	0.224507	0.812211	0.718002	1.05545
MTM1	Myotubularin OS=Homo sapiens OX=9606 GN=MTM1 PE=1 SV=2	Q13496	0.393492	0.0637244	0.547506	0.12776		0.765054	0.262511	0.647308	0.559936	1.02904
KL	Klotho OS=Homo sapiens OX=9606 GN=KL PE=1 SV=2	Q9UEF7	0.876423	0.141236	1.11265	0.354724		0.860377	0.343905	0.781267	0.640305	0.916473
VPS28	Vacuolar protein sorting-associated protein 28 homolog OS=Homo sapiens OX=9606 GN=VPS28 PE=1 SV=1	Q9UK41	1.67572	0.653058	2.01401	0.626352		0.861191	0.361517	0.712825	0.654614	0.98567
NACA	Nascent polypeptide-associated complex subunit alpha, muscle-specific form OS=Homo sapiens OX=9606 GN=NACA PE=1 SV=1	E9PAV3	0.481577	0.0491687	0.783722	0.426708		0.715944	0.265043	0.767276	0.480106	0.926116
PLEC	Plectin OS=Homo sapiens OX=9606 GN=PLEC PE=1 SV=3	Q15149	1.49262	0.388562	1.77982	0.494324		0.869146	0.223155	0.880868	0.692162	1.08279
TOM1L2	TOM1-like protein 2 OS=Homo sapiens OX=9606 GN=TOM1L2 PE=1 SV=1	Q6ZVM7	0.79848	0.225138	1.0823	0.540361		0.85674	0.355499	0.750826	0.613795	1.06133
TMC5	Transmembrane channel-like protein 5 OS=Homo sapiens OX=9606 GN=TMC5 PE=2 SV=3	Q6UXY8	0.57749	0.137197	0.721266	0.141928		0.844489	0.307512	0.817601	0.583316	1.18677
ANKFY1	Isoform of Q9P2R3, Isoform 4 of Rabankyrin-5 OS=Homo sapiens OX=9606 GN=ANKFY1	Q9P2R3-4	0.67935	0.0518936	0.764626	0.121568		0.910087	0.171958	0.848095	0.772714	1.07221
RALA	Ras-related protein Ral-A OS=Homo sapiens OX=9606 GN=RALA PE=1 SV=1	P11233	1.2343	0.200066	1.47439	0.386632		0.882604	0.266647	0.774561	0.719234	1.08414
ANGPTL2	Angiopoietin-related protein 2 OS=Homo sapiens OX=9606 GN=ANGPTL2 PE=1 SV=1	Q9UKU9	1.41004	0.393321	1.80483	0.765131		0.856478	0.314168	0.729781	0.581332	1.107
AAK1	AP2-associated protein kinase 1 OS=Homo sapiens OX=9606 GN=AAK1 PE=1 SV=3	Q2M2I8	0.355072	0.0652081	0.52752	0.0929379		0.706184	0.2601	0.637435	0.500849	0.980268
HSPE1-MOB4	HSPE1-MOB4 readthrough OS=Homo sapiens OX=9606 GN=HSPE1-MOB4 PE=3 SV=1	S4R3N1	0.727293	0.261488	1.13676	0.259411		0.658919	0.237392	0.695031	0.416961	0.864765
	Heterogeneous nuclear ribonucleoprotein C-like 4 OS=Homo sapiens OX=9606 PE=4 SV=1	A0A0G2JPF8	0.46748	0.109296	1.18459	0.865127		0.607131	0.451198	0.507099	0.207198	1.05708
GNA11	Guanine nucleotide-binding protein subunit alpha-11 OS=Homo sapiens OX=9606 GN=GNA11 PE=1 SV=2	P29992	1.59426	0.356619	1.92378	0.53775		0.874319	0.300622	0.732629	0.682523	1.04623
S100A10	Protein S100-A10 OS=Homo sapiens OX=9606 GN=S100A10 PE=1 SV=2	P60903	0.795295	0.217556	1.10143	0.390294		0.766441	0.272353	0.595993	0.559603	1.0585
OTUB1	Isoform of Q96FW1, Ubiquitin thioesterase OS=Homo sapiens OX=9606 GN=OTUB1 PE=1 SV=2	J3KR44	1.17545	0.139942	1.3436	0.0592606		0.878407	0.130124	0.916668	0.742531	0.995153
KIF5B	Kinesin-1 heavy chain OS=Homo sapiens OX=9606 GN=KIF5B PE=1 SV=1	P33176	0.908133	0.291704	0.983231	0.214241		0.909856	0.155059	0.880332	0.807629	1.05326
PLS3	Plastin-3 OS=Homo sapiens OX=9606 GN=PLS3 PE=1 SV=4	P13797	1.13165	0.140415	1.32358	0.267701		0.888903	0.242204	0.836392	0.7387	0.994017
STAM	Signal transducing adapter molecule 1 OS=Homo sapiens OX=9606 GN=STAM PE=1 SV=3	Q92783	0.784419	0.145893	0.898339	0.125587		0.891105	0.221703	0.87416	0.703436	1.03485
SYTL4	Synaptotagmin-like protein 4 OS=Homo sapiens OX=9606 GN=SYTL4 PE=1 SV=2	Q96C24	0.663709	0.12549	0.79749	0.0776612		0.831946	0.140902	0.860938	0.685702	0.949196
ADGRG1	Adhesion G-protein coupled receptor G1 OS=Homo sapiens OX=9606 GN=ADGRG1 PE=1 SV=2	Q9Y653	0.530191	0.0489075	0.653749	0.0633042		0.822003	0.152322	0.823883	0.673687	0.96844
NPR3	Atrial natriuretic peptide receptor 3 OS=Homo sapiens OX=9606 GN=NPR3 PE=1 SV=2	P17342	0.81823	0.103743	1.096	0.358469		0.849174	0.405142	0.721194	0.545209	1.07022
NUP155	Nuclear pore complex protein Nup155 OS=Homo sapiens OX=9606 GN=NUP155 PE=1 SV=1	O75694	0.468756	0.0999141	0.773353	0.411477		0.719385	0.284542	0.677573	0.467539	0.992137
PGM3	Isoform of O95394, Isoform 3 of Phosphoacetylglucosamine mutase OS=Homo sapiens OX=9606 GN=PGM3	O95394-4	0.570841	0.09178	0.737348	0.288592		0.855284	0.278978	0.91335	0.605777	1.14649
RNF25	E3 ubiquitin-protein ligase RNF25 OS=Homo sapiens OX=9606 GN=RNF25 PE=1 SV=1	Q96BH1	0.349917	0.0398412	0.422711	0.0992289		0.848951	0.130024	0.860437	0.717994	0.968422
CKB	Creatine kinase B-type OS=Homo sapiens OX=9606 GN=CKB PE=1 SV=1	P12277	1.05944	0.41448	1.39973	0.40588		0.831436	0.44312	0.729848	0.488852	1.10611
CEL	Isoform of P19835, Bile salt-activated lipase OS=Homo sapiens OX=9606 GN=CEL PE=1 SV=1	X6R868	1.33348	0.324165	1.51194	0.294191		0.898188	0.197315	0.86143	0.698724	1.12469
IMPA2	Inositol monophosphatase 2 OS=Homo sapiens OX=9606 GN=IMPA2 PE=1 SV=1	O14732	0.525492	0.0955207	0.59543	0.131764		0.901676	0.177618	0.919693	0.746173	1.04613
RAB27B	Ras-related protein Rab-27B OS=Homo sapiens OX=9606 GN=RAB27B PE=1 SV=4	O00194	0.855404	0.261169	1.32272	0.731626		0.830623	0.441223	0.634683	0.461577	1.17285
GPR155	Integral membrane protein GPR155 OS=Homo sapiens OX=9606 GN=GPR155 PE=2 SV=2	Q7Z3F1	0.75624	0.164201	0.935053	0.120058		0.812228	0.161341	0.819831	0.654292	0.96256
SMU1	WD40 repeat-containing protein SMU1 OS=Homo sapiens OX=9606 GN=SMU1 PE=1 SV=2	Q2TAY7	0.432295	0.0820225	0.701076	0.363739		0.827735	0.518577	0.635487	0.400706	1.30568
TBCA	Isoform of O75347, Tubulin-specific chaperone A OS=Homo sapiens OX=9606 GN=TBCA PE=1 SV=2	E5RHG6	0.640544	0.0833934	0.867907	0.201267		0.766579	0.19518	0.784889	0.570217	0.944629
SCIN	Adseverin OS=Homo sapiens OX=9606 GN=SCIN PE=1 SV=4	Q9Y6U3	1.10549	0.175628	1.28804	0.25392		0.890683	0.247269	0.798691	0.737732	1.00043
ALOX12B	Arachidonate 12-lipoxygenase, 12R-type OS=Homo sapiens OX=9606 GN=ALOX12B PE=1 SV=1	O75342	0.557103	0.119897	0.659102	0.15875		0.859924	0.165274	0.858671	0.727625	0.992849
AMY2A	Pancreatic alpha-amylase OS=Homo sapiens OX=9606 GN=AMY2A PE=1 SV=2	P04746	2.63016	0.912339	3.05722	0.879056		0.883513	0.327162	0.781246	0.701125	0.896096
PTPRJ	Isoform of Q12913, Receptor-type tyrosine-protein phosphatase eta OS=Homo sapiens OX=9606 GN=PTPRJ PE=1 SV=1	A0A087WVC6	1.70495	0.238006	1.94742	0.318553		0.897935	0.210046	0.911069	0.719929	1.00257
GMFB	Isoform of P60983, Glia maturation factor beta (Fragment) OS=Homo sapiens OX=9606 GN=GMFB PE=1 SV=1	G3V4P8	0.751961	0.105309	0.847394	0.176122		0.911204	0.167684	0.903855	0.739091	1.03628
NAPA	Alpha-soluble NSF attachment protein OS=Homo sapiens OX=9606 GN=NAPA PE=1 SV=3	P54920	1.17255	0.136355	1.33423	0.187156		0.900458	0.20019	0.917823	0.728805	1.05025
PPL	Periplakin OS=Homo sapiens OX=9606 GN=PPL PE=1 SV=4	O60437	2.04037	0.47092	2.54834	0.848335		0.864301	0.296972	0.825449	0.578205	1.04062
RAB35	Ras-related protein Rab-35 OS=Homo sapiens OX=9606 GN=RAB35 PE=1 SV=1	Q15286	1.10447	0.531801	1.29983	0.604741		0.858295	0.295131	0.833591	0.638773	1.08257
SORD	Sorbitol dehydrogenase OS=Homo sapiens OX=9606 GN=SORD PE=1 SV=4	Q00796	1.53341	0.230255	1.92439	0.649443		0.871956	0.331548	0.871095	0.627046	0.957473
RRBP1	Ribosome-binding protein 1 OS=Homo sapiens OX=9606 GN=RRBP1 PE=1 SV=5	Q9P2E9	0.938198	0.417903	1.28359	0.58246		0.814599	0.293898	0.909483	0.616627	0.978688
CYBRD1	Cytochrome b reductase 1 OS=Homo sapiens OX=9606 GN=CYBRD1 PE=1 SV=1	Q53TN4	1.28319	0.198671	1.62857	0.472178		0.864892	0.356941	0.832602	0.609918	1.00338
HADHA	Trifunctional enzyme subunit alpha, mitochondrial OS=Homo sapiens OX=9606 GN=HADHA PE=1 SV=2	P40939	0.578172	0.188026	0.724654	0.258326		0.856838	0.342861	0.87626	0.547685	1.12549
MET	Isoform of P08581, Isoform 2 of Hepatocyte growth factor receptor OS=Homo sapiens OX=9606 GN=MET	P08581-2	1.02897	0.107266	1.19652	0.0978165		0.86913	0.149104	0.935096	0.708579	0.996697
AMY1A	Alpha-amylase 1 OS=Homo sapiens OX=9606 GN=AMY1A PE=1 SV=2	P04745	0.781813	0.267766	0.922414	0.405183		0.891581	0.280467	0.836771	0.73257	0.918641
ABCB1	Multidrug resistance protein 1 OS=Homo sapiens OX=9606 GN=ABCB1 PE=1 SV=3	P08183	1.77895	0.362129	2.14848	0.504467		0.877268	0.328934	0.693509	0.655303	1.00978
RAB5B	Ras-related protein Rab-5B OS=Homo sapiens OX=9606 GN=RAB5B PE=1 SV=1	P61020	0.779566	0.259284	0.946869	0.306867		0.867889	0.361218	0.773291	0.597421	1.07372
ATP5MC2	Isoform of Q06055, Isoform 2 of ATP synthase F(0) complex subunit C2, mitochondrial OS=Homo sapiens OX=9606 GN=ATP5MC2	Q06055-2	0.739902	0.0935491	0.913227	0.207718		0.832681	0.160995	0.811339	0.689609	0.997097
UPK1A	Isoform of O00322, Isoform 2 of Uroplakin-1a OS=Homo sapiens OX=9606 GN=UPK1A	O00322-2	1.58442	0.742517	2.13879	0.753007		0.862373	0.659688	0.676818	0.441801	1.10371
RCC1	Isoform of P18754, Isoform 2 of Regulator of chromosome condensation OS=Homo sapiens OX=9606 GN=RCC1	P18754-2	0.394253	0.059527	0.563583	0.284398		0.833855	0.318175	0.927198	0.534918	1.1191
NAT1	Isoform of P18440, Arylamine N-acetyltransferase 1 OS=Homo sapiens OX=9606 GN=NAT1 PE=1 SV=1	F5H5R8	0.602933	0.0626398	0.681949	0.0511008		0.887348	0.103597	0.918746	0.778391	0.964908
UPK2	Uroplakin-2 OS=Homo sapiens OX=9606 GN=UPK2 PE=1 SV=2	O00526	1.54818	0.260727	1.96027	0.545677		0.868735	0.381642	0.781656	0.592025	0.998894
CD59	Isoform of P13987, CD59 glycoprotein OS=Homo sapiens OX=9606 GN=CD59 PE=1 SV=1	E9PR17	1.82124	0.278843	2.27254	0.574856		0.875394	0.38625	0.738507	0.627973	1.02897
RAP1B	Ras-related protein Rap-1b OS=Homo sapiens OX=9606 GN=RAP1B PE=1 SV=1	P61224	1.6866	0.246858	2.02996	0.591524		0.889493	0.258651	0.817199	0.69606	1.10331
STXBP2	Syntaxin-binding protein 2 OS=Homo sapiens OX=9606 GN=STXBP2 PE=1 SV=2	Q15833	1.15233	0.0543446	1.22767	0.0967931		0.941372	0.0572939	0.947907	0.883321	0.992888
SNAP23	Synaptosomal-associated protein 23 OS=Homo sapiens OX=9606 GN=SNAP23 PE=1 SV=1	O00161	1.19526	0.142184	1.41902	0.27351		0.887586	0.2984	0.818517	0.664698	0.966248
CDH2	Cadherin-2 OS=Homo sapiens OX=9606 GN=CDH2 PE=1 SV=4	P19022	0.606847	0.105938	0.805946	0.280303		0.804598	0.212661	0.71392	0.679122	1.02075
AKR1B1	Aldose reductase OS=Homo sapiens OX=9606 GN=AKR1B1 PE=1 SV=3	P15121	1.35164	0.424638	1.68447	0.705589		0.879689	0.358774	0.734436	0.640176	1.00598
KPNA3	Importin subunit alpha-4 OS=Homo sapiens OX=9606 GN=KPNA3 PE=1 SV=2	O00505	0.526985	0.0929506	0.852082	0.361482		0.707005	0.26431	0.790662	0.486326	0.885857
SLC44A1	Choline transporter-like protein 1 OS=Homo sapiens OX=9606 GN=SLC44A1 PE=1 SV=1	Q8WWI5	1.10355	0.190755	1.1916	0.176572		0.932121	0.143045	0.904107	0.819304	1.0319
GNB1	Guanine nucleotide-binding protein G(I)/G(S)/G(T) subunit beta-1 OS=Homo sapiens OX=9606 GN=GNB1 PE=1 SV=3	P62873	2.50047	0.286268	3.0157	0.652995		0.884695	0.31044	0.79563	0.689835	1.03451
BOLA2-SMG1P6	BOLA2-SMG1P6 readthrough (Fragment) OS=Homo sapiens OX=9606 GN=BOLA2-SMG1P6 PE=4 SV=1	H3BVE0	0.96882	0.0882021	1.25661	0.195959		0.796926	0.223372	0.71196	0.651794	1.02702
GPS1	Isoform of Q13098, Isoform 2 of COP9 signalosome complex subunit 1 OS=Homo sapiens OX=9606 GN=GPS1	Q13098-7	0.325847	0.0470003	0.440189	0.0924714		0.773496	0.248833	0.687075	0.599584	1.03383
TNFAIP8L2	Tumor necrosis factor alpha-induced protein 8-like protein 2 OS=Homo sapiens OX=9606 GN=TNFAIP8L2 PE=1 SV=1	Q6P589	0.602545	0.0722739	0.70252	0.131868		0.87555	0.144607	0.923629	0.742621	0.984439
S100A11	Protein S100-A11 OS=Homo sapiens OX=9606 GN=S100A11 PE=1 SV=2	P31949	1.70394	0.221021	2.075	0.60279		0.884816	0.305838	0.800874	0.66391	1.02908
ATP5F1A	ATP synthase subunit alpha, mitochondrial OS=Homo sapiens OX=9606 GN=ATP5F1A PE=1 SV=1	P25705	1.44613	0.14233	1.60614	0.307859		0.920967	0.148215	0.932428	0.836529	1.06004
DNAJC7	DnaJ homolog subfamily C member 7 OS=Homo sapiens OX=9606 GN=DNAJC7 PE=1 SV=2	Q99615	0.619568	0.155124	0.930673	0.430221		0.754288	0.347734	0.781537	0.449913	1.04504
SNCG	Gamma-synuclein OS=Homo sapiens OX=9606 GN=SNCG PE=1 SV=2	O76070	1.20078	0.188901	1.37831	0.241429		0.89879	0.239495	0.895255	0.688186	1.04055
PRSS8	Prostasin OS=Homo sapiens OX=9606 GN=PRSS8 PE=1 SV=1	Q16651	0.923064	0.0880016	1.05636	0.0816983		0.879072	0.120818	0.875901	0.766736	0.994578
PDIA3	Isoform of P30101, Protein disulfide-isomerase A3 (Fragment) OS=Homo sapiens OX=9606 GN=PDIA3 PE=1 SV=1	H7BZJ3	0.590609	0.120181	0.788147	0.223648		0.792673	0.237117	0.832553	0.569744	0.995661
MYH14	Isoform of Q7Z406, Isoform 2 of Myosin-14 OS=Homo sapiens OX=9606 GN=MYH14	Q7Z406-2	0.619567	0.0733284	0.74299	0.173278		0.860081	0.161865	0.901903	0.724403	0.97485
TSPAN9	Isoform of O75954, Tetraspanin OS=Homo sapiens OX=9606 GN=TSPAN9 PE=1 SV=1	B5MD23	0.857576	0.120631	1.00627	0.0460097		0.855161	0.141033	0.881678	0.710414	0.973392
RAB2A	Ras-related protein Rab-2A OS=Homo sapiens OX=9606 GN=RAB2A PE=1 SV=1	P61019	1.44452	0.137327	1.66393	0.349749		0.901269	0.189675	0.881179	0.826967	1.05206
LGALS3	Galectin-3 OS=Homo sapiens OX=9606 GN=LGALS3 PE=1 SV=5	P17931	1.38492	0.15196	1.62488	0.414867		0.897812	0.227918	0.756503	0.742121	1.12658
NSF	Vesicle-fusing ATPase OS=Homo sapiens OX=9606 GN=NSF PE=1 SV=3	P46459	0.861078	0.145817	0.952542	0.12865		0.914812	0.174876	0.920155	0.802814	1.00973
TAGLN2	Isoform of P37802, Isoform 2 of Transgelin-2 OS=Homo sapiens OX=9606 GN=TAGLN2	P37802-2	0.978932	0.325562	1.06286	0.37576		0.939195	0.132284	0.907471	0.839207	1.01207
SLC26A4	Pendrin OS=Homo sapiens OX=9606 GN=SLC26A4 PE=1 SV=1	O43511	0.945749	0.229501	1.15103	0.423245		0.884887	0.271593	0.866065	0.667842	1.13931
PODXL	Podocalyxin OS=Homo sapiens OX=9606 GN=PODXL PE=1 SV=2	O00592	1.58073	0.461636	1.97322	0.562894		0.877297	0.44612	0.760465	0.607621	0.999368
PARD6B	Partitioning defective 6 homolog beta OS=Homo sapiens OX=9606 GN=PARD6B PE=1 SV=1	Q9BYG5	0.78571	0.0486526	0.857295	0.103515		0.92262	0.0796963	0.920075	0.853505	0.99428
RAB10	Ras-related protein Rab-10 OS=Homo sapiens OX=9606 GN=RAB10 PE=1 SV=1	P61026	1.92581	0.168586	2.23919	0.468527		0.90331	0.254796	0.796182	0.737233	1.04607
SNF8	Vacuolar-sorting protein SNF8 OS=Homo sapiens OX=9606 GN=SNF8 PE=1 SV=1	Q96H20	0.700691	0.0285325	0.877608	0.177111		0.827207	0.190919	0.77179	0.685745	1.02409
RNF41	E3 ubiquitin-protein ligase NRDP1 OS=Homo sapiens OX=9606 GN=RNF41 PE=1 SV=2	Q9H4P4	0.618776	0.0681806	0.759707	0.115574		0.832188	0.18783	0.765951	0.701272	1.02934
GRB2	Growth factor receptor-bound protein 2 OS=Homo sapiens OX=9606 GN=GRB2 PE=1 SV=1	P62993	1.09641	0.151598	1.28434	0.266288		0.894686	0.267061	0.84991	0.673821	1.05854
PITPNA	Isoform of Q00169, Phosphatidylinositol transfer protein alpha isoform OS=Homo sapiens OX=9606 GN=PITPNA PE=1 SV=1	F5GWE5	0.613776	0.0758961	0.726835	0.0760041		0.853116	0.156797	0.825844	0.721542	1.01196
HNRNPF	Heterogeneous nuclear ribonucleoprotein F OS=Homo sapiens OX=9606 GN=HNRNPF PE=1 SV=3	P52597	0.446077	0.117648	0.621356	0.266431		0.863913	0.50449	0.596785	0.499428	1.16902
ALAD	Isoform of P13716, Isoform 2 of Delta-aminolevulinic acid dehydratase OS=Homo sapiens OX=9606 GN=ALAD	P13716-2	0.675967	0.118657	0.596406	0.129438		1.19385	0.377447	0.990673	0.973271	1.39048
DECR1	2,4-dienoyl-CoA reductase, mitochondrial OS=Homo sapiens OX=9606 GN=DECR1 PE=1 SV=1	Q16698	0.806666	0.0679408	0.917565	0.0766094		0.888645	0.146221	0.867207	0.753849	1.03416
LMAN2	Vesicular integral-membrane protein VIP36 OS=Homo sapiens OX=9606 GN=LMAN2 PE=1 SV=1	Q12907	2.45817	0.558531	3.16892	1.07159		0.873681	0.428236	0.673815	0.553068	1.11898
ITGA1	Integrin alpha-1 OS=Homo sapiens OX=9606 GN=ITGA1 PE=1 SV=2	P56199	0.488066	0.127202	0.561245	0.208884		0.91628	0.193314	0.857501	0.777907	1.1038
SYTL2	Isoform of Q9HCH5, Synaptotagmin-like protein 2 OS=Homo sapiens OX=9606 GN=SYTL2 PE=1 SV=1	A0A0U1RR07	0.363705	0.0483536	0.471305	0.144581		0.873335	0.417983	0.805915	0.541917	1.01762
DSTN	Destrin OS=Homo sapiens OX=9606 GN=DSTN PE=1 SV=3	P60981	0.856945	0.0529437	0.982704	0.136745		0.884146	0.123859	0.86667	0.779386	1.00638
PFN1	Profilin-1 OS=Homo sapiens OX=9606 GN=PFN1 PE=1 SV=2	P07737	2.54694	0.45596	2.79923	0.443865		0.921062	0.185718	0.893432	0.78519	1.03367
GNS	Isoform of P15586, N-acetylglucosamine-6-sulfatase OS=Homo sapiens OX=9606 GN=GNS PE=1 SV=1	F6S8M0	1.54748	0.102798	1.79882	0.48496		0.907649	0.208736	0.912347	0.723564	1.11012
SLC12A3	Isoform of P55017, Isoform 2 of Solute carrier family 12 member 3 OS=Homo sapiens OX=9606 GN=SLC12A3	P55017-2	2.02744	0.394617	2.41734	0.800234		0.89619	0.28283	0.817984	0.708528	0.996742
SEMG2	Semenogelin-2 OS=Homo sapiens OX=9606 GN=SEMG2 PE=1 SV=1	Q02383	0.493476	0.0596588	0.782065	0.291836		0.722609	0.327643	0.623038	0.475334	1.06945
MAN2B1	Lysosomal alpha-mannosidase OS=Homo sapiens OX=9606 GN=MAN2B1 PE=1 SV=3	O00754	1.50857	0.198674	1.60828	0.242392		0.947186	0.11311	0.973181	0.84488	1.00397
FLNB	Isoform of O75369, Isoform 8 of Filamin-B OS=Homo sapiens OX=9606 GN=FLNB	O75369-8	1.06181	0.14673	1.24331	0.389988		0.901757	0.215667	0.88136	0.745772	1.08328
G3BP1	Ras GTPase-activating protein-binding protein 1 OS=Homo sapiens OX=9606 GN=G3BP1 PE=1 SV=1	Q13283	0.474604	0.0254597	0.977195	0.700278		0.695348	0.416432	0.611773	0.314527	1.11796
UNC45B	Protein unc-45 homolog B OS=Homo sapiens OX=9606 GN=UNC45B PE=1 SV=1	Q8IWX7	0.718221	0.0367005	0.761812	0.0584256		0.945252	0.0588834	0.948652	0.889766	0.997336
CLIC6	Chloride intracellular channel protein 6 OS=Homo sapiens OX=9606 GN=CLIC6 PE=2 SV=3	Q96NY7	1.02006	0.310899	1.26383	0.473647		0.877485	0.346998	0.925104	0.597225	0.978066
USP15	Ubiquitin carboxyl-terminal hydrolase 15 OS=Homo sapiens OX=9606 GN=USP15 PE=1 SV=3	Q9Y4E8	0.453235	0.132691	0.555546	0.0975101		0.825982	0.231432	0.829981	0.614858	1.03511
GDPD3	Lysophospholipase D GDPD3 OS=Homo sapiens OX=9606 GN=GDPD3 PE=2 SV=3	Q7L5L3	0.871443	0.0780284	1.03787	0.216947		0.859781	0.150001	0.861675	0.714045	1.00362
FBP2	Fructose-1,6-bisphosphatase isozyme 2 OS=Homo sapiens OX=9606 GN=FBP2 PE=1 SV=2	O00757	0.712924	0.0673305	0.780972	0.134005		0.932217	0.150813	0.93732	0.801573	1.10363
STK26	Isoform of Q9P289, Serine/threonine-protein kinase 26 OS=Homo sapiens OX=9606 GN=STK26 PE=1 SV=1	B4E0Y9	0.560472	0.0833699	0.734473	0.159078		0.792119	0.209578	0.83453	0.575794	0.966031
RPS12	40S ribosomal protein S12 OS=Homo sapiens OX=9606 GN=RPS12 PE=1 SV=3	P25398	0.762112	0.118257	1.02077	0.219494		0.798708	0.313392	0.704239	0.561564	1.08309
ACTR1A	Alpha-centractin OS=Homo sapiens OX=9606 GN=ACTR1A PE=1 SV=1	P61163	0.777649	0.0884368	0.962158	0.211529		0.842695	0.2263	0.73609	0.653025	1.08567
ABRAXAS2	BRISC complex subunit Abraxas 2 OS=Homo sapiens OX=9606 GN=ABRAXAS2 PE=1 SV=2	Q15018	0.348099	0.0512325	0.458519	0.187205		0.870022	0.333953	0.908454	0.588448	1.16075
IFNAR2	Interferon alpha/beta receptor 2 OS=Homo sapiens OX=9606 GN=IFNAR2 PE=1 SV=1	P48551	0.726581	0.0655947	0.867048	0.201811		0.86798	0.184328	0.807249	0.702455	1.06387
GALNS	N-acetylgalactosamine-6-sulfatase OS=Homo sapiens OX=9606 GN=GALNS PE=1 SV=1	P34059	0.943259	0.158479	1.0513	0.204863		0.917925	0.196529	0.894744	0.820007	0.977157
AQP2	Aquaporin-2 OS=Homo sapiens OX=9606 GN=AQP2 PE=1 SV=1	P41181	1.49974	0.51286	1.81577	0.667927		0.883873	0.35952	0.729675	0.640518	1.08993
SCRN1	Isoform of Q12765, Isoform 2 of Secernin-1 OS=Homo sapiens OX=9606 GN=SCRN1	Q12765-2	0.768722	0.0613322	0.835508	0.0642637		0.922939	0.084894	0.922106	0.841659	1.00505
HEBP2	Heme-binding protein 2 OS=Homo sapiens OX=9606 GN=HEBP2 PE=1 SV=1	Q9Y5Z4	0.923897	0.380049	1.05105	0.339505		0.889754	0.285825	0.818599	0.631176	1.15335
EVPL	Isoform of Q92817, Envoplakin OS=Homo sapiens OX=9606 GN=EVPL PE=1 SV=1	K7EKI0	1.64489	0.552389	1.94904	0.792554		0.896387	0.253486	0.87745	0.627334	1.10276
RPL9	60S ribosomal protein L9 OS=Homo sapiens OX=9606 GN=RPL9 PE=1 SV=1	P32969	0.867907	0.246572	1.42767	0.659022		0.723415	0.388484	0.800191	0.327182	1.08126
RPL31	Isoform of P62899, 60S ribosomal protein L31 OS=Homo sapiens OX=9606 GN=RPL31 PE=1 SV=1	B7Z4C8	1.04766	0.308071	1.30407	0.500065		0.840788	0.216905	0.90451	0.614339	1.03538
GNG12	Guanine nucleotide-binding protein G(I)/G(S)/G(O) subunit gamma-12 OS=Homo sapiens OX=9606 GN=GNG12 PE=1 SV=3	Q9UBI6	1.9036	0.513294	2.36379	0.748672		0.8852	0.399682	0.714616	0.583218	1.12133
SEMG1	Semenogelin-1 OS=Homo sapiens OX=9606 GN=SEMG1 PE=1 SV=2	P04279	0.945349	0.0608875	1.6208	0.715786		0.702638	0.379601	0.584491	0.418989	1.10443
SARG	Specifically androgen-regulated gene protein OS=Homo sapiens OX=9606 GN=SARG PE=1 SV=2	Q9BW04	0.602095	0.118629	0.751826	0.216739		0.88493	0.416673	0.767895	0.595709	1.13226
STAMBP	STAM-binding protein OS=Homo sapiens OX=9606 GN=STAMBP PE=1 SV=1	O95630	0.590654	0.12326	0.708647	0.20445		0.887701	0.287597	0.846319	0.651802	1.10882
DNM3	Isoform of Q9UQ16, Isoform 4 of Dynamin-3 OS=Homo sapiens OX=9606 GN=DNM3	Q9UQ16-4	0.850997	0.121134	0.88005	0.1166		0.966873	0.0373086	0.962672	0.933765	1.00418
SARS	Isoform of P49591, Serine--tRNA ligase, cytoplasmic OS=Homo sapiens OX=9606 GN=SARS PE=1 SV=1	Q5T5C7	0.408498	0.0561553	0.509952	0.141205		0.887108	0.383118	0.754375	0.615957	1.21125
GPRC5C	Isoform of Q9NQ84, G-protein-coupled receptor family C group 5 member C OS=Homo sapiens OX=9606 GN=GPRC5C PE=1 SV=1	A0A0C4DFY5	2.12944	0.627116	2.81238	0.96774		0.875168	0.468225	0.690945	0.481874	1.29811
UBTD2	Ubiquitin domain-containing protein 2 OS=Homo sapiens OX=9606 GN=UBTD2 PE=1 SV=2	Q8WUN7	0.376074	0.0604627	0.467925	0.18797		0.892385	0.279293	0.777099	0.705038	1.22789
NF2	Isoform of P35240, Isoform 2 of Merlin OS=Homo sapiens OX=9606 GN=NF2	P35240-2	0.546136	0.0945479	0.667657	0.224886		0.894946	0.358321	0.795989	0.63115	0.988393
FABP4	Fatty acid-binding protein, adipocyte OS=Homo sapiens OX=9606 GN=FABP4 PE=1 SV=3	P15090	0.532306	0.0984429	0.62416	0.167226		0.878526	0.163108	0.94095	0.714718	1.01112
PKN2	Serine/threonine-protein kinase N2 OS=Homo sapiens OX=9606 GN=PKN2 PE=1 SV=1	Q16513	0.953385	0.140293	1.07072	0.287191		0.923373	0.178737	0.987385	0.757073	1.00766
GPRC5B	G-protein coupled receptor family C group 5 member B OS=Homo sapiens OX=9606 GN=GPRC5B PE=2 SV=2	Q9NZH0	1.80013	0.420382	2.27035	0.697249		0.884682	0.405412	0.79327	0.566282	1.21445
DDX1	ATP-dependent RNA helicase DDX1 OS=Homo sapiens OX=9606 GN=DDX1 PE=1 SV=2	Q92499	0.789925	0.164583	0.926425	0.370297		0.90912	0.194633	0.890456	0.795705	1.07018
STXBP1	Isoform of P61764, Isoform 2 of Syntaxin-binding protein 1 OS=Homo sapiens OX=9606 GN=STXBP1	P61764-2	1.22121	0.112364	1.28928	0.164548		0.95099	0.0562341	0.959526	0.893742	0.999703
SYNCRIP	Heterogeneous nuclear ribonucleoprotein Q OS=Homo sapiens OX=9606 GN=SYNCRIP PE=1 SV=2	O60506	0.806099	0.223107	1.03561	0.5184		0.880924	0.348936	0.79512	0.629285	1.12012
PTBP1	Isoform of P26599, Polypyrimidine tract-binding protein 1 OS=Homo sapiens OX=9606 GN=PTBP1 PE=1 SV=1	A0A0U1RRM4	0.749534	0.14265	1.37822	0.781265		0.743186	0.538702	0.679132	0.326895	1.1915
ENAH	Isoform of Q8N8S7, Protein enabled homolog OS=Homo sapiens OX=9606 GN=ENAH PE=1 SV=1	A0A0U1RRM6	0.471946	0.0812568	0.552105	0.0273406		0.857638	0.164622	0.857926	0.699915	1.01507
OAT	Ornithine aminotransferase, mitochondrial OS=Homo sapiens OX=9606 GN=OAT PE=1 SV=1	P04181	0.357028	0.0655481	0.525351	0.279018		0.87278	0.527218	0.816792	0.549464	1.05619
CEP104	Centrosomal protein of 104 kDa OS=Homo sapiens OX=9606 GN=CEP104 PE=1 SV=1	O60308	0.789991	0.174623	0.842624	0.155628		0.9343	0.0760539	0.943092	0.859943	0.999866
SLC1A1	Excitatory amino acid transporter 3 OS=Homo sapiens OX=9606 GN=SLC1A1 PE=1 SV=2	P43005	0.939957	0.465746	1.10037	0.514236		0.89693	0.437644	0.799432	0.643376	0.927808
EXOC4	Exocyst complex component 4 OS=Homo sapiens OX=9606 GN=EXOC4 PE=1 SV=1	Q96A65	0.595736	0.0975688	0.699444	0.139675		0.900117	0.309415	0.888824	0.688017	1.06272
ASS1	Argininosuccinate synthase OS=Homo sapiens OX=9606 GN=ASS1 PE=1 SV=2	P00966	2.4548	0.402492	2.73907	0.593021		0.92259	0.213513	0.848331	0.773568	1.01832
TAX1BP3	Tax1-binding protein 3 OS=Homo sapiens OX=9606 GN=TAX1BP3 PE=1 SV=2	O14907	0.711224	0.053536	0.787301	0.077373		0.909724	0.112523	0.869627	0.832104	1.02744
FLG	Filaggrin OS=Homo sapiens OX=9606 GN=FLG PE=1 SV=3	P20930	0.593398	0.141395	0.65756	0.0890225		0.912423	0.239772	0.815578	0.730304	1.08028
PAWR	PRKC apoptosis WT1 regulator protein OS=Homo sapiens OX=9606 GN=PAWR PE=1 SV=1	Q96IZ0	0.348215	0.0831136	0.399334	0.0651415		0.879964	0.183164	0.824459	0.715126	1.07255
TWF1	Isoform of Q12792, Isoform 3 of Twinfilin-1 OS=Homo sapiens OX=9606 GN=TWF1	Q12792-3	0.607536	0.109096	0.729099	0.18979		0.898652	0.357524	0.745931	0.697802	1.08273
GOT1	Aspartate aminotransferase, cytoplasmic OS=Homo sapiens OX=9606 GN=GOT1 PE=1 SV=3	P17174	1.6027	0.134645	1.84129	0.39186		0.913777	0.252204	0.875981	0.69451	1.09664
PLIN3	Perilipin-3 OS=Homo sapiens OX=9606 GN=PLIN3 PE=1 SV=3	O60664	0.493259	0.110017	0.528241	0.144552		0.945345	0.0645975	0.961549	0.87805	0.996435
ATP6V1D	V-type proton ATPase subunit D OS=Homo sapiens OX=9606 GN=ATP6V1D PE=1 SV=1	Q9Y5K8	0.79835	0.147146	0.907305	0.209873		0.912159	0.229222	0.941965	0.689017	1.14159
LGALS1	Galectin-1 OS=Homo sapiens OX=9606 GN=LGALS1 PE=1 SV=2	P09382	1.15333	0.325935	1.2358	0.377482		0.945435	0.137198	0.899616	0.827878	1.03897
RALB	Isoform of P11234, Isoform 2 of Ras-related protein Ral-B OS=Homo sapiens OX=9606 GN=RALB	P11234-2	1.21306	0.321802	1.49202	0.600445		0.902723	0.329998	0.81014	0.642464	1.15242
SRC	Isoform of P12931, Isoform 2 of Proto-oncogene tyrosine-protein kinase Src OS=Homo sapiens OX=9606 GN=SRC	P12931-2	0.798348	0.112608	0.8806	0.153615		0.927318	0.187071	0.86691	0.813476	1.07256
PLSCR4	Phospholipid scramblase 4 OS=Homo sapiens OX=9606 GN=PLSCR4 PE=1 SV=2	Q9NRQ2	0.595203	0.139098	0.674479	0.153733		0.915815	0.309656	0.821711	0.751245	0.94853
CYSTM1	Cysteine-rich and transmembrane domain-containing protein 1 OS=Homo sapiens OX=9606 GN=CYSTM1 PE=1 SV=1	Q9H1C7	0.78999	0.140385	0.94146	0.238048		0.906082	0.377472	0.79689	0.692916	1.01249
GSTM1	Glutathione S-transferase Mu 1 OS=Homo sapiens OX=9606 GN=GSTM1 PE=1 SV=3	P09488	1.04303	0.2297	1.1889	0.230014		0.882384	0.150839	0.853363	0.754745	1.03904
ART4	Ecto-ADP-ribosyltransferase 4 OS=Homo sapiens OX=9606 GN=ART4 PE=2 SV=2	Q93070	0.617379	0.0747297	0.775934	0.266487		0.8542	0.229834	0.918158	0.630277	1.04614
AGR2	Isoform of O95994, Anterior gradient protein 2 homolog OS=Homo sapiens OX=9606 GN=AGR2 PE=1 SV=1	B5MC07	0.363891	0.0722464	0.761934	0.494279		0.6931	0.542379	0.485605	0.328296	1.2654
SF1	Isoform of Q15637, Isoform 5 of Splicing factor 1 OS=Homo sapiens OX=9606 GN=SF1	Q15637-5	0.430149	0.00832261	0.855373	0.50933		0.692395	0.477347	0.552714	0.331381	1.19309
CSTA	Cystatin-A OS=Homo sapiens OX=9606 GN=CSTA PE=1 SV=1	P01040	0.656512	0.0506652	0.782582	0.237444		0.903002	0.25963	0.895528	0.745963	1.07559
PTPN13	Isoform of Q12923, Isoform 4 of Tyrosine-protein phosphatase non-receptor type 13 OS=Homo sapiens OX=9606 GN=PTPN13	Q12923-4	1.37565	0.259903	1.56569	0.35962		0.914144	0.24339	0.840116	0.723154	1.16709
ATP6V0A4	V-type proton ATPase 116 kDa subunit a isoform 4 OS=Homo sapiens OX=9606 GN=ATP6V0A4 PE=1 SV=2	Q9HBG4	0.96217	0.119792	1.10815	0.269237		0.91279	0.250923	0.815014	0.787528	1.04697
CPM	Carboxypeptidase M OS=Homo sapiens OX=9606 GN=CPM PE=1 SV=2	P14384	1.44833	0.384168	1.60449	0.280634		0.914848	0.25335	0.854204	0.722362	1.08538
TFG	Protein TFG OS=Homo sapiens OX=9606 GN=TFG PE=1 SV=2	Q92734	1.0794	0.171695	1.2071	0.22004		0.921502	0.245306	0.800168	0.757207	1.03326
SLC25A5	ADP/ATP translocase 2 OS=Homo sapiens OX=9606 GN=SLC25A5 PE=1 SV=7	P05141	1.14437	0.0864214	1.50635	0.524009		0.824677	0.245468	0.835123	0.60919	1.03494
PPIB	Peptidyl-prolyl cis-trans isomerase B OS=Homo sapiens OX=9606 GN=PPIB PE=1 SV=2	P23284	1.34008	0.298985	1.52771	0.602745		0.927896	0.179386	0.895745	0.773181	1.10708
CTSZ	Cathepsin Z OS=Homo sapiens OX=9606 GN=CTSZ PE=1 SV=1	Q9UBR2	1.16296	0.270817	1.50737	0.845723		0.858313	0.197046	0.921293	0.679207	1.00593
TGM1	Protein-glutamine gamma-glutamyltransferase K OS=Homo sapiens OX=9606 GN=TGM1 PE=1 SV=4	P22735	0.837856	0.0900661	1.08331	0.313737		0.835294	0.298037	0.855794	0.575806	1.08453
ARL3	ADP-ribosylation factor-like protein 3 OS=Homo sapiens OX=9606 GN=ARL3 PE=1 SV=2	P36405	1.61258	0.285642	1.86036	0.483859		0.916551	0.305115	0.868581	0.728601	0.962746
ACSL4	Long-chain-fatty-acid--CoA ligase 4 OS=Homo sapiens OX=9606 GN=ACSL4 PE=1 SV=2	O60488	0.966781	0.0764951	1.07926	0.20742		0.926895	0.199499	0.830668	0.764893	1.10418
FAM151A	Protein FAM151A OS=Homo sapiens OX=9606 GN=FAM151A PE=2 SV=2	Q8WW52	1.21012	0.232231	1.36355	0.296796		0.920339	0.247514	0.855638	0.731798	1.05662
CFL2	Cofilin-2 OS=Homo sapiens OX=9606 GN=CFL2 PE=1 SV=1	Q9Y281	0.603512	0.0349454	0.68811	0.0958312		0.890792	0.141062	0.878253	0.762228	1.03189
GNAI3	Guanine nucleotide-binding protein G(k) subunit alpha OS=Homo sapiens OX=9606 GN=GNAI3 PE=1 SV=3	P08754	1.56096	0.0854976	1.61712	0.0546776		0.965328	0.0429411	0.984184	0.920616	0.991183
GSTO1	Glutathione S-transferase omega-1 OS=Homo sapiens OX=9606 GN=GSTO1 PE=1 SV=2	P78417	0.936209	0.0604826	1.11976	0.163389		0.857831	0.20037	0.793061	0.715686	1.06475
AGL	Glycogen debranching enzyme OS=Homo sapiens OX=9606 GN=AGL PE=1 SV=3	P35573	0.793274	0.141635	0.949248	0.358436		0.906394	0.253466	0.869968	0.697598	1.11967
MYDGF	Isoform of Q969H8, Myeloid-derived growth factor OS=Homo sapiens OX=9606 GN=MYDGF PE=1 SV=1	M0QYN0	0.675917	0.24122	0.851266	0.231573		0.81535	0.275033	0.869341	0.571367	1.03234
PPP2R1A	Serine/threonine-protein phosphatase 2A 65 kDa regulatory subunit A alpha isoform OS=Homo sapiens OX=9606 GN=PPP2R1A PE=1 SV=4	P30153	1.20375	0.186067	1.35915	0.259349		0.913715	0.212435	0.912345	0.816218	1.07554
RPL14	60S ribosomal protein L14 OS=Homo sapiens OX=9606 GN=RPL14 PE=1 SV=4	P50914	0.591056	0.292463	1.10984	0.877413		1.00494	1.07649	0.467391	0.351755	1.69047
YKT6	Synaptobrevin homolog YKT6 OS=Homo sapiens OX=9606 GN=YKT6 PE=1 SV=1	O15498	0.997059	0.138113	1.08657	0.106804		0.929554	0.177104	0.948967	0.763862	1.07389
CD2AP	CD2-associated protein OS=Homo sapiens OX=9606 GN=CD2AP PE=1 SV=1	Q9Y5K6	1.39254	0.423754	1.60198	0.509349		0.913042	0.333119	0.809697	0.698087	1.03221
SERPINB2	Plasminogen activator inhibitor 2 OS=Homo sapiens OX=9606 GN=SERPINB2 PE=1 SV=2	P05120	0.719371	0.105239	0.953801	0.287652		0.823957	0.329946	0.783962	0.539389	1.12852
ALOX15B	Arachidonate 15-lipoxygenase B OS=Homo sapiens OX=9606 GN=ALOX15B PE=1 SV=3	O15296	0.608567	0.0423346	0.778565	0.182715		0.820526	0.224394	0.834593	0.597192	1.02979
ECPAS	Isoform of Q5VYK3, Proteasome adapter and scaffold protein ECM29 OS=Homo sapiens OX=9606 GN=ECPAS PE=1 SV=1	J3KN16	0.95039	0.119615	1.18643	0.256132		0.842653	0.248176	0.837945	0.605043	1.08262
GNAI2	Isoform of P04899, Isoform sGi2 of Guanine nucleotide-binding protein G(i) subunit alpha-2 OS=Homo sapiens OX=9606 GN=GNAI2	P04899-4	2.0658	0.200205	2.29045	0.370639		0.92828	0.199873	0.897467	0.76799	1.03581
CUL3	Cullin-3 OS=Homo sapiens OX=9606 GN=CUL3 PE=1 SV=2	Q13618	0.783218	0.0541184	0.80656	0.0538824		0.971436	0.0370185	0.966625	0.939709	1.00797
MYO5B	Unconventional myosin-Vb OS=Homo sapiens OX=9606 GN=MYO5B PE=1 SV=3	Q9ULV0	0.598902	0.0548288	0.685278	0.0641755		0.884436	0.160988	0.837584	0.763549	1.05218
PLBD2	Putative phospholipase B-like 2 OS=Homo sapiens OX=9606 GN=PLBD2 PE=1 SV=2	Q8NHP8	0.974113	0.0372738	1.11178	0.193751		0.894216	0.141088	0.864936	0.779002	1.03871
USP14	Ubiquitin carboxyl-terminal hydrolase 14 OS=Homo sapiens OX=9606 GN=USP14 PE=1 SV=3	P54578	0.913965	0.0803358	1.38602	0.64657		0.78465	0.351983	0.786417	0.441091	1.12733
ACAA2	3-ketoacyl-CoA thiolase, mitochondrial OS=Homo sapiens OX=9606 GN=ACAA2 PE=1 SV=2	P42765	0.356597	0.0449479	0.4996	0.269865		0.886305	0.403393	0.874767	0.445223	1.28969
ANXA4	Annexin A4 OS=Homo sapiens OX=9606 GN=ANXA4 PE=1 SV=4	P09525	2.44118	0.263437	2.70411	0.629042		0.936393	0.181265	0.835574	0.801871	1.12187
BCR	Breakpoint cluster region protein OS=Homo sapiens OX=9606 GN=BCR PE=1 SV=2	P11274	0.774796	0.165386	0.864552	0.282156		0.936956	0.170244	0.873439	0.804483	1.08721
ABCB6	ATP-binding cassette sub-family B member 6, mitochondrial OS=Homo sapiens OX=9606 GN=ABCB6 PE=1 SV=1	Q9NP58	0.470381	0.125474	0.524475	0.0935001		0.912568	0.243339	0.940236	0.693829	1.06828
CAPN7	Calpain-7 OS=Homo sapiens OX=9606 GN=CAPN7 PE=1 SV=1	Q9Y6W3	2.18156	0.508055	2.47546	0.443512		0.91468	0.327692	0.858256	0.7338	0.968755
ACOT13	Acyl-coenzyme A thioesterase 13 OS=Homo sapiens OX=9606 GN=ACOT13 PE=1 SV=1	Q9NPJ3	0.373968	0.0440713	0.463992	0.166733		0.864363	0.218213	0.890137	0.645692	1.07015
CUL4A	Cullin-4A OS=Homo sapiens OX=9606 GN=CUL4A PE=1 SV=3	Q13619	0.610675	0.206013	0.762783	0.333844		0.894172	0.339455	0.880083	0.66182	1.10931
VTCN1	Isoform of Q7Z7D3, V-set domain-containing T-cell activation inhibitor 1 OS=Homo sapiens OX=9606 GN=VTCN1 PE=1 SV=1	Q5T2L0	0.809268	0.0506421	0.908411	0.167404		0.926654	0.236847	0.84088	0.807585	1.05591
SELENBP1	Isoform of Q13228, Isoform 4 of Methanethiol oxidase OS=Homo sapiens OX=9606 GN=SELENBP1	Q13228-4	0.80787	0.241501	0.919552	0.392311		0.932352	0.191413	0.844496	0.761595	1.09981
AIF1L	Isoform of Q9BQI0, Isoform 2 of Allograft inflammatory factor 1-like OS=Homo sapiens OX=9606 GN=AIF1L	Q9BQI0-2	0.480403	0.0998644	0.574056	0.168625		0.907906	0.37595	0.847967	0.640783	1.10406
BRAF	Serine/threonine-protein kinase B-raf OS=Homo sapiens OX=9606 GN=BRAF PE=1 SV=4	P15056	0.86415	0.0660222	0.973284	0.0893717		0.896351	0.130237	0.930282	0.762154	0.996616
UCHL5	Isoform of Q9Y5K5, Ubiquitin carboxyl-terminal hydrolase (Fragment) OS=Homo sapiens OX=9606 GN=UCHL5 PE=1 SV=1	Q5LJA9	0.554478	0.0146632	0.573747	0.0349081		0.968233	0.0421135	0.961388	0.932184	1.01113
ATP5F1B	ATP synthase subunit beta, mitochondrial OS=Homo sapiens OX=9606 GN=ATP5F1B PE=1 SV=3	P06576	0.790641	0.252738	1.23697	0.586908		0.946639	0.864736	0.726455	0.333927	1.12457
MTAP	Isoform of Q13126, Isoform 2 of S-methyl-5'-thioadenosine phosphorylase OS=Homo sapiens OX=9606 GN=MTAP	Q13126-2	0.900703	0.134048	1.01665	0.0484271		0.888992	0.1533	0.856767	0.761436	1.04877
SAMM50	Sorting and assembly machinery component 50 homolog OS=Homo sapiens OX=9606 GN=SAMM50 PE=1 SV=3	Q9Y512	0.469959	0.104061	0.592014	0.21381		0.845254	0.208546	0.844981	0.649974	1.04081
ARF6	ADP-ribosylation factor 6 OS=Homo sapiens OX=9606 GN=ARF6 PE=1 SV=2	P62330	1.89239	0.310931	2.25528	0.583998		0.911976	0.383142	0.753553	0.67165	1.10062
GALM	Aldose 1-epimerase OS=Homo sapiens OX=9606 GN=GALM PE=1 SV=1	Q96C23	0.678786	0.0829352	0.816892	0.19534		0.911042	0.405771	0.794099	0.619017	1.072
LIN7A	Protein lin-7 homolog A OS=Homo sapiens OX=9606 GN=LIN7A PE=1 SV=2	O14910	0.730631	0.298057	0.842939	0.396742		0.915346	0.264047	0.878341	0.701533	1.18599
HNRNPA3	Heterogeneous nuclear ribonucleoprotein A3 OS=Homo sapiens OX=9606 GN=HNRNPA3 PE=1 SV=2	P51991	0.661134	0.0862582	1.06104	0.77392		0.891881	0.488765	0.745819	0.438596	1.30121
PROM1	Prominin-1 OS=Homo sapiens OX=9606 GN=PROM1 PE=1 SV=1	O43490	2.71075	0.5504	3.11827	0.655501		0.916834	0.343754	0.754734	0.724283	1.06338
PTK7	Isoform of Q13308, Isoform 6 of Inactive tyrosine-protein kinase 7 OS=Homo sapiens OX=9606 GN=PTK7	Q13308-6	0.465689	0.0880557	0.55373	0.132055		0.872022	0.258676	0.799096	0.711879	1.06863
PSMD6	Isoform of Q15008, Isoform 4 of 26S proteasome non-ATPase regulatory subunit 6 OS=Homo sapiens OX=9606 GN=PSMD6	Q15008-4	0.994708	0.074033	1.12267	0.136751		0.901393	0.162553	0.893237	0.754036	1.05283
CAMP	Isoform of P49913, Cathelicidin antimicrobial peptide OS=Homo sapiens OX=9606 GN=CAMP PE=1 SV=1	J3KNB4	2.91695	1.19545	2.28831	1.23529		2.01506	1.99631	0.963476	0.821246	3.08901
ATP9B	Probable phospholipid-transporting ATPase IIB OS=Homo sapiens OX=9606 GN=ATP9B PE=2 SV=4	O43861	0.59828	0.0751452	0.83547	0.221797		0.785483	0.351778	0.672427	0.52616	1.15786
UBL3	Ubiquitin-like protein 3 OS=Homo sapiens OX=9606 GN=UBL3 PE=1 SV=1	O95164	0.865535	0.158835	1.11222	0.445073		0.910849	0.452217	0.745035	0.611142	1.16736
SLC44A2	Choline transporter-like protein 2 OS=Homo sapiens OX=9606 GN=SLC44A2 PE=1 SV=3	Q8IWA5	1.64993	0.398535	1.82508	0.306475		0.921876	0.272476	0.821912	0.74015	1.06452
PRUNE2	Isoform of Q8WUY3, Isoform 3 of Protein prune homolog 2 OS=Homo sapiens OX=9606 GN=PRUNE2	Q8WUY3-3	0.475956	0.0884877	0.544385	0.0363898		0.877401	0.171223	0.864164	0.7189	1.04914
BCAS1	Isoform of O75363, Isoform 2 of Breast carcinoma-amplified sequence 1 OS=Homo sapiens OX=9606 GN=BCAS1	O75363-2	0.78267	0.155175	1.00054	0.403062		0.908974	0.401726	0.74488	0.660248	1.22478
STMN1	Isoform of P16949, Isoform 2 of Stathmin OS=Homo sapiens OX=9606 GN=STMN1	P16949-2	0.677982	0.0857359	0.989775	0.511745		0.802245	0.294528	0.87508	0.53399	1.03408
CDC42	Cell division control protein 42 homolog OS=Homo sapiens OX=9606 GN=CDC42 PE=1 SV=2	P60953	1.9916	0.160205	2.20959	0.44533		0.933825	0.194899	0.869411	0.782446	1.16124
VPS25	Vacuolar protein-sorting-associated protein 25 OS=Homo sapiens OX=9606 GN=VPS25 PE=1 SV=1	Q9BRG1	0.934794	0.139141	1.24115	0.317392		0.809082	0.306627	0.717891	0.576382	1.13297
DNPH1	Isoform of O43598, 2'-deoxynucleoside 5'-phosphate N-hydrolase 1 (Fragment) OS=Homo sapiens OX=9606 GN=DNPH1 PE=1 SV=1	H0Y8X4	0.861933	0.0540185	0.953071	0.104857		0.913024	0.11907	0.919766	0.795682	1.02362
PARP1	Poly [ADP-ribose] polymerase 1 OS=Homo sapiens OX=9606 GN=PARP1 PE=1 SV=4	P09874	1.04769	0.263159	1.37689	0.683466		0.90308	0.461951	0.702568	0.545285	1.41927
SLC35F6	Solute carrier family 35 member F6 OS=Homo sapiens OX=9606 GN=SLC35F6 PE=1 SV=1	Q8N357	1.19654	0.197293	1.2969	0.153956		0.923037	0.107565	0.910423	0.827566	1.03112
TK1	Isoform of P04183, Thymidine kinase OS=Homo sapiens OX=9606 GN=TK1 PE=1 SV=1	K7ERV3	0.343397	0.0580432	0.583907	0.34357		0.770715	0.412961	0.779073	0.369147	1.1681
MSH2	DNA mismatch repair protein Msh2 OS=Homo sapiens OX=9606 GN=MSH2 PE=1 SV=1	P43246	0.385363	0.0430408	0.473489	0.149069		0.867193	0.244449	0.82793	0.639333	1.11468
CTSA	Isoform of P10619, Carboxypeptidase OS=Homo sapiens OX=9606 GN=CTSA PE=1 SV=1	X6R8A1	2.91334	0.496609	3.33193	0.665777		0.921589	0.327131	0.849626	0.719518	0.999024
ALDH1A1	Retinal dehydrogenase 1 OS=Homo sapiens OX=9606 GN=ALDH1A1 PE=1 SV=2	P00352	1.81001	0.263677	2.01851	0.32003		0.926684	0.260592	0.817894	0.75393	1.08199
NAGLU	Alpha-N-acetylglucosaminidase OS=Homo sapiens OX=9606 GN=NAGLU PE=1 SV=2	P54802	2.76699	0.349751	3.20378	0.857983		0.922182	0.297251	0.790923	0.733182	1.05724
MAN2C1	Isoform of Q9NTJ4, Isoform 4 of Alpha-mannosidase 2C1 OS=Homo sapiens OX=9606 GN=MAN2C1	Q9NTJ4-4	0.574416	0.0942466	0.666486	0.0709631		0.871979	0.194703	0.82232	0.71908	1.07454
GLRX	Glutaredoxin-1 OS=Homo sapiens OX=9606 GN=GLRX PE=1 SV=2	P35754	1.10062	0.155015	1.24467	0.297193		0.928113	0.253983	0.841922	0.756292	1.03546
AOX1	Aldehyde oxidase OS=Homo sapiens OX=9606 GN=AOX1 PE=1 SV=2	Q06278	0.988379	0.171309	1.15793	0.136895		0.863726	0.174047	0.92622	0.68552	0.979437
TRIM47	Tripartite motif-containing protein 47 OS=Homo sapiens OX=9606 GN=TRIM47 PE=1 SV=2	Q96LD4	0.494503	0.18469	0.603367	0.340333		0.922802	0.249244	0.870056	0.709812	1.14397
NPM1	Nucleophosmin OS=Homo sapiens OX=9606 GN=NPM1 PE=1 SV=2	P06748	0.665285	0.0879366	0.789185	0.256977		0.885009	0.18279	0.911946	0.725276	1.03127
ARPC1A	Actin-related protein 2/3 complex subunit 1A OS=Homo sapiens OX=9606 GN=ARPC1A PE=2 SV=2	Q92747	1.28318	0.0643891	1.3241	0.0776184		0.97008	0.042657	0.953747	0.942959	1.01353
KRT18	Keratin, type I cytoskeletal 18 OS=Homo sapiens OX=9606 GN=KRT18 PE=1 SV=2	P05783	0.95823	0.1566	1.42117	0.789239		0.908072	0.540869	0.751515	0.49546	1.34722
RAB7A	Ras-related protein Rab-7a OS=Homo sapiens OX=9606 GN=RAB7A PE=1 SV=1	P51149	2.03488	0.388094	2.24064	0.436634		0.930498	0.220967	0.89311	0.734261	1.14334
MYBBP1A	Isoform of Q9BQG0, Isoform 2 of Myb-binding protein 1A OS=Homo sapiens OX=9606 GN=MYBBP1A	Q9BQG0-2	0.443511	0.0666653	0.622986	0.395439		0.889847	0.34639	0.879526	0.608729	1.15159
CHMP1B	Charged multivesicular body protein 1b OS=Homo sapiens OX=9606 GN=CHMP1B PE=1 SV=1	Q7LBR1	3.07363	0.625056	3.62102	0.91567		0.920292	0.40593	0.793636	0.664617	1.01902
DPP4	Dipeptidyl peptidase 4 OS=Homo sapiens OX=9606 GN=DPP4 PE=1 SV=2	P27487	3.14671	0.526325	3.56173	0.606744		0.921582	0.296728	0.918251	0.713243	1.04039
RP2	Protein XRP2 OS=Homo sapiens OX=9606 GN=RP2 PE=1 SV=4	O75695	0.815565	0.142625	0.915747	0.0585858		0.89178	0.151756	0.906145	0.740058	1.02914
PTGES3	Isoform of Q15185, Prostaglandin E synthase 3 OS=Homo sapiens OX=9606 GN=PTGES3 PE=1 SV=1	A0A087WYT3	0.534916	0.0899601	0.650588	0.182257		0.857107	0.233698	0.772921	0.693759	1.10464
FBP1	Fructose-1,6-bisphosphatase 1 OS=Homo sapiens OX=9606 GN=FBP1 PE=1 SV=5	P09467	1.58852	0.327141	1.74768	0.330271		0.931393	0.248293	0.877367	0.774653	1.00618
BZW1	Isoform of Q7L1Q6, Isoform 3 of Basic leucine zipper and W2 domain-containing protein 1 OS=Homo sapiens OX=9606 GN=BZW1	Q7L1Q6-3	0.759435	0.0402222	0.824411	0.0630309		0.926689	0.104751	0.928554	0.82509	1.02642
SERBP1	Plasminogen activator inhibitor 1 RNA-binding protein OS=Homo sapiens OX=9606 GN=SERBP1 PE=1 SV=2	Q8NC51	0.641853	0.151044	0.718837	0.13639		0.89798	0.169836	0.985098	0.727358	1.02504
TSG101	Tumor susceptibility gene 101 protein OS=Homo sapiens OX=9606 GN=TSG101 PE=1 SV=2	Q99816	2.04839	0.332011	2.28941	0.481203		0.931273	0.271172	0.839837	0.750715	1.0179
GART	Trifunctional purine biosynthetic protein adenosine-3 OS=Homo sapiens OX=9606 GN=GART PE=1 SV=1	P22102	0.411748	0.064567	0.507725	0.134259		0.858963	0.260387	0.796844	0.633469	1.11552
CLIC4	Chloride intracellular channel protein 4 OS=Homo sapiens OX=9606 GN=CLIC4 PE=1 SV=4	Q9Y696	1.19297	0.29035	1.40105	0.35708		0.920394	0.424899	0.79265	0.652952	1.0389
A2ML1	Alpha-2-macroglobulin-like protein 1 OS=Homo sapiens OX=9606 GN=A2ML1 PE=1 SV=3	A8K2U0	1.69463	0.774167	2.68915	1.34173		0.827627	0.740913	0.531172	0.376775	1.42671
ACSL5	Isoform of Q9ULC5, Isoform 2 of Long-chain-fatty-acid--CoA ligase 5 OS=Homo sapiens OX=9606 GN=ACSL5	Q9ULC5-3	0.44365	0.107983	0.732163	0.489944		0.809501	0.463598	0.736902	0.398889	1.25641
CLIC5	Chloride intracellular channel protein 5 OS=Homo sapiens OX=9606 GN=CLIC5 PE=1 SV=3	Q9NZA1	0.467748	0.151832	0.586655	0.164998		0.953777	0.782593	0.658502	0.569001	1.00337
CD47	Leukocyte surface antigen CD47 OS=Homo sapiens OX=9606 GN=CD47 PE=1 SV=1	Q08722	1.15862	0.317712	1.26771	0.359403		0.933219	0.234032	0.817234	0.771228	1.15219
PRCP	Lysosomal Pro-X carboxypeptidase OS=Homo sapiens OX=9606 GN=PRCP PE=1 SV=1	P42785	1.69251	0.257797	1.88574	0.291317		0.931038	0.296684	0.834928	0.772798	0.9986
MSLN	Isoform of Q13421, Isoform 3 of Mesothelin OS=Homo sapiens OX=9606 GN=MSLN	Q13421-2	0.971319	0.0876837	1.19167	0.322277		0.8577	0.242562	0.783359	0.685655	1.10409
AHNAK	Neuroblast differentiation-associated protein AHNAK OS=Homo sapiens OX=9606 GN=AHNAK PE=1 SV=2	Q09666	1.43196	0.201678	1.72428	0.651807		0.915998	0.305124	0.866455	0.656234	1.19501
RAB27A	Ras-related protein Rab-27A OS=Homo sapiens OX=9606 GN=RAB27A PE=1 SV=3	P51159	1.17172	0.218548	1.53642	0.738789		0.915289	0.459404	0.797893	0.646285	1.11391
TMPO	Lamina-associated polypeptide 2, isoform alpha OS=Homo sapiens OX=9606 GN=TMPO PE=1 SV=2	P42166	0.487245	0.0502596	0.703992	0.344614		0.826537	0.375979	0.74613	0.512511	1.18077
EFHD2	EF-hand domain-containing protein D2 OS=Homo sapiens OX=9606 GN=EFHD2 PE=1 SV=1	Q96C19	0.926732	0.123014	1.03781	0.26721		0.931004	0.210104	0.97045	0.673883	1.08245
ATP6V1A	V-type proton ATPase catalytic subunit A OS=Homo sapiens OX=9606 GN=ATP6V1A PE=1 SV=2	P38606	1.41223	0.181342	1.54181	0.307162		0.942028	0.190268	0.865932	0.798089	1.16341
SLC9A3R1	Na(+)/H(+) exchange regulatory cofactor NHE-RF1 OS=Homo sapiens OX=9606 GN=SLC9A3R1 PE=1 SV=4	O14745	2.28052	0.26274	2.51009	0.399433		0.936863	0.238355	0.859917	0.767538	1.05519
GLB1	Beta-galactosidase OS=Homo sapiens OX=9606 GN=GLB1 PE=1 SV=2	P16278	4.24715	0.481359	4.86135	1.2872		0.929619	0.290117	0.888658	0.705351	1.03231
RPL8	60S ribosomal protein L8 OS=Homo sapiens OX=9606 GN=RPL8 PE=1 SV=2	P62917	1.14886	0.171681	1.36662	0.301813		0.876868	0.229884	0.86462	0.661008	1.09885
LAMP1	Lysosome-associated membrane glycoprotein 1 OS=Homo sapiens OX=9606 GN=LAMP1 PE=1 SV=3	P11279	1.53347	0.396279	1.4603	0.457138		1.07334	0.168697	0.994654	0.93555	1.21457
GNA13	Guanine nucleotide-binding protein subunit alpha-13 OS=Homo sapiens OX=9606 GN=GNA13 PE=1 SV=2	Q14344	1.15101	0.274712	1.28211	0.360509		0.930877	0.254369	0.878513	0.729287	1.07905
CEACAM1	Carcinoembryonic antigen-related cell adhesion molecule 1 OS=Homo sapiens OX=9606 GN=CEACAM1 PE=1 SV=2	P13688	0.837016	0.068048	0.912329	0.173514		0.943629	0.178034	0.926226	0.783052	1.14006
ARF5	ADP-ribosylation factor 5 OS=Homo sapiens OX=9606 GN=ARF5 PE=1 SV=2	P84085	0.581737	0.0869901	0.677999	0.265275		0.923333	0.23294	0.981684	0.768808	1.08282
HSPA1B	Isoform of P0DMV9, Heat shock 70 kDa protein 1B OS=Homo sapiens OX=9606 GN=HSPA1B PE=1 SV=1	A0A0G2JIW1	3.13348	0.408444	3.27112	0.270961		0.960082	0.11692	0.944524	0.88275	1.02334
APOD	Isoform of P05090, Apolipoprotein D (Fragment) OS=Homo sapiens OX=9606 GN=APOD PE=1 SV=1	C9JF17	5.36062	0.641244	5.93541	1.04879		0.934588	0.243268	0.888362	0.756713	1.0339
MUC4	Isoform of Q99102, Mucin-4 OS=Homo sapiens OX=9606 GN=MUC4 PE=1 SV=1	A0A0G2JS65	1.42591	0.179341	1.70931	0.323605		0.871124	0.252751	0.808186	0.656641	1.11708
MVB12B	Multivesicular body subunit 12B OS=Homo sapiens OX=9606 GN=MVB12B PE=1 SV=2	Q9H7P6	0.473669	0.0774418	0.72832	0.257059		0.77683	0.479386	0.602413	0.442907	1.28517
SLC6A8	Isoform of P48029, Isoform 2 of Sodium- and chloride-dependent creatine transporter 1 OS=Homo sapiens OX=9606 GN=SLC6A8	P48029-2	0.36813	0.0472051	0.493221	0.159168		0.813662	0.297716	0.842076	0.524684	1.07423
IER3IP1	Immediate early response 3-interacting protein 1 OS=Homo sapiens OX=9606 GN=IER3IP1 PE=1 SV=1	Q9Y5U9	0.451487	0.0738198	0.588032	0.239521		0.850512	0.26761	0.878691	0.606236	1.0807
GM2A	Ganglioside GM2 activator OS=Homo sapiens OX=9606 GN=GM2A PE=1 SV=4	P17900	2.31184	0.712235	2.05283	0.402944		1.13561	0.323185	0.99855	0.945097	1.26241
RAB4A	Ras-related protein Rab-4A OS=Homo sapiens OX=9606 GN=RAB4A PE=1 SV=3	P20338	0.792746	0.0419014	0.854493	0.0826262		0.934204	0.101516	0.927913	0.8418	1.0329
SDCBP	Isoform of O00560, Syndecan binding protein (Syntenin), isoform CRA_a OS=Homo sapiens OX=9606 GN=SDCBP PE=1 SV=1	G5EA09	2.41638	0.419409	2.70004	0.571157		0.932684	0.271307	0.844155	0.744705	1.0914
VIL1	Villin-1 OS=Homo sapiens OX=9606 GN=VIL1 PE=1 SV=4	P09327	1.1673	0.37484	1.22645	0.221998		0.942585	0.204359	0.897113	0.789153	1.05399
UBAP2L	Isoform of Q14157, Isoform 5 of Ubiquitin-associated protein 2-like OS=Homo sapiens OX=9606 GN=UBAP2L	Q14157-5	0.585801	0.0327399	0.804996	0.369994		0.837803	0.311343	0.894883	0.550201	1.09686
ARSA	Isoform of P15289, Arylsulfatase A OS=Homo sapiens OX=9606 GN=ARSA PE=1 SV=1	A0A0C4DFZ2	1.4167	0.178838	1.58814	0.384546		0.935995	0.249297	0.904428	0.725969	1.0405
MRPS28	28S ribosomal protein S28, mitochondrial OS=Homo sapiens OX=9606 GN=MRPS28 PE=1 SV=1	Q9Y2Q9	0.347176	0.0400129	0.495139	0.236277		0.834461	0.389962	0.675548	0.511749	1.23663
PGAM1	Phosphoglycerate mutase 1 OS=Homo sapiens OX=9606 GN=PGAM1 PE=1 SV=2	P18669	2.98214	0.563981	2.73558	0.484201		1.11699	0.279103	0.990041	0.928956	1.23128
CHMP2B	Charged multivesicular body protein 2b OS=Homo sapiens OX=9606 GN=CHMP2B PE=1 SV=1	Q9UQN3	1.86513	0.322352	2.18083	0.703227		0.930276	0.34514	0.800916	0.694653	1.05318
SMO	Smoothened homolog OS=Homo sapiens OX=9606 GN=SMO PE=1 SV=1	Q99835	0.974735	0.135132	1.12633	0.273026		0.930166	0.358212	0.746588	0.72162	1.10025
IST1	Isoform of P53990, Isoform 5 of IST1 homolog OS=Homo sapiens OX=9606 GN=IST1	P53990-5	3.62247	0.76539	4.13362	0.962261		0.931047	0.361929	0.811318	0.693843	1.0197
BASP1	Brain acid soluble protein 1 OS=Homo sapiens OX=9606 GN=BASP1 PE=1 SV=2	P80723	1.04461	0.351204	1.16046	0.300321		0.92722	0.348139	0.777676	0.683043	1.19812
RPL21	60S ribosomal protein L21 OS=Homo sapiens OX=9606 GN=RPL21 PE=1 SV=2	P46778	0.644263	0.140889	0.976328	0.5059		0.9843	0.836289	0.643985	0.356161	1.52528
STXBP4	Syntaxin-binding protein 4 OS=Homo sapiens OX=9606 GN=STXBP4 PE=1 SV=2	Q6ZWJ1	0.917193	0.318087	1.06872	0.444205		0.925075	0.342357	0.885453	0.686266	1.12034
VTA1	Vacuolar protein sorting-associated protein VTA1 homolog OS=Homo sapiens OX=9606 GN=VTA1 PE=1 SV=1	Q9NP79	1.36885	0.235698	1.54618	0.357206		0.935891	0.336668	0.798041	0.746058	0.969386
FCGBP	IgGFc-binding protein OS=Homo sapiens OX=9606 GN=FCGBP PE=1 SV=3	Q9Y6R7	3.4949	0.40362	4.16092	1.5951		0.922201	0.261832	0.982603	0.723682	1.04903
UEVLD	Ubiquitin-conjugating enzyme E2 variant 3 OS=Homo sapiens OX=9606 GN=UEVLD PE=1 SV=2	Q8IX04	1.9891	0.455098	2.22708	0.537498		0.929481	0.266495	0.884393	0.705734	1.09644
VPS4B	Vacuolar protein sorting-associated protein 4B OS=Homo sapiens OX=9606 GN=VPS4B PE=1 SV=2	O75351	2.50526	0.496921	2.84575	0.678295		0.934356	0.353898	0.844852	0.698071	0.983684
SRP14	Signal recognition particle 14 kDa protein OS=Homo sapiens OX=9606 GN=SRP14 PE=1 SV=2	P37108	0.369508	0.0835508	0.559449	0.404842		0.935413	0.5815	0.786414	0.526619	1.47346
KIRREL1	Isoform of Q96J84, Isoform 2 of Kin of IRRE-like protein 1 OS=Homo sapiens OX=9606 GN=KIRREL1	Q96J84-2	0.494985	0.105796	0.562567	0.111872		0.899303	0.25185	0.806653	0.748525	1.09641
ANXA11	Annexin A11 OS=Homo sapiens OX=9606 GN=ANXA11 PE=1 SV=1	P50995	2.72086	0.582405	3.0016	0.672807		0.938561	0.279549	0.890946	0.733137	0.9895
ANTXR1	Anthrax toxin receptor 1 OS=Homo sapiens OX=9606 GN=ANTXR1 PE=1 SV=2	Q9H6X2	1.0818	0.187022	1.30387	0.529218		0.925521	0.339606	0.883623	0.687619	1.22858
RAB32	Ras-related protein Rab-32 OS=Homo sapiens OX=9606 GN=RAB32 PE=1 SV=3	Q13637	0.480161	0.0663964	0.539098	0.041206		0.898979	0.179196	0.862292	0.751421	1.08323
PSAP	Isoform of P07602, Prosaposin OS=Homo sapiens OX=9606 GN=PSAP PE=1 SV=2	C9JIZ6	1.30985	0.265155	1.41896	0.305031		0.944435	0.205764	0.888491	0.770611	1.11759
USP5	Ubiquitin carboxyl-terminal hydrolase 5 OS=Homo sapiens OX=9606 GN=USP5 PE=1 SV=2	P45974	1.13087	0.291769	1.20456	0.247044		0.947144	0.197503	0.909459	0.827469	1.04205
SRRM1	Isoform of Q8IYB3, Serine/arginine repetitive matrix protein 1 OS=Homo sapiens OX=9606 GN=SRRM1 PE=1 SV=1	A9Z1X7	0.397494	0.0683192	0.637033	0.370053		0.833242	0.513787	0.608982	0.438619	1.33999
MOB1B	Isoform of Q7L9L4, Isoform 2 of MOB kinase activator 1B OS=Homo sapiens OX=9606 GN=MOB1B	Q7L9L4-2	1.48321	0.142252	1.65493	0.341929		0.938203	0.259167	0.858662	0.739149	1.13445
ITGA2	Integrin alpha-2 OS=Homo sapiens OX=9606 GN=ITGA2 PE=1 SV=1	P17301	0.627674	0.044564	0.685272	0.135597		0.943858	0.171412	0.988378	0.804944	1.08332
INPP5E	72 kDa inositol polyphosphate 5-phosphatase OS=Homo sapiens OX=9606 GN=INPP5E PE=1 SV=2	Q9NRR6	0.818294	0.137996	0.974519	0.287342		0.933049	0.425485	0.799173	0.667694	1.12907
LANCL2	LanC-like protein 2 OS=Homo sapiens OX=9606 GN=LANCL2 PE=1 SV=1	Q9NS86	0.352786	0.0293601	0.395288	0.0831961		0.940856	0.300737	0.838516	0.791038	0.973564
CRB3	Protein crumbs homolog 3 OS=Homo sapiens OX=9606 GN=CRB3 PE=1 SV=3	Q9BUF7	0.49522	0.136523	0.720417	0.42863		0.953605	0.660116	0.769234	0.425756	1.20386
LMNA	Prelamin-A/C OS=Homo sapiens OX=9606 GN=LMNA PE=1 SV=1	P02545	0.9065	0.354484	1.07534	0.489158		0.920684	0.330558	0.941802	0.591542	1.24923
LST1	Isoform of O00453, Leukocyte-specific transcript 1 protein (Fragment) OS=Homo sapiens OX=9606 GN=LST1 PE=4 SV=1	H7C4Z3	0.967653	0.0665838	1.22858	0.427978		0.869326	0.305369	0.884318	0.580675	1.15048
SMPDL3B	Acid sphingomyelinase-like phosphodiesterase 3b OS=Homo sapiens OX=9606 GN=SMPDL3B PE=1 SV=2	Q92485	0.537693	0.171276	0.677116	0.255595		0.948936	0.615556	0.753242	0.565485	1.16045
FLII	Protein flightless-1 homolog OS=Homo sapiens OX=9606 GN=FLII PE=1 SV=2	Q13045	0.680381	0.0551073	0.911478	0.360188		0.857563	0.359086	0.700603	0.569047	1.22456
GDI2	Rab GDP dissociation inhibitor beta OS=Homo sapiens OX=9606 GN=GDI2 PE=1 SV=2	P50395	2.50754	0.313795	2.66082	0.374991		0.955408	0.163804	0.889681	0.838505	1.07627
STARD10	START domain-containing protein 10 OS=Homo sapiens OX=9606 GN=STARD10 PE=1 SV=2	Q9Y365	0.547152	0.0868521	0.61838	0.0904149		0.898261	0.190495	0.855408	0.743092	1.09628
NTN4	Netrin-4 OS=Homo sapiens OX=9606 GN=NTN4 PE=1 SV=2	Q9HB63	0.615191	0.0183995	0.719067	0.178235		0.888857	0.180829	0.946714	0.69826	1.0216
PTGR2	Prostaglandin reductase 2 OS=Homo sapiens OX=9606 GN=PTGR2 PE=1 SV=1	Q8N8N7	0.503617	0.0566994	0.572366	0.0708709		0.896459	0.203775	0.814785	0.763985	1.11061
BTD	Isoform of P43251, Isoform 2 of Biotinidase OS=Homo sapiens OX=9606 GN=BTD	P43251-2	1.47495	0.26679	1.61563	0.354087		0.944435	0.248656	0.850244	0.773171	1.03887
GGH	Gamma-glutamyl hydrolase OS=Homo sapiens OX=9606 GN=GGH PE=1 SV=2	Q92820	2.34784	0.519343	2.46132	0.424149		0.95675	0.150894	0.944827	0.83353	1.03432
GAA	Lysosomal alpha-glucosidase OS=Homo sapiens OX=9606 GN=GAA PE=1 SV=4	P10253	1.77682	0.318442	1.97388	0.526768		0.942628	0.260752	0.905316	0.751402	1.03245
CDH23	Isoform of Q9H251, Cadherin-23 OS=Homo sapiens OX=9606 GN=CDH23 PE=1 SV=2	A0A0A0MQS6	0.392605	0.0832078	0.42579	0.0562417		0.92065	0.137458	0.924717	0.790228	1.04701
UPK3BL1	Uroplakin-3b-like protein 1 OS=Homo sapiens OX=9606 GN=UPK3BL1 PE=2 SV=1	B0FP48	0.700746	0.313969	0.652154	0.307607		1.11164	0.262675	0.99458	0.90413	1.35012
DNM2	Dynamin-2 OS=Homo sapiens OX=9606 GN=DNM2 PE=1 SV=2	P50570	1.40651	0.129993	1.60617	0.297978		0.906836	0.230376	0.828832	0.732711	1.11996
HSPA2	Heat shock-related 70 kDa protein 2 OS=Homo sapiens OX=9606 GN=HSPA2 PE=1 SV=1	P54652	0.486494	0.07998	0.589629	0.0982369		0.857212	0.268451	0.84219	0.617526	1.11192
ANPEP	Aminopeptidase N OS=Homo sapiens OX=9606 GN=ANPEP PE=1 SV=4	P15144	5.53545	0.759129	6.43165	1.71712		0.937339	0.371534	0.933402	0.640951	1.0764
S100A12	Protein S100-A12 OS=Homo sapiens OX=9606 GN=S100A12 PE=1 SV=2	P80511	1.49673	0.53956	2.02415	1.5082		0.931886	0.454296	0.89712	0.518057	1.31194
MUC5B	Mucin-5B OS=Homo sapiens OX=9606 GN=MUC5B PE=1 SV=3	Q9HC84	0.764192	0.246908	1.0124	0.551702		0.954402	0.616213	0.813399	0.558789	1.19279
FLG2	Filaggrin-2 OS=Homo sapiens OX=9606 GN=FLG2 PE=1 SV=1	Q5D862	1.02391	0.123681	1.13616	0.246169		0.941045	0.241093	0.885207	0.818747	1.04891
SLC3A1	Neutral and basic amino acid transport protein rBAT OS=Homo sapiens OX=9606 GN=SLC3A1 PE=1 SV=2	Q07837	1.54536	0.385002	1.65857	0.307499		0.944778	0.217741	0.960543	0.765058	1.1055
THY1	Isoform of P04216, Thy-1 membrane glycoprotein (Fragment) OS=Homo sapiens OX=9606 GN=THY1 PE=1 SV=1	E9PNQ8	1.19676	0.421219	1.25513	0.331916		0.947063	0.227856	0.952468	0.75541	1.03377
DUSP3	Dual specificity protein phosphatase 3 OS=Homo sapiens OX=9606 GN=DUSP3 PE=1 SV=1	P51452	0.859269	0.0517812	0.982964	0.149476		0.897763	0.208241	0.831548	0.749493	1.11225
GUSB	Beta-glucuronidase OS=Homo sapiens OX=9606 GN=GUSB PE=1 SV=2	P08236	2.79646	0.338124	3.06433	0.490044		0.945353	0.26113	0.871118	0.770322	1.04089
KRT80	Isoform of Q6KB66, Isoform 3 of Keratin, type II cytoskeletal 80 OS=Homo sapiens OX=9606 GN=KRT80	Q6KB66-3	0.582323	0.117812	0.626372	0.137766		0.950419	0.2106	0.859956	0.802959	1.05384
EPS8L2	Isoform of Q9H6S3, Isoform 3 of Epidermal growth factor receptor kinase substrate 8-like protein 2 OS=Homo sapiens OX=9606 GN=EPS8L2	Q9H6S3-3	1.65183	0.263021	1.78845	0.392198		0.948224	0.184666	0.976282	0.789343	1.13772
HLA-C	HLA class I histocompatibility antigen, Cw-17 alpha chain OS=Homo sapiens OX=9606 GN=HLA-C PE=1 SV=1	Q95604	1.30067	0.126311	1.39736	0.130984		0.935921	0.115398	0.928734	0.828769	1.05026
CRYZ	Quinone oxidoreductase OS=Homo sapiens OX=9606 GN=CRYZ PE=1 SV=1	Q08257	1.03781	0.167611	1.12534	0.253837		0.950243	0.198825	0.906112	0.776145	1.12027
LAMTOR2	Ragulator complex protein LAMTOR2 OS=Homo sapiens OX=9606 GN=LAMTOR2 PE=1 SV=1	Q9Y2Q5	0.668338	0.128652	0.810387	0.198523		0.86642	0.279349	0.812725	0.638737	1.1478
PREP	Prolyl endopeptidase OS=Homo sapiens OX=9606 GN=PREP PE=1 SV=2	P48147	0.930275	0.133892	1.00462	0.208133		0.950767	0.188845	0.971316	0.781271	1.06281
MDH1	Isoform of P40925, Isoform 3 of Malate dehydrogenase, cytoplasmic OS=Homo sapiens OX=9606 GN=MDH1	P40925-3	2.47213	0.141622	2.55321	0.127227		0.971841	0.094242	0.955256	0.895952	1.03
ASAH1	Isoform of Q13510, Isoform 2 of Acid ceramidase OS=Homo sapiens OX=9606 GN=ASAH1	Q13510-2	2.73612	0.517791	3.10823	0.881155		0.943783	0.354364	0.872472	0.705959	0.981249
PDIA4	Protein disulfide-isomerase A4 OS=Homo sapiens OX=9606 GN=PDIA4 PE=1 SV=2	P13667	0.773406	0.184983	0.813666	0.214103		0.962155	0.127296	0.954736	0.885956	1.05744
PFN2	Isoform of P35080, Profilin OS=Homo sapiens OX=9606 GN=PFN2 PE=1 SV=1	G5E9Q6	0.99262	0.210996	1.05654	0.173737		0.948821	0.204849	0.903636	0.819201	1.10046
SCARB2	Isoform of Q14108, Lysosome membrane protein 2 (Fragment) OS=Homo sapiens OX=9606 GN=SCARB2 PE=1 SV=1	A0A1W2PRS1	1.71625	0.934334	1.7703	0.785209		0.944495	0.25929	0.941655	0.723666	1.03821
GNAI1	Guanine nucleotide-binding protein G(i) subunit alpha-1 OS=Homo sapiens OX=9606 GN=GNAI1 PE=1 SV=2	P63096	0.482788	0.124286	0.574504	0.202478		0.947614	0.491409	0.844171	0.689313	0.973668
WDR61	WD repeat-containing protein 61 OS=Homo sapiens OX=9606 GN=WDR61 PE=1 SV=1	Q9GZS3	0.892505	0.0616934	1.00979	0.211687		0.912499	0.176647	0.965691	0.778055	1.02035
PHB2	Prohibitin-2 OS=Homo sapiens OX=9606 GN=PHB2 PE=1 SV=2	Q99623	0.854833	0.186412	1.11088	0.666238		0.930501	0.398369	0.755385	0.705328	1.22764
SCPEP1	Retinoid-inducible serine carboxypeptidase OS=Homo sapiens OX=9606 GN=SCPEP1 PE=1 SV=1	Q9HB40	0.971416	0.343242	1.079	0.383618		0.941297	0.309931	0.823027	0.702769	1.14131
CHMP1A	Charged multivesicular body protein 1a OS=Homo sapiens OX=9606 GN=CHMP1A PE=1 SV=1	Q9HD42	1.57584	0.315775	1.80106	0.476291		0.941622	0.359709	0.799597	0.69701	1.14299
CAPZA2	F-actin-capping protein subunit alpha-2 OS=Homo sapiens OX=9606 GN=CAPZA2 PE=1 SV=3	P47755	1.55065	0.741045	1.70059	0.8898		0.952654	0.194561	0.871785	0.80945	1.08305
NCL	Nucleolin OS=Homo sapiens OX=9606 GN=NCL PE=1 SV=3	P19338	1.02923	0.683576	1.23339	0.874118		0.95162	0.546589	0.94319	0.37322	1.31338
C6orf132	Uncharacterized protein C6orf132 OS=Homo sapiens OX=9606 GN=C6orf132 PE=1 SV=4	Q5T0Z8	0.849619	0.106142	0.971738	0.302232		0.940759	0.279059	0.898835	0.665333	1.18174
CCT8	T-complex protein 1 subunit theta OS=Homo sapiens OX=9606 GN=CCT8 PE=1 SV=4	P50990	1.11825	0.0933561	1.18815	0.23712		0.961261	0.127857	0.940107	0.921783	1.0751
SLC6A14	Sodium- and chloride-dependent neutral and basic amino acid transporter B(0+) OS=Homo sapiens OX=9606 GN=SLC6A14 PE=2 SV=1	Q9UN76	0.718537	0.0867384	0.799966	0.0792332		0.90825	0.159386	0.971767	0.745769	1.00721
KRAS	Isoform of P01116, Isoform 2B of GTPase KRas OS=Homo sapiens OX=9606 GN=KRAS	P01116-2	0.885236	0.160899	1.01525	0.264128		0.942823	0.379355	0.819309	0.6844	1.24894
LRRK2	Leucine-rich repeat serine/threonine-protein kinase 2 OS=Homo sapiens OX=9606 GN=LRRK2 PE=1 SV=2	Q5S007	0.774788	0.0650244	0.893999	0.277802		0.94085	0.303528	0.912391	0.699379	1.11885
ANXA6	Isoform of P08133, Annexin OS=Homo sapiens OX=9606 GN=ANXA6 PE=1 SV=1	E5RK69	0.430811	0.0624094	0.504574	0.135929		0.903004	0.291963	0.778641	0.707255	1.16093
LMAN1	Protein ERGIC-53 OS=Homo sapiens OX=9606 GN=LMAN1 PE=1 SV=2	P49257	0.681343	0.0924933	0.847803	0.274087		0.879599	0.315467	0.93434	0.568305	1.16352
SLC17A5	Sialin OS=Homo sapiens OX=9606 GN=SLC17A5 PE=1 SV=2	Q9NRA2	1.26955	0.272849	1.44656	0.428431		0.947182	0.375748	0.810015	0.732841	1.02549
SPRR3	Small proline-rich protein 3 OS=Homo sapiens OX=9606 GN=SPRR3 PE=1 SV=2	Q9UBC9	0.690174	0.368645	1.00801	0.699838		1.15491	1.44001	0.735986	0.371434	1.26793
BROX	BRO1 domain-containing protein BROX OS=Homo sapiens OX=9606 GN=BROX PE=1 SV=1	Q5VW32	2.62827	0.498378	3.03759	1.00145		0.946307	0.374651	0.806424	0.723561	1.06432
DENND2D	DENN domain-containing protein 2D OS=Homo sapiens OX=9606 GN=DENND2D PE=1 SV=2	Q9H6A0	0.503722	0.113832	0.635023	0.233297		0.971294	0.660985	0.733559	0.560914	1.25454
MMP7	Matrilysin OS=Homo sapiens OX=9606 GN=MMP7 PE=1 SV=1	P09237	1.26317	0.425086	1.13087	0.364835		1.17654	0.462203	0.991014	0.888623	1.33052
CDH11	Cadherin-11 OS=Homo sapiens OX=9606 GN=CDH11 PE=2 SV=2	P55287	1.56862	0.471445	1.45083	0.551928		1.16272	0.381075	0.999984	0.833145	1.56086
EIF6	Eukaryotic translation initiation factor 6 OS=Homo sapiens OX=9606 GN=EIF6 PE=1 SV=1	P56537	0.728272	0.170977	0.847999	0.265339		0.940862	0.354163	0.824144	0.649836	1.33488
KRT6A	Keratin, type II cytoskeletal 6A OS=Homo sapiens OX=9606 GN=KRT6A PE=1 SV=3	P02538	1.58864	0.305558	1.78098	0.256706		0.910387	0.235981	0.774645	0.724302	1.16434
CLDN2	Claudin-2 OS=Homo sapiens OX=9606 GN=CLDN2 PE=1 SV=1	P57739	0.358487	0.0722233	0.448181	0.123831		0.860735	0.318814	0.80113	0.592999	1.18808
GFPT1	Glutamine--fructose-6-phosphate aminotransferase [isomerizing] 1 OS=Homo sapiens OX=9606 GN=GFPT1 PE=1 SV=3	Q06210	0.57374	0.235892	0.670809	0.342715		0.938268	0.293175	0.966139	0.690375	1.23247
PDCD6	Programmed cell death protein 6 OS=Homo sapiens OX=9606 GN=PDCD6 PE=1 SV=1	O75340	1.44725	0.313135	1.5589	0.339151		0.951119	0.247072	0.869688	0.771809	1.07491
CD46	Isoform of P15529, Isoform B of Membrane cofactor protein OS=Homo sapiens OX=9606 GN=CD46	P15529-2	0.349404	0.020759	0.37679	0.0515572		0.93783	0.117185	0.9658	0.815522	1.03217
NINL	Ninein-like protein OS=Homo sapiens OX=9606 GN=NINL PE=1 SV=2	Q9Y2I6	0.319819	0.0575343	0.364902	0.0941361		0.903896	0.185399	0.942325	0.711387	1.05798
CNTN1	Contactin-1 OS=Homo sapiens OX=9606 GN=CNTN1 PE=1 SV=1	Q12860	1.15189	0.138852	1.26213	0.169462		0.928418	0.194318	0.892111	0.788126	1.08686
CPVL	Probable serine carboxypeptidase CPVL OS=Homo sapiens OX=9606 GN=CPVL PE=1 SV=2	Q9H3G5	1.68305	0.549788	1.97833	0.973434		0.945632	0.369372	0.934236	0.684642	1.06493
S100A14	Protein S100-A14 OS=Homo sapiens OX=9606 GN=S100A14 PE=1 SV=1	Q9HCY8	0.686385	0.135115	0.840569	0.413648		0.933862	0.344813	0.908065	0.654718	1.22707
VWA1	von Willebrand factor A domain-containing protein 1 OS=Homo sapiens OX=9606 GN=VWA1 PE=1 SV=1	Q6PCB0	0.631415	0.0248729	0.689633	0.107037		0.931621	0.145249	0.876813	0.838051	1.08
PAFAH1B2	Platelet-activating factor acetylhydrolase IB subunit beta OS=Homo sapiens OX=9606 GN=PAFAH1B2 PE=1 SV=1	P68402	0.593025	0.105419	0.694114	0.122468		0.891689	0.28342	0.906538	0.649138	1.12682
CEACAM5	Isoform of P06731, Carcinoembryonic antigen-related cell adhesion molecule 5 OS=Homo sapiens OX=9606 GN=CEACAM5 PE=1 SV=1	A0A024R0K5	1.12794	0.169696	1.32841	0.420534		0.939208	0.347076	0.843322	0.650658	1.26521
RHPN2	Rhophilin-2 OS=Homo sapiens OX=9606 GN=RHPN2 PE=1 SV=1	Q8IUC4	0.679933	0.0878531	0.836951	0.261376		0.889177	0.344765	0.809127	0.582636	1.23574
ATXN1	Ataxin-1 OS=Homo sapiens OX=9606 GN=ATXN1 PE=1 SV=2	P54253	0.718775	0.123414	0.90778	0.250921		0.861538	0.390969	0.701146	0.611737	1.27173
CAPG	Macrophage-capping protein OS=Homo sapiens OX=9606 GN=CAPG PE=1 SV=2	P40121	1.3115	0.122458	1.47502	0.410591		0.947054	0.261588	0.952544	0.71111	1.143
CHMP3	Charged multivesicular body protein 3 OS=Homo sapiens OX=9606 GN=CHMP3 PE=1 SV=3	Q9Y3E7	0.881784	0.224135	1.02379	0.276332		0.901873	0.28884	0.817982	0.657319	1.18837
SLC25A13	Isoform of Q9UJS0, Isoform 2 of Calcium-binding mitochondrial carrier protein Aralar2 OS=Homo sapiens OX=9606 GN=SLC25A13	Q9UJS0-2	0.663472	0.177395	1.03358	0.598591		0.880819	0.638416	0.80081	0.343492	1.45815
TMPRSS11D	Transmembrane protease serine 11D OS=Homo sapiens OX=9606 GN=TMPRSS11D PE=1 SV=1	O60235	0.887549	0.421216	1.59336	1.25483		0.947166	0.999789	0.583232	0.312556	1.76374
CAPS	Isoform of Q13938, Calcyphosin OS=Homo sapiens OX=9606 GN=CAPS PE=1 SV=1	K7EL21	0.567829	0.130599	0.629584	0.0346762		0.900907	0.202282	0.909335	0.70203	1.09136
GLA	Alpha-galactosidase A OS=Homo sapiens OX=9606 GN=GLA PE=1 SV=1	P06280	1.11754	0.226148	1.21158	0.301453		0.952774	0.246979	0.899128	0.783792	1.04375
PGK1	Phosphoglycerate kinase 1 OS=Homo sapiens OX=9606 GN=PGK1 PE=1 SV=3	P00558	3.11914	0.396727	3.31002	0.398955		0.956509	0.182178	0.890063	0.806888	1.08565
PTGDS	Prostaglandin-H2 D-isomerase OS=Homo sapiens OX=9606 GN=PTGDS PE=1 SV=1	P41222	2.04033	0.619126	2.39135	1.06482		0.951782	0.418144	0.763434	0.704605	1.08354
BDH2	3-hydroxybutyrate dehydrogenase type 2 OS=Homo sapiens OX=9606 GN=BDH2 PE=1 SV=2	Q9BUT1	1.66576	0.262622	1.90175	0.545197		0.950515	0.379045	0.859566	0.697099	1.04997
PPIC	Peptidyl-prolyl cis-trans isomerase C OS=Homo sapiens OX=9606 GN=PPIC PE=1 SV=1	P45877	1.80246	0.257455	2.09915	0.508986		0.905323	0.275081	0.903231	0.650062	1.16163
OGFOD3	Isoform of Q6PK18, Isoform 2 of 2-oxoglutarate and iron-dependent oxygenase domain-containing protein 3 OS=Homo sapiens OX=9606 GN=OGFOD3	Q6PK18-2	0.465236	0.0981611	0.628142	0.251895		0.88294	0.507832	0.846869	0.451941	1.33198
ATP6V1B1	V-type proton ATPase subunit B, kidney isoform OS=Homo sapiens OX=9606 GN=ATP6V1B1 PE=1 SV=3	P15313	1.23001	0.299008	1.36362	0.444274		0.948552	0.287166	0.855972	0.770291	1.12857
CCNYL1	Cyclin-Y-like protein 1 OS=Homo sapiens OX=9606 GN=CCNYL1 PE=1 SV=2	Q8N7R7	0.93409	0.0562299	0.98607	0.080929		0.951983	0.0926567	0.98574	0.853743	1.01647
LMBRD1	Probable lysosomal cobalamin transporter OS=Homo sapiens OX=9606 GN=LMBRD1 PE=1 SV=1	Q9NUN5	0.603112	0.155255	0.654466	0.160718		0.949086	0.235296	0.9491	0.791665	1.05097
MITD1	MIT domain-containing protein 1 OS=Homo sapiens OX=9606 GN=MITD1 PE=1 SV=1	Q8WV92	1.46534	0.484871	1.54295	0.412979		0.954434	0.230613	0.88569	0.802465	1.09673
CHMP2A	Isoform of O43633, Charged multivesicular body protein 2a (Fragment) OS=Homo sapiens OX=9606 GN=CHMP2A PE=1 SV=1	M0R1T5	2.19219	0.390908	2.55585	0.841464		0.953419	0.41976	0.803455	0.667367	1.06852
CBR1	Carbonyl reductase [NADPH] 1 OS=Homo sapiens OX=9606 GN=CBR1 PE=1 SV=3	P16152	1.38166	0.320375	1.48353	0.188683		0.949358	0.27589	0.810599	0.710982	1.19984
C4orf19	Uncharacterized protein C4orf19 OS=Homo sapiens OX=9606 GN=C4orf19 PE=1 SV=1	Q8IY42	0.601911	0.208854	0.524296	0.0730332		1.12998	0.265152	0.973185	0.919057	1.4193
	Uncharacterized protein (Fragment) OS=Homo sapiens OX=9606 PE=4 SV=2	H3BN98	0.646561	0.215346	0.755133	0.314106		0.949351	0.404379	0.820158	0.572983	1.413
DDX39B	Isoform of Q13838, Isoform 2 of Spliceosome RNA helicase DDX39B OS=Homo sapiens OX=9606 GN=DDX39B	Q13838-2	1.00127	0.131106	1.11615	0.19405		0.921809	0.212818	0.988078	0.709988	1.10049
HSP90AA1	Isoform of P07900, Isoform 2 of Heat shock protein HSP 90-alpha OS=Homo sapiens OX=9606 GN=HSP90AA1	P07900-2	2.55327	0.274149	2.67356	0.325951		0.965305	0.139027	0.949915	0.85074	1.07383
DNM1	Isoform of Q05193, Dynamin-1 OS=Homo sapiens OX=9606 GN=DNM1 PE=1 SV=1	A0A0D9SFE4	0.753409	0.0608869	0.892207	0.221435		0.903037	0.304416	0.847141	0.677305	1.15672
VDAC3	Isoform of Q9Y277, Isoform 2 of Voltage-dependent anion-selective channel protein 3 OS=Homo sapiens OX=9606 GN=VDAC3	Q9Y277-2	0.700123	0.260712	0.727588	0.272593		0.967396	0.122873	0.939772	0.8718	1.09028
RPS10	40S ribosomal protein S10 OS=Homo sapiens OX=9606 GN=RPS10 PE=1 SV=1	P46783	0.567119	0.107511	0.733187	0.341799		0.883419	0.299059	0.875778	0.636695	1.13396
DOPEY2	Protein dopey-2 OS=Homo sapiens OX=9606 GN=DOPEY2 PE=1 SV=5	Q9Y3R5	0.822406	0.254027	0.988568	0.505938		0.949616	0.325578	0.875257	0.65698	1.26037
PLPP1	Isoform of O14494, Isoform 2 of Phospholipid phosphatase 1 OS=Homo sapiens OX=9606 GN=PLPP1	O14494-2	1.28037	0.515032	1.48831	0.230364		0.856873	0.312984	0.897239	0.543113	1.13027
ACE	Angiotensin-converting enzyme OS=Homo sapiens OX=9606 GN=ACE PE=1 SV=1	P12821	2.04229	0.314456	2.24897	0.495497		0.954006	0.307476	0.921586	0.740952	1.01348
ATP2B1	Plasma membrane calcium-transporting ATPase 1 OS=Homo sapiens OX=9606 GN=ATP2B1 PE=1 SV=3	P20020	0.751235	0.230457	0.961124	0.383802		0.983107	0.667367	0.776403	0.62666	1.18658
NTM	Isoform of Q9P121, Isoform 4 of Neurotrimin OS=Homo sapiens OX=9606 GN=NTM	Q9P121-4	0.754515	0.146463	0.95008	0.266343		0.899884	0.510114	0.687518	0.583531	1.32242
HNRNPR	Isoform of O43390, Isoform 2 of Heterogeneous nuclear ribonucleoprotein R OS=Homo sapiens OX=9606 GN=HNRNPR	O43390-2	0.736319	0.145566	1.10478	0.643956		0.854308	0.555714	0.664684	0.47301	1.42523
PSMB6	Proteasome subunit beta type-6 OS=Homo sapiens OX=9606 GN=PSMB6 PE=1 SV=4	P28072	2.03426	0.698512	2.12825	0.757248		0.968674	0.124758	0.993058	0.849885	1.02152
OTUB1	Isoform of Q96FW1, Ubiquitin thioesterase OS=Homo sapiens OX=9606 GN=OTUB1 PE=1 SV=1	F5H6Q1	1.05741	0.0762801	1.12469	0.146913		0.949348	0.106604	0.948459	0.847196	1.05239
SERPINB13	Isoform of Q9UIV8, Serpin B13 OS=Homo sapiens OX=9606 GN=SERPINB13 PE=1 SV=1	A0A0A0MQW3	1.19244	0.336663	1.54686	0.542485		0.894095	0.53042	0.785465	0.492551	1.34995
RMDN1	Regulator of microtubule dynamics protein 1 OS=Homo sapiens OX=9606 GN=RMDN1 PE=1 SV=1	Q96DB5	0.438254	0.0431054	0.63201	0.355058		0.886593	0.481012	0.671315	0.482912	1.39791
CD300LG	Isoform of Q6UXG3, CMRF35-like molecule 9 OS=Homo sapiens OX=9606 GN=CD300LG PE=1 SV=1	K7EL06	0.850881	0.128779	1.0868	0.349188		0.904852	0.528997	0.698839	0.606559	1.30615
MXRA8	Isoform of Q9BRK3, Isoform 2 of Matrix remodeling-associated protein 8 OS=Homo sapiens OX=9606 GN=MXRA8	Q9BRK3-2	1.57424	0.386341	1.91158	0.824591		0.97177	0.577291	0.800781	0.595933	1.11678
GLG1	Isoform of Q92896, Isoform 2 of Golgi apparatus protein 1 OS=Homo sapiens OX=9606 GN=GLG1	Q92896-2	0.738043	0.0312658	0.773733	0.0599849		0.958365	0.0883002	0.947441	0.880234	1.04742
SLC1A5	Neutral amino acid transporter B(0) OS=Homo sapiens OX=9606 GN=SLC1A5 PE=1 SV=2	Q15758	0.922913	0.344897	0.95746	0.359614		0.970906	0.11517	0.960062	0.876547	1.08239
PYCARD	Apoptosis-associated speck-like protein containing a CARD OS=Homo sapiens OX=9606 GN=PYCARD PE=1 SV=2	Q9ULZ3	0.701874	0.058791	0.740689	0.0379152		0.950431	0.105645	0.953791	0.848295	1.04921
MARCKS	Myristoylated alanine-rich C-kinase substrate OS=Homo sapiens OX=9606 GN=MARCKS PE=1 SV=4	P29966	0.413322	0.0711235	0.515048	0.169816		0.896931	0.411589	0.889773	0.546197	1.25124
UFM1	Ubiquitin-fold modifier 1 OS=Homo sapiens OX=9606 GN=UFM1 PE=1 SV=1	P61960	0.857862	0.147224	0.959638	0.192007		0.952575	0.357146	0.791873	0.691898	1.18093
SPAST	Spastin OS=Homo sapiens OX=9606 GN=SPAST PE=1 SV=1	Q9UBP0	0.730932	0.165846	0.796557	0.141737		0.953656	0.334187	0.880466	0.697243	1.11399
WASF2	Wiskott-Aldrich syndrome protein family member 2 OS=Homo sapiens OX=9606 GN=WASF2 PE=1 SV=3	Q9Y6W5	0.818426	0.132804	0.878485	0.169519		0.956549	0.226321	0.930533	0.778564	1.07635
ARPC3	Actin-related protein 2/3 complex subunit 3 OS=Homo sapiens OX=9606 GN=ARPC3 PE=1 SV=3	O15145	1.19159	0.534972	1.35822	0.751536		0.954405	0.246715	0.986043	0.75307	1.04826
RPL35	60S ribosomal protein L35 OS=Homo sapiens OX=9606 GN=RPL35 PE=1 SV=2	P42766	0.620998	0.156561	0.798637	0.355029		0.892748	0.428601	0.743998	0.514467	1.3454
VPS37D	Vacuolar protein sorting-associated protein 37D OS=Homo sapiens OX=9606 GN=VPS37D PE=1 SV=2	Q86XT2	0.592357	0.170754	0.679373	0.226417		0.964868	0.486243	0.87863	0.630147	1.05576
ADGRE3	Adhesion G protein-coupled receptor E3 OS=Homo sapiens OX=9606 GN=ADGRE3 PE=2 SV=2	Q9BY15	0.319385	0.0355901	0.404768	0.170345		0.873784	0.27062	0.95344	0.59496	1.07295
CTSB	Cathepsin B OS=Homo sapiens OX=9606 GN=CTSB PE=1 SV=3	P07858	0.784798	0.230433	0.744498	0.225963		1.06873	0.197558	0.991037	0.912818	1.29237
FH	Fumarate hydratase, mitochondrial OS=Homo sapiens OX=9606 GN=FH PE=1 SV=3	P07954	0.502233	0.0978602	0.67197	0.376454		0.979747	0.586132	0.783128	0.587785	1.45205
KRT9	Keratin, type I cytoskeletal 9 OS=Homo sapiens OX=9606 GN=KRT9 PE=1 SV=3	P35527	5.54188	1.51453	5.77123	1.38931		0.967109	0.137034	0.957656	0.858095	1.10247
RAB1B	Ras-related protein Rab-1B OS=Homo sapiens OX=9606 GN=RAB1B PE=1 SV=1	Q9H0U4	0.812413	0.0930377	0.886114	0.156847		0.932196	0.142056	0.986237	0.785462	1.02489
SLC5A10	Isoform of A0PJK1, Isoform 4 of Sodium/glucose cotransporter 5 OS=Homo sapiens OX=9606 GN=SLC5A10	A0PJK1-4	0.927191	0.127062	1.11683	0.256103		0.88815	0.362738	0.718622	0.690381	1.25545
MUC5AC	Mucin-5AC OS=Homo sapiens OX=9606 GN=MUC5AC PE=1 SV=4	P98088	0.614836	0.195404	0.736697	0.383056		0.949288	0.323236	0.986807	0.66998	1.15069
ALDOB	Fructose-bisphosphate aldolase B OS=Homo sapiens OX=9606 GN=ALDOB PE=1 SV=2	P05062	2.69638	0.445504	2.96772	0.623694		0.955568	0.305515	0.895404	0.724047	1.12179
SCAMP2	Secretory carrier-associated membrane protein 2 OS=Homo sapiens OX=9606 GN=SCAMP2 PE=1 SV=2	O15127	0.894509	0.559334	0.921744	0.519394		0.952637	0.197769	0.989502	0.884601	1.07379
RPL34	60S ribosomal protein L34 OS=Homo sapiens OX=9606 GN=RPL34 PE=1 SV=3	P49207	0.937568	0.188406	1.00376	0.139273		0.938485	0.181515	0.858048	0.795343	1.12185
MGAM	Isoform of O43451, Maltase-glucoamylase, intestinal OS=Homo sapiens OX=9606 GN=MGAM PE=1 SV=2	E7ER45	3.34024	0.448506	3.62705	0.710585		0.959916	0.283967	0.894386	0.809851	0.989002
SPON2	Spondin-2 OS=Homo sapiens OX=9606 GN=SPON2 PE=1 SV=3	Q9BUD6	1.24158	0.328557	1.37928	0.507836		0.95424	0.262293	0.926443	0.742138	1.10352
CD84	SLAM family member 5 OS=Homo sapiens OX=9606 GN=CD84 PE=1 SV=1	Q9UIB8	0.576039	0.178771	0.852846	0.448955		0.965459	0.931941	0.564272	0.447688	1.68382
EIF2A	Eukaryotic translation initiation factor 2A OS=Homo sapiens OX=9606 GN=EIF2A PE=1 SV=3	Q9BY44	0.364615	0.115206	0.414912	0.0809092		0.892985	0.306239	0.819786	0.657553	1.20162
XPNPEP2	Xaa-Pro aminopeptidase 2 OS=Homo sapiens OX=9606 GN=XPNPEP2 PE=1 SV=3	O43895	1.67349	0.36727	1.83025	0.398907		0.956635	0.331043	0.868569	0.717991	1.14725
GFM1	Elongation factor G, mitochondrial OS=Homo sapiens OX=9606 GN=GFM1 PE=1 SV=2	Q96RP9	0.37728	0.122739	0.549413	0.312143		0.88023	0.462835	0.881284	0.444031	1.3159
FBLN2	Isoform of P98095, Isoform 2 of Fibulin-2 OS=Homo sapiens OX=9606 GN=FBLN2	P98095-2	0.676181	0.0971127	0.720592	0.129134		0.961132	0.19053	0.973325	0.77489	1.11402
VPS4A	Vacuolar protein sorting-associated protein 4A OS=Homo sapiens OX=9606 GN=VPS4A PE=1 SV=1	Q9UN37	2.20513	0.42422	2.45047	0.618517		0.958634	0.354516	0.861522	0.734504	1.08389
SF3A3	Splicing factor 3A subunit 3 OS=Homo sapiens OX=9606 GN=SF3A3 PE=1 SV=1	Q12874	0.417952	0.0454677	0.505677	0.166019		0.904429	0.335627	0.876095	0.662295	1.16073
COASY	Isoform of Q13057, Isoform 2 of Bifunctional coenzyme A synthase OS=Homo sapiens OX=9606 GN=COASY	Q13057-2	0.381777	0.0896747	0.486047	0.206512		0.903588	0.462362	0.76545	0.584478	1.29177
IQGAP2	Ras GTPase-activating-like protein IQGAP2 OS=Homo sapiens OX=9606 GN=IQGAP2 PE=1 SV=4	Q13576	0.931391	0.149382	0.985682	0.138065		0.961094	0.211339	0.916869	0.805226	1.07939
QDPR	Dihydropteridine reductase OS=Homo sapiens OX=9606 GN=QDPR PE=1 SV=2	P09417	0.862636	0.107392	0.939027	0.203019		0.959393	0.265483	0.935611	0.760788	1.00141
ATP6V0A1	Isoform of Q93050, Isoform 3 of V-type proton ATPase 116 kDa subunit a isoform 1 OS=Homo sapiens OX=9606 GN=ATP6V0A1	Q93050-3	1.05467	0.256541	1.13809	0.236125		0.954866	0.253174	0.926894	0.686005	1.17372
TRA2B	Transformer-2 protein homolog beta OS=Homo sapiens OX=9606 GN=TRA2B PE=1 SV=1	P62995	0.683238	0.0612423	0.781021	0.259074		0.951212	0.28077	0.912762	0.77955	1.1665
SNRPA	U1 small nuclear ribonucleoprotein A OS=Homo sapiens OX=9606 GN=SNRPA PE=1 SV=3	P09012	0.469779	0.150434	0.695752	0.403151		0.867443	0.422719	0.890488	0.527229	1.19613
SERINC1	Serine incorporator 1 OS=Homo sapiens OX=9606 GN=SERINC1 PE=1 SV=1	Q9NRX5	1.03147	0.227463	1.07609	0.146861		0.961433	0.190519	0.92564	0.813202	1.12853
CPNE8	Copine-8 OS=Homo sapiens OX=9606 GN=CPNE8 PE=1 SV=2	Q86YQ8	0.63381	0.0814507	0.736246	0.254008		0.961278	0.387737	0.838963	0.704587	1.03178
ITCH	E3 ubiquitin-protein ligase Itchy homolog OS=Homo sapiens OX=9606 GN=ITCH PE=1 SV=2	Q96J02	1.05886	0.143044	1.17953	0.328229		0.958419	0.29786	0.841976	0.743227	1.2142
RNASET2	Isoform of O00584, Ribonuclease T2 OS=Homo sapiens OX=9606 GN=RNASET2 PE=1 SV=1	A0A087WZM2	1.04015	0.0612719	1.10357	0.0856622		0.94916	0.119613	0.947212	0.835805	1.06446
GSTA1	Glutathione S-transferase A1 OS=Homo sapiens OX=9606 GN=GSTA1 PE=1 SV=3	P08263	1.54109	0.252624	1.80038	0.556263		0.973079	0.516927	0.854352	0.624151	1.05487
APAF1	Apoptotic protease-activating factor 1 OS=Homo sapiens OX=9606 GN=APAF1 PE=1 SV=2	O14727	0.503593	0.11739	0.453723	0.152436		1.31475	0.743968	0.839668	0.766777	2.12765
WDFY1	WD repeat and FYVE domain-containing protein 1 OS=Homo sapiens OX=9606 GN=WDFY1 PE=1 SV=1	Q8IWB7	0.442486	0.090568	0.516094	0.214619		0.957758	0.360871	0.797232	0.675205	1.30155
KRT5	Keratin, type II cytoskeletal 5 OS=Homo sapiens OX=9606 GN=KRT5 PE=1 SV=3	P13647	2.78973	0.390902	2.89057	0.325532		0.970073	0.130351	0.925606	0.864878	1.08985
PEF1	Peflin OS=Homo sapiens OX=9606 GN=PEF1 PE=1 SV=1	Q9UBV8	1.21356	0.269383	1.40212	0.493329		0.963253	0.40414	0.759892	0.683739	1.25961
CSNK2B	Isoform of P67870, Casein kinase II subunit beta OS=Homo sapiens OX=9606 GN=CSNK2B PE=1 SV=2	Q5SRQ6	1.07531	0.487949	1.0814	0.375349		0.965267	0.158207	0.954716	0.859199	1.11558
ACTL6A	Actin-like protein 6A OS=Homo sapiens OX=9606 GN=ACTL6A PE=1 SV=1	O96019	0.56728	0.129438	0.656684	0.128612		0.908806	0.34037	0.798314	0.618633	1.25422
	Uncharacterized protein (Fragment) OS=Homo sapiens OX=9606 PE=3 SV=2	K7N7A8	2.33096	0.579637	2.79894	1.30272		0.969574	0.48185	0.81678	0.629522	1.08793
UPK1B	Uroplakin-1b OS=Homo sapiens OX=9606 GN=UPK1B PE=1 SV=5	O75841	0.930285	0.421809	1.29959	0.618926		0.980938	0.977603	0.4947	0.441648	1.76335
ENPEP	Glutamyl aminopeptidase OS=Homo sapiens OX=9606 GN=ENPEP PE=1 SV=3	Q07075	2.3902	0.570324	2.64863	0.945008		0.960643	0.271506	0.873742	0.77417	1.10619
RAB19	Isoform of A4D1S5, Isoform 2 of Ras-related protein Rab-19 OS=Homo sapiens OX=9606 GN=RAB19	A4D1S5-2	0.579903	0.100763	0.672761	0.147534		0.91331	0.325703	0.840692	0.676675	1.18625
EGF	Pro-epidermal growth factor OS=Homo sapiens OX=9606 GN=EGF PE=1 SV=2	P01133	4.38223	1.36565	4.85758	1.77082		0.95886	0.352973	0.904856	0.700025	1.18029
ZG16B	Zymogen granule protein 16 homolog B OS=Homo sapiens OX=9606 GN=ZG16B PE=1 SV=3	Q96DA0	1.2915	0.507045	1.43327	0.678371		0.957789	0.320493	0.860175	0.770786	1.1413
ATP1A1	Sodium/potassium-transporting ATPase subunit alpha-1 OS=Homo sapiens OX=9606 GN=ATP1A1 PE=1 SV=1	P05023	2.39245	0.373669	2.52215	0.500059		0.966344	0.154165	0.98246	0.810562	1.07121
ADH1C	Alcohol dehydrogenase 1C OS=Homo sapiens OX=9606 GN=ADH1C PE=1 SV=2	P00326	0.901482	0.21091	1.01609	0.0997792		0.90376	0.288335	0.810312	0.691825	1.20914
SH3GL1	Endophilin-A2 OS=Homo sapiens OX=9606 GN=SH3GL1 PE=1 SV=1	Q99961	0.50497	0.128998	0.531446	0.082489		0.957852	0.237619	0.928767	0.755698	1.1009
CHMP4B	Charged multivesicular body protein 4b OS=Homo sapiens OX=9606 GN=CHMP4B PE=1 SV=1	Q9H444	2.65267	0.488365	2.89603	0.593952		0.962786	0.342781	0.825609	0.77376	1.03421
SCAMP3	Secretory carrier-associated membrane protein 3 OS=Homo sapiens OX=9606 GN=SCAMP3 PE=1 SV=3	O14828	0.732845	0.0683341	0.774297	0.136999		0.959663	0.110155	0.972275	0.855733	1.05729
SF3A1	Splicing factor 3A subunit 1 OS=Homo sapiens OX=9606 GN=SF3A1 PE=1 SV=1	Q15459	0.33186	0.0662712	0.441747	0.233162		0.89462	0.395513	0.950461	0.531117	1.2302
CYFIP1	Cytoplasmic FMR1-interacting protein 1 OS=Homo sapiens OX=9606 GN=CYFIP1 PE=1 SV=1	Q7L576	1.15832	0.138471	1.19635	0.126229		0.973085	0.118588	0.991517	0.854996	1.04049
PHPT1	14 kDa phosphohistidine phosphatase OS=Homo sapiens OX=9606 GN=PHPT1 PE=1 SV=1	Q9NRX4	0.579396	0.156932	0.639118	0.147539		0.921556	0.204606	0.89942	0.739091	1.12616
RPLP0	60S acidic ribosomal protein P0 OS=Homo sapiens OX=9606 GN=RPLP0 PE=1 SV=1	P05388	1.24239	0.171219	1.48527	0.626063		0.958695	0.371648	0.826078	0.722684	1.3357
DSP	Desmoplakin OS=Homo sapiens OX=9606 GN=DSP PE=1 SV=3	P15924	1.32002	0.234144	1.37672	0.261631		0.97093	0.1303	0.964906	0.881413	1.08453
ENDOD1	Endonuclease domain-containing 1 protein OS=Homo sapiens OX=9606 GN=ENDOD1 PE=1 SV=2	O94919	0.790807	0.174865	0.738662	0.271463		1.18752	0.466479	0.892106	0.82511	1.64955
NDRG3	Isoform of Q9UGV2, NDRG family member 3, isoform CRA_c OS=Homo sapiens OX=9606 GN=NDRG3 PE=1 SV=1	Q5TH30	0.567158	0.0379838	0.603839	0.100198		0.952242	0.109035	0.988587	0.8412	1.02694
CA4	Carbonic anhydrase 4 OS=Homo sapiens OX=9606 GN=CA4 PE=1 SV=2	P22748	1.39651	0.148607	1.34879	0.20409		1.05319	0.160424	0.990446	0.957272	1.17248
SLC22A6	Solute carrier family 22 member 6 OS=Homo sapiens OX=9606 GN=SLC22A6 PE=1 SV=1	Q4U2R8	1.20084	0.261052	1.28773	0.256195		0.961598	0.273081	0.905513	0.760211	1.08003
SKIV2L	Helicase SKI2W OS=Homo sapiens OX=9606 GN=SKIV2L PE=1 SV=3	Q15477	0.35677	0.0753823	0.404318	0.0863817		0.908903	0.227025	0.952274	0.672951	1.10149
CPQ	Carboxypeptidase Q OS=Homo sapiens OX=9606 GN=CPQ PE=1 SV=1	Q9Y646	1.32336	0.237992	1.48802	0.499947		0.963642	0.342438	0.890068	0.70051	1.10446
MME	Neprilysin OS=Homo sapiens OX=9606 GN=MME PE=1 SV=2	P08473	3.36287	0.586694	3.64313	0.740779		0.962591	0.292862	0.92218	0.717969	1.08123
TOP2A	Isoform of P11388, Isoform 4 of DNA topoisomerase 2-alpha OS=Homo sapiens OX=9606 GN=TOP2A	P11388-4	0.88533	0.0533672	1.00798	0.276073		0.929598	0.242317	0.923126	0.721863	1.14057
GNA15	Guanine nucleotide-binding protein subunit alpha-15 OS=Homo sapiens OX=9606 GN=GNA15 PE=1 SV=2	P30679	0.886637	0.134195	1.10725	0.442781		0.916265	0.427058	0.903864	0.562858	1.27587
GSR	Glutathione reductase, mitochondrial OS=Homo sapiens OX=9606 GN=GSR PE=1 SV=2	P00390	0.584018	0.120729	0.631384	0.155105		0.961888	0.230852	0.91904	0.763504	1.17691
RPS28	40S ribosomal protein S28 OS=Homo sapiens OX=9606 GN=RPS28 PE=1 SV=1	P62857	0.482435	0.143046	0.557552	0.216043		0.960605	0.370821	0.895409	0.711949	1.32242
PRPF40A	Pre-mRNA-processing factor 40 homolog A OS=Homo sapiens OX=9606 GN=PRPF40A PE=1 SV=2	O75400	0.511248	0.0921846	0.592618	0.150194		0.914213	0.286664	0.923197	0.667117	1.15682
BAX	Isoform of Q07812, Isoform Beta of Apoptosis regulator BAX OS=Homo sapiens OX=9606 GN=BAX	Q07812-2	0.41211	0.0829864	0.544557	0.246902		0.908773	0.446806	0.835729	0.524163	1.32991
TRIM25	E3 ubiquitin/ISG15 ligase TRIM25 OS=Homo sapiens OX=9606 GN=TRIM25 PE=1 SV=2	Q14258	0.922255	0.439252	0.936292	0.391927		0.970685	0.148351	0.971105	0.835459	1.07059
RPL7	60S ribosomal protein L7 OS=Homo sapiens OX=9606 GN=RPL7 PE=1 SV=1	P18124	0.448036	0.107926	0.53619	0.250072		0.965961	0.390806	0.818199	0.688295	1.25563
COL14A1	Collagen alpha-1(XIV) chain OS=Homo sapiens OX=9606 GN=COL14A1 PE=1 SV=3	Q05707	0.594798	0.0341003	0.699737	0.207331		0.922421	0.310475	0.85745	0.669119	1.20821
PDAP1	28 kDa heat- and acid-stable phosphoprotein OS=Homo sapiens OX=9606 GN=PDAP1 PE=1 SV=1	Q13442	0.53558	0.0703199	0.613554	0.135141		0.920997	0.27967	0.870217	0.671449	1.19593
RBM39	RNA-binding protein 39 OS=Homo sapiens OX=9606 GN=RBM39 PE=1 SV=2	Q14498	0.322183	0.0479581	0.440812	0.249126		0.894422	0.36702	0.954337	0.596775	1.16211
NHLRC3	NHL repeat-containing protein 3 OS=Homo sapiens OX=9606 GN=NHLRC3 PE=2 SV=1	Q5JS37	0.851025	0.129777	0.961323	0.232497		0.919548	0.238357	0.865496	0.723959	1.16919
RPN1	Dolichyl-diphosphooligosaccharide--protein glycosyltransferase subunit 1 OS=Homo sapiens OX=9606 GN=RPN1 PE=1 SV=1	P04843	0.810908	0.200993	0.995947	0.342987		0.903063	0.351937	0.886727	0.599843	1.21445
DSC2	Desmocollin-2 OS=Homo sapiens OX=9606 GN=DSC2 PE=1 SV=1	Q02487	1.98751	0.378825	2.20238	0.766201		0.96454	0.299131	0.864447	0.808513	1.09657
AKR7A3	Aflatoxin B1 aldehyde reductase member 3 OS=Homo sapiens OX=9606 GN=AKR7A3 PE=1 SV=2	O95154	0.719475	0.101944	0.684171	0.127575		1.08348	0.235433	0.983062	0.915811	1.30639
SLC22A4	Solute carrier family 22 member 4 OS=Homo sapiens OX=9606 GN=SLC22A4 PE=1 SV=3	Q9H015	0.501617	0.0902837	0.568731	0.188552		0.930428	0.235204	0.983366	0.712833	1.12155
DPEP1	Dipeptidase 1 OS=Homo sapiens OX=9606 GN=DPEP1 PE=1 SV=3	P16444	3.01945	0.817136	3.35516	0.934072		0.971171	0.418154	0.741163	0.67576	1.1914
KLK3	Isoform of P07288, Prostate-specific antigen (Fragment) OS=Homo sapiens OX=9606 GN=KLK3 PE=1 SV=1	M0R1F0	1.18334	0.322843	1.48781	0.434251		0.877837	0.393655	0.912498	0.481344	1.23967
STXBP2	Isoform of Q15833, Isoform 3 of Syntaxin-binding protein 2 OS=Homo sapiens OX=9606 GN=STXBP2	Q15833-3	0.974172	0.0901451	1.11303	0.251624		0.928613	0.29581	0.91824	0.677019	1.18539
RFTN1	Raftlin OS=Homo sapiens OX=9606 GN=RFTN1 PE=1 SV=4	Q14699	0.545049	0.0713904	0.610565	0.181132		0.963684	0.294251	0.923165	0.74443	1.17778
SNRNP200	U5 small nuclear ribonucleoprotein 200 kDa helicase OS=Homo sapiens OX=9606 GN=SNRNP200 PE=1 SV=2	O75643	0.523048	0.0707955	0.741316	0.424999		0.923682	0.550119	0.959291	0.435114	1.39444
MFSD8	Major facilitator superfamily domain-containing protein 8 OS=Homo sapiens OX=9606 GN=MFSD8 PE=1 SV=1	Q8NHS3	0.580907	0.0403363	0.834446	0.461275		0.931989	0.60162	0.741991	0.47281	1.48617
KHDRBS1	KH domain-containing, RNA-binding, signal transduction-associated protein 1 OS=Homo sapiens OX=9606 GN=KHDRBS1 PE=1 SV=1	Q07666	0.524737	0.113554	0.608294	0.264008		0.957595	0.311542	0.966077	0.797116	1.16806
ALDH9A1	4-trimethylaminobutyraldehyde dehydrogenase OS=Homo sapiens OX=9606 GN=ALDH9A1 PE=1 SV=3	P49189	1.43342	0.213247	1.59016	0.482709		0.967782	0.326423	0.88281	0.744851	1.07488
EIF3I	Eukaryotic translation initiation factor 3 subunit I OS=Homo sapiens OX=9606 GN=EIF3I PE=1 SV=1	Q13347	1.08877	0.14282	1.00045	0.144627		1.116	0.274841	0.956722	0.897062	1.41459
RPA1	Replication protein A 70 kDa DNA-binding subunit OS=Homo sapiens OX=9606 GN=RPA1 PE=1 SV=2	P27694	0.567532	0.0708414	0.715705	0.323803		0.907778	0.327701	0.947145	0.630095	1.16578
NCSTN	Nicastrin OS=Homo sapiens OX=9606 GN=NCSTN PE=1 SV=2	Q92542	1.2524	0.290926	1.33521	0.258905		0.965581	0.279154	0.867809	0.720006	1.22311
RAB13	Ras-related protein Rab-13 OS=Homo sapiens OX=9606 GN=RAB13 PE=1 SV=1	P51153	1.07971	0.111099	1.18645	0.279803		0.96518	0.292585	0.908342	0.791037	1.13019
SLC5A9	Isoform of Q2M3M2, Isoform 2 of Sodium/glucose cotransporter 4 OS=Homo sapiens OX=9606 GN=SLC5A9	Q2M3M2-2	0.519803	0.0961811	0.5851	0.0919373		0.915536	0.281366	0.85754	0.692323	1.19675
ATP6V1B2	V-type proton ATPase subunit B, brain isoform OS=Homo sapiens OX=9606 GN=ATP6V1B2 PE=1 SV=3	P21281	1.25108	0.164492	1.28893	0.18568		0.977634	0.112834	0.964527	0.891055	1.02
LSM3	U6 snRNA-associated Sm-like protein LSm3 OS=Homo sapiens OX=9606 GN=LSM3 PE=1 SV=2	P62310	0.577763	0.099007	0.659572	0.138712		0.926288	0.317869	0.862715	0.667203	1.21716
RAB22A	Ras-related protein Rab-22A OS=Homo sapiens OX=9606 GN=RAB22A PE=1 SV=2	Q9UL26	1.07409	0.111623	1.2273	0.280532		0.931816	0.332755	0.808039	0.700751	1.22477
PPBP	Platelet basic protein OS=Homo sapiens OX=9606 GN=PPBP PE=1 SV=3	P02775	0.706431	0.129728	0.780522	0.231857		0.944735	0.201819	0.858186	0.774107	1.15864
PPP1R7	Protein phosphatase 1 regulatory subunit 7 OS=Homo sapiens OX=9606 GN=PPP1R7 PE=1 SV=1	Q15435	0.629804	0.177676	0.656052	0.200919		0.971974	0.148509	0.949642	0.849245	1.08662
SLC4A4	Isoform of Q9Y6R1, Isoform 5 of Electrogenic sodium bicarbonate cotransporter 1 OS=Homo sapiens OX=9606 GN=SLC4A4	Q9Y6R1-5	0.841465	0.328908	0.959254	0.378915		0.991052	0.566804	0.78062	0.649044	1.05345
ATP8B1	Phospholipid-transporting ATPase IC OS=Homo sapiens OX=9606 GN=ATP8B1 PE=1 SV=3	O43520	0.702639	0.218975	0.755581	0.214224		0.967093	0.326157	0.882952	0.763491	1.24365
NOMO1	Isoform of Q15155, Nodal modulator 1 OS=Homo sapiens OX=9606 GN=NOMO1 PE=1 SV=1	A0A087X117	0.363681	0.0715991	0.48279	0.251863		0.911005	0.415672	0.855642	0.570942	1.27875
PLAA	Phospholipase A-2-activating protein OS=Homo sapiens OX=9606 GN=PLAA PE=1 SV=2	Q9Y263	0.339006	0.0906842	0.394506	0.0836104		0.907574	0.402344	0.768308	0.630946	1.32347
CHMP5	Charged multivesicular body protein 5 OS=Homo sapiens OX=9606 GN=CHMP5 PE=1 SV=1	Q9NZZ3	1.6675	0.308832	1.88275	0.595129		0.974312	0.408512	0.817245	0.697783	1.11184
MAP1S	Microtubule-associated protein 1S OS=Homo sapiens OX=9606 GN=MAP1S PE=1 SV=2	Q66K74	0.658404	0.0751457	0.747602	0.177211		0.929484	0.270273	0.904945	0.683201	1.18804
HRNR	Hornerin OS=Homo sapiens OX=9606 GN=HRNR PE=1 SV=2	Q86YZ3	1.14131	0.467684	1.18833	0.378712		0.967734	0.211077	0.93868	0.810329	1.16758
LRRC15	Isoform of Q8TF66, Isoform 2 of Leucine-rich repeat-containing protein 15 OS=Homo sapiens OX=9606 GN=LRRC15	Q8TF66-2	0.800289	0.0765024	0.892049	0.244125		0.94148	0.234071	0.913926	0.758345	1.13839
ANXA3	Annexin A3 OS=Homo sapiens OX=9606 GN=ANXA3 PE=1 SV=3	P12429	2.12992	0.353538	2.0178	0.37288		1.08844	0.28595	0.924888	0.887336	1.26165
FASN	Fatty acid synthase OS=Homo sapiens OX=9606 GN=FASN PE=1 SV=3	P49327	1.54457	0.534079	1.74269	0.815999		0.966273	0.278678	0.879059	0.725445	1.20629
XPO1	Exportin-1 OS=Homo sapiens OX=9606 GN=XPO1 PE=1 SV=1	O14980	0.841013	0.33684	1.07751	0.764071		0.968754	0.373947	0.898764	0.79863	1.21463
FABP1	Fatty acid-binding protein, liver OS=Homo sapiens OX=9606 GN=FABP1 PE=1 SV=1	P07148	1.27006	0.12329	1.37105	0.268549		0.968508	0.267737	0.920159	0.782255	1.08616
BZW2	Basic leucine zipper and W2 domain-containing protein 2 OS=Homo sapiens OX=9606 GN=BZW2 PE=1 SV=1	Q9Y6E2	0.384595	0.0380863	0.445124	0.1424		0.933646	0.306408	0.884209	0.696391	1.19562
ATP6V1G1	V-type proton ATPase subunit G 1 OS=Homo sapiens OX=9606 GN=ATP6V1G1 PE=1 SV=3	O75348	0.553389	0.127696	0.574842	0.0978988		0.969195	0.210615	0.965096	0.799535	1.09124
COX4I1	Cytochrome c oxidase subunit 4 isoform 1, mitochondrial OS=Homo sapiens OX=9606 GN=COX4I1 PE=1 SV=1	P13073	1.19927	0.0798724	1.2556	0.158589		0.965251	0.122111	0.957614	0.866115	1.06821
EHD3	EH domain-containing protein 3 OS=Homo sapiens OX=9606 GN=EHD3 PE=1 SV=2	Q9NZN3	1.05423	0.0749703	1.10798	0.130604		0.959766	0.108885	0.976082	0.852386	1.05083
TOR1AIP2	Torsin-1A-interacting protein 2 OS=Homo sapiens OX=9606 GN=TOR1AIP2 PE=1 SV=1	Q8NFQ8	0.807141	0.100432	0.875014	0.197621		0.950547	0.210307	0.883518	0.82126	1.11335
YWHAG	14-3-3 protein gamma OS=Homo sapiens OX=9606 GN=YWHAG PE=1 SV=2	P61981	1.42979	0.312295	1.46974	0.159232		0.971908	0.186321	0.903388	0.824743	1.13106
GK	Glycerol kinase OS=Homo sapiens OX=9606 GN=GK PE=1 SV=3	P32189	0.833535	0.296263	0.871432	0.265517		0.970747	0.289922	0.875912	0.780407	1.08179
KLK1	Kallikrein-1 OS=Homo sapiens OX=9606 GN=KLK1 PE=1 SV=2	P06870	1.09968	0.156471	1.25694	0.410782		0.929816	0.254939	0.837446	0.761711	1.19029
CC2D1B	Coiled-coil and C2 domain-containing protein 1B OS=Homo sapiens OX=9606 GN=CC2D1B PE=1 SV=1	Q5T0F9	0.601965	0.0837006	0.645852	0.124246		0.969852	0.269693	0.827149	0.789504	1.18745
SMIM24	Small integral membrane protein 24 OS=Homo sapiens OX=9606 GN=SMIM24 PE=2 SV=2	O75264	1.07879	0.129601	1.14543	0.188097		0.970061	0.235747	0.971929	0.778751	1.04831
PRNP	Major prion protein OS=Homo sapiens OX=9606 GN=PRNP PE=1 SV=1	P04156	0.533435	0.152088	0.644624	0.180205		0.946689	0.588884	0.821809	0.515598	1.44022
MIEN1	Migration and invasion enhancer 1 OS=Homo sapiens OX=9606 GN=MIEN1 PE=1 SV=1	Q9BRT3	0.884939	0.0895645	0.955102	0.244981		0.951543	0.133578	0.981114	0.811821	1.06169
PCBP1	Poly(rC)-binding protein 1 OS=Homo sapiens OX=9606 GN=PCBP1 PE=1 SV=2	Q15365	0.921089	0.145441	0.990318	0.215778		0.970358	0.278409	0.872565	0.760019	1.18051
DSG3	Desmoglein-3 OS=Homo sapiens OX=9606 GN=DSG3 PE=1 SV=2	P32926	0.871982	0.0604079	0.910892	0.11397		0.966885	0.119368	0.928621	0.875007	1.07789
PRKDC	DNA-dependent protein kinase catalytic subunit OS=Homo sapiens OX=9606 GN=PRKDC PE=1 SV=3	P78527	1.09542	0.125442	1.32951	0.5695		0.923641	0.306801	0.977278	0.645363	1.1751
STRAP	Isoform of Q9Y3F4, Isoform 2 of Serine-threonine kinase receptor-associated protein OS=Homo sapiens OX=9606 GN=STRAP	Q9Y3F4-2	0.719063	0.156135	0.748366	0.083765		0.968644	0.216106	0.995523	0.727435	1.16546
TSTA3	GDP-L-fucose synthase OS=Homo sapiens OX=9606 GN=TSTA3 PE=1 SV=1	Q13630	0.821486	0.101416	0.81048	0.142894		1.02544	0.0956096	0.983081	0.953714	1.11391
ACADM	Isoform of P11310, Acyl-Coenzyme A dehydrogenase, C-4 to C-12 straight chain, isoform CRA_a OS=Homo sapiens OX=9606 GN=ACADM PE=1 SV=1	Q5T4U5	0.663214	0.0684144	0.696326	0.0984751		0.962618	0.133104	0.914102	0.845782	1.10371
PPP3CB	Isoform of P16298, Isoform 4 of Serine/threonine-protein phosphatase 2B catalytic subunit beta isoform OS=Homo sapiens OX=9606 GN=PPP3CB	P16298-4	1.1292	0.0860316	1.17964	0.117052		0.963171	0.112345	0.91636	0.892749	1.0804
DPYS	Dihydropyrimidinase OS=Homo sapiens OX=9606 GN=DPYS PE=1 SV=1	Q14117	0.757899	0.123737	0.806694	0.157878		0.970731	0.255237	0.92066	0.728719	1.14951
DYNC1I2	Cytoplasmic dynein 1 intermediate chain 2 OS=Homo sapiens OX=9606 GN=DYNC1I2 PE=1 SV=3	Q13409	0.788851	0.065886	0.900151	0.311509		0.93797	0.23047	0.999039	0.734166	1.11124
SUMF1	Sulfatase-modifying factor 1 OS=Homo sapiens OX=9606 GN=SUMF1 PE=1 SV=3	Q8NBK3	0.441582	0.0843599	0.525048	0.205342		0.931521	0.341376	0.866409	0.634344	1.26125
MYOC	Myocilin OS=Homo sapiens OX=9606 GN=MYOC PE=1 SV=2	Q99972	1.24208	0.440867	1.26274	0.983283		1.24928	0.660096	0.969254	0.844947	1.7321
NPHS2	Podocin OS=Homo sapiens OX=9606 GN=NPHS2 PE=1 SV=1	Q9NP85	1.72841	0.377307	1.84373	0.393563		0.972043	0.28774	0.926001	0.761605	1.17055
TPM4	Isoform of P67936, Isoform 2 of Tropomyosin alpha-4 chain OS=Homo sapiens OX=9606 GN=TPM4	P67936-2	0.980177	0.071886	1.12201	0.305985		0.924336	0.262751	0.955513	0.668665	1.14883
NOS2	Nitric oxide synthase, inducible OS=Homo sapiens OX=9606 GN=NOS2 PE=1 SV=2	P35228	1.00328	0.0590395	1.10322	0.253332		0.947438	0.219446	0.902165	0.778088	1.13942
YES1	Isoform of P07947, Tyrosine-protein kinase OS=Homo sapiens OX=9606 GN=YES1 PE=1 SV=1	J3QRU1	1.09718	0.297414	1.18957	0.326021		0.980207	0.404176	0.79821	0.759803	1.22471
MFGE8	Lactadherin OS=Homo sapiens OX=9606 GN=MFGE8 PE=1 SV=2	Q08431	0.792205	0.105191	0.727837	0.190522		1.16077	0.398786	0.8933	0.874797	1.58049
DDC	Aromatic-L-amino-acid decarboxylase OS=Homo sapiens OX=9606 GN=DDC PE=1 SV=2	P20711	1.3329	0.299361	1.44841	0.328996		0.977285	0.373138	0.915525	0.674837	1.10855
TMEM106A	Transmembrane protein 106A OS=Homo sapiens OX=9606 GN=TMEM106A PE=2 SV=1	Q96A25	0.73716	0.208759	0.697517	0.131622		1.04983	0.176338	0.993123	0.911786	1.20393
IL1RN	Isoform of P18510, Isoform 3 of Interleukin-1 receptor antagonist protein OS=Homo sapiens OX=9606 GN=IL1RN	P18510-3	0.719287	0.15386	0.881591	0.350054		0.934963	0.439908	0.975174	0.545521	1.3043
BBOX1	Gamma-butyrobetaine dioxygenase OS=Homo sapiens OX=9606 GN=BBOX1 PE=1 SV=1	O75936	1.08825	0.0744725	1.14894	0.206252		0.9735	0.183484	0.929834	0.829067	1.08083
NT5C	5'(3')-deoxyribonucleotidase, cytosolic type OS=Homo sapiens OX=9606 GN=NT5C PE=1 SV=2	Q8TCD5	0.55887	0.143825	0.600479	0.122557		0.981981	0.408369	0.978546	0.677374	1.10785
RNASE2	Non-secretory ribonuclease OS=Homo sapiens OX=9606 GN=RNASE2 PE=1 SV=2	P10153	1.23142	0.308717	1.30573	0.210228		0.975584	0.333591	0.91861	0.777519	1.09406
ABHD14B	Protein ABHD14B OS=Homo sapiens OX=9606 GN=ABHD14B PE=1 SV=1	Q96IU4	2.55302	0.439057	2.84663	0.971925		0.977948	0.356057	0.878729	0.673988	1.23467
RPL35A	60S ribosomal protein L35a OS=Homo sapiens OX=9606 GN=RPL35A PE=1 SV=2	P18077	0.555274	0.091244	0.649301	0.206819		0.934698	0.340376	0.994486	0.598789	1.24071
LOC102724159	Uncharacterized protein OS=Homo sapiens OX=9606 GN=LOC102724159 PE=1 SV=1	A0A0B4J2E5	0.395777	0.0715592	0.518886	0.257254		0.942731	0.492231	0.916591	0.48527	1.41326
PTTG1IP	Pituitary tumor-transforming gene 1 protein-interacting protein OS=Homo sapiens OX=9606 GN=PTTG1IP PE=1 SV=1	P53801	1.08373	0.157462	1.21975	0.365079		0.984828	0.433046	0.809552	0.722766	1.0905
CHURC1-FNTB	CHURC1-FNTB readthrough OS=Homo sapiens OX=9606 GN=CHURC1-FNTB PE=2 SV=1	B4DL54	0.511828	0.101493	0.553151	0.0951876		0.944796	0.225166	0.946136	0.745559	1.14336
U2AF2	Splicing factor U2AF 65 kDa subunit OS=Homo sapiens OX=9606 GN=U2AF2 PE=1 SV=4	P26368	0.70622	0.163076	0.967933	0.649509		0.933286	0.410136	0.947182	0.557318	1.30231
ENO1	Alpha-enolase OS=Homo sapiens OX=9606 GN=ENO1 PE=1 SV=2	P06733	3.95291	0.687493	4.03121	0.369729		0.978437	0.131797	0.954892	0.879022	1.09315
PSMB8	Proteasome subunit beta type-8 OS=Homo sapiens OX=9606 GN=PSMB8 PE=1 SV=3	P28062	1.52983	0.568978	1.70742	0.939212		0.976233	0.337499	0.975426	0.701045	1.26012
CDH1	Cadherin-1 OS=Homo sapiens OX=9606 GN=CDH1 PE=1 SV=3	P12830	1.84477	0.271747	2.14543	0.587424		0.925713	0.338887	0.828214	0.664977	1.28395
CD151	CD151 antigen OS=Homo sapiens OX=9606 GN=CD151 PE=1 SV=3	P48509	1.19225	0.231052	1.24554	0.251039		0.973602	0.19622	0.922407	0.850846	1.19859
TNXB	Isoform of P22105, Isoform 5 of Tenascin-X OS=Homo sapiens OX=9606 GN=TNXB	P22105-4	0.988278	0.173	1.04768	0.0831408		0.954553	0.235944	0.866293	0.831534	1.1217
RRM2B	Isoform of Q7LG56, Isoform 6 of Ribonucleoside-diphosphate reductase subunit M2 B OS=Homo sapiens OX=9606 GN=RRM2B	Q7LG56-6	0.421257	0.0737134	0.493196	0.145096		0.950123	0.466718	0.726921	0.637089	1.37476
LYPLA2	Acyl-protein thioesterase 2 OS=Homo sapiens OX=9606 GN=LYPLA2 PE=1 SV=1	O95372	0.795909	0.0206608	0.829368	0.0825992		0.966904	0.101102	0.986803	0.862753	1.05116
ASL	Argininosuccinate lyase OS=Homo sapiens OX=9606 GN=ASL PE=1 SV=4	P04424	1.1465	0.110235	1.17503	0.10121		0.980692	0.117828	0.972559	0.870133	1.06673
C11orf52	Uncharacterized protein C11orf52 OS=Homo sapiens OX=9606 GN=C11orf52 PE=1 SV=2	Q96A22	0.83419	0.200692	0.889294	0.237062		0.975616	0.290832	0.912895	0.719629	1.19974
KIF12	Isoform of Q96FN5, Kinesin-like protein OS=Homo sapiens OX=9606 GN=KIF12 PE=1 SV=1	A0A1W2PPS5	1.41876	0.296926	1.49538	0.264285		0.976843	0.293413	0.93056	0.745897	1.04544
HRAS	GTPase HRas OS=Homo sapiens OX=9606 GN=HRAS PE=1 SV=1	P01112	1.35765	0.125774	1.48686	0.27234		0.948799	0.254486	0.897583	0.726121	1.19708
S100A13	Protein S100-A13 OS=Homo sapiens OX=9606 GN=S100A13 PE=1 SV=1	Q99584	1.15597	0.217333	1.38434	0.510106		0.951445	0.470953	0.762832	0.603262	1.39393
RETN	Resistin OS=Homo sapiens OX=9606 GN=RETN PE=1 SV=1	Q9HD89	0.929244	0.294089	0.861521	0.336876		1.36577	1.14619	0.91505	0.785614	1.45598
PTPN23	Tyrosine-protein phosphatase non-receptor type 23 OS=Homo sapiens OX=9606 GN=PTPN23 PE=1 SV=1	Q9H3S7	0.733715	0.103126	0.78066	0.147033		0.975659	0.258321	0.928606	0.774253	1.12791
IPO5	Isoform of O00410, Isoform 3 of Importin-5 OS=Homo sapiens OX=9606 GN=IPO5	O00410-3	0.608149	0.236193	0.817509	0.61357		1.06696	0.811683	0.912577	0.58427	1.26203
TOM1L1	TOM1-like protein 1 OS=Homo sapiens OX=9606 GN=TOM1L1 PE=1 SV=2	O75674	0.765446	0.1498	0.856418	0.223202		0.946257	0.324794	0.929134	0.666547	1.23453
LAMTOR1	Ragulator complex protein LAMTOR1 OS=Homo sapiens OX=9606 GN=LAMTOR1 PE=1 SV=2	Q6IAA8	1.22407	0.357977	1.04798	0.146718		1.22311	0.567131	0.960993	0.912995	1.79535
GNG7	Guanine nucleotide-binding protein G(I)/G(S)/G(O) subunit gamma-7 OS=Homo sapiens OX=9606 GN=GNG7 PE=1 SV=1	O60262	0.733846	0.073538	0.799705	0.168792		0.951818	0.229004	0.992314	0.743386	1.14
RAB11FIP5	Isoform of Q9BXF6, Rab11 family-interacting protein 5 OS=Homo sapiens OX=9606 GN=RAB11FIP5 PE=1 SV=1	A0A1B0GTL5	0.637795	0.0989612	0.684862	0.153099		0.979998	0.32744	0.897749	0.746184	1.0464
SPART	Spartin OS=Homo sapiens OX=9606 GN=SPART PE=1 SV=1	Q8N0X7	0.397331	0.0554401	0.43255	0.0920399		0.987636	0.4138	0.873894	0.709648	1.03186
ATP6V1H	V-type proton ATPase subunit H OS=Homo sapiens OX=9606 GN=ATP6V1H PE=1 SV=1	Q9UI12	0.978607	0.0724127	1.06802	0.275066		0.976688	0.274707	0.981629	0.715869	1.26221
LGALS3BP	Galectin-3-binding protein OS=Homo sapiens OX=9606 GN=LGALS3BP PE=1 SV=1	Q08380	6.93057	0.742926	7.42476	1.68116		0.976878	0.248951	0.953318	0.789947	1.11555
SVIP	Small VCP/p97-interacting protein OS=Homo sapiens OX=9606 GN=SVIP PE=1 SV=1	Q8NHG7	0.955214	0.120377	1.00066	0.164765		0.976241	0.188225	0.985389	0.851202	1.11734
EIF5A	Isoform of P63241, Eukaryotic translation initiation factor 5A-1 OS=Homo sapiens OX=9606 GN=EIF5A PE=1 SV=1	I3L504	1.66671	0.63752	1.7354	0.360923		0.985652	0.378362	0.841388	0.656063	1.32313
SERPINA3	Alpha-1-antichymotrypsin OS=Homo sapiens OX=9606 GN=SERPINA3 PE=1 SV=2	P01011	5.53559	0.711165	5.30712	1.58969		1.15257	0.454548	0.961481	0.749818	1.53796
RPS7	40S ribosomal protein S7 OS=Homo sapiens OX=9606 GN=RPS7 PE=1 SV=1	P62081	0.861952	0.222741	1.15693	0.714175		0.954753	0.483269	0.98518	0.501851	1.39244
TACSTD2	Tumor-associated calcium signal transducer 2 OS=Homo sapiens OX=9606 GN=TACSTD2 PE=1 SV=3	P09758	1.331	0.776169	1.30746	0.598577		0.979541	0.30858	0.923421	0.691522	1.27447
SQOR	Sulfide:quinone oxidoreductase, mitochondrial OS=Homo sapiens OX=9606 GN=SQOR PE=1 SV=1	Q9Y6N5	0.479804	0.0559262	0.462026	0.0477684		1.04464	0.136597	0.982392	0.939016	1.18139
SIRPA	Isoform of P78324, Isoform 2 of Tyrosine-protein phosphatase non-receptor type substrate 1 OS=Homo sapiens OX=9606 GN=SIRPA	P78324-2	1.74522	0.328436	1.8428	0.492899		0.976758	0.179351	0.978382	0.825719	1.15863
MRI1	Methylthioribose-1-phosphate isomerase OS=Homo sapiens OX=9606 GN=MRI1 PE=1 SV=1	Q9BV20	0.638221	0.126535	0.654737	0.0952534		0.978552	0.169497	0.944054	0.836274	1.09267
MAN2B2	Epididymis-specific alpha-mannosidase OS=Homo sapiens OX=9606 GN=MAN2B2 PE=1 SV=4	Q9Y2E5	1.30977	0.144294	1.39399	0.345273		0.97675	0.214026	0.952426	0.826831	1.12888
ALDOA	Isoform of P04075, Fructose-bisphosphate aldolase OS=Homo sapiens OX=9606 GN=ALDOA PE=1 SV=1	J3KPS3	3.94704	0.443526	4.02498	0.397111		0.98394	0.102587	0.952268	0.917481	1.07011
HNRNPA2B1	Heterogeneous nuclear ribonucleoproteins A2/B1 OS=Homo sapiens OX=9606 GN=HNRNPA2B1 PE=1 SV=2	P22626	1.78346	0.174122	2.00173	0.654333		0.98149	0.331606	0.981581	0.7496	1.25273
GLUL	Glutamine synthetase OS=Homo sapiens OX=9606 GN=GLUL PE=1 SV=4	P15104	1.15723	0.0899223	1.31847	0.369035		0.949737	0.328374	0.962208	0.633009	1.26023
NPTN	Neuroplastin OS=Homo sapiens OX=9606 GN=NPTN PE=1 SV=2	Q9Y639	1.26622	0.238085	1.3008	0.295051		0.983906	0.10312	0.968248	0.894193	1.04246
SLC2A5	Solute carrier family 2, facilitated glucose transporter member 5 OS=Homo sapiens OX=9606 GN=SLC2A5 PE=1 SV=1	P22732	3.33696	0.973103	3.56698	0.906147		0.993163	0.442844	0.91976	0.704591	1.08465
PDZK1	Na(+)/H(+) exchange regulatory cofactor NHE-RF3 OS=Homo sapiens OX=9606 GN=PDZK1 PE=1 SV=2	Q5T2W1	2.27727	0.224672	2.43168	0.463669		0.979295	0.275728	0.945599	0.779884	1.06386
SLC12A9	Solute carrier family 12 member 9 OS=Homo sapiens OX=9606 GN=SLC12A9 PE=1 SV=1	Q9BXP2	0.686205	0.109874	0.729995	0.132953		0.960206	0.205246	0.885275	0.804209	1.15367
ANXA9	Annexin A9 OS=Homo sapiens OX=9606 GN=ANXA9 PE=1 SV=3	O76027	0.977281	0.226406	1.06237	0.368002		0.977053	0.237962	0.975531	0.773764	1.21789
NAP1L1	Nucleosome assembly protein 1-like 1 OS=Homo sapiens OX=9606 GN=NAP1L1 PE=1 SV=1	P55209	1.12084	0.132984	1.18438	0.250258		0.965505	0.15562	0.953422	0.839906	1.09714
GPD1	Glycerol-3-phosphate dehydrogenase [NAD(+)], cytoplasmic OS=Homo sapiens OX=9606 GN=GPD1 PE=1 SV=4	P21695	1.449	0.205038	1.56109	0.301782		0.986751	0.380811	0.893033	0.791536	0.99473
FXYD2	Sodium/potassium-transporting ATPase subunit gamma OS=Homo sapiens OX=9606 GN=FXYD2 PE=1 SV=3	P54710	0.662418	0.287245	0.692069	0.14527		1.00992	0.538689	0.829308	0.667939	1.30619
VDAC2	Isoform of P45880, Isoform 1 of Voltage-dependent anion-selective channel protein 2 OS=Homo sapiens OX=9606 GN=VDAC2	P45880-1	1.22198	0.488014	1.3327	0.583952		0.989489	0.409103	0.902883	0.804157	0.946726
ACOT7	Cytosolic acyl coenzyme A thioester hydrolase OS=Homo sapiens OX=9606 GN=ACOT7 PE=1 SV=3	O00154	1.23686	0.0893744	1.28172	0.168912		0.974638	0.109484	0.944629	0.893868	1.07041
LASP1	Isoform of Q14847, Isoform 2 of LIM and SH3 domain protein 1 OS=Homo sapiens OX=9606 GN=LASP1	Q14847-2	1.13716	0.210853	1.22973	0.362605		0.978386	0.256568	0.853337	0.822335	1.18187
RBMXL3	RNA-binding motif protein, X-linked-like-3 OS=Homo sapiens OX=9606 GN=RBMXL3 PE=2 SV=2	Q8N7X1	0.970697	0.0977628	1.05206	0.254471		0.958621	0.214471	0.954953	0.76999	1.14909
KARS	Isoform of Q15046, Isoform Mitochondrial of Lysine--tRNA ligase OS=Homo sapiens OX=9606 GN=KARS	Q15046-2	0.491726	0.0732003	0.582021	0.214202		0.951741	0.392207	0.872819	0.606795	1.33615
CD14	Monocyte differentiation antigen CD14 OS=Homo sapiens OX=9606 GN=CD14 PE=1 SV=2	P08571	2.7136	0.747646	2.56088	0.776021		1.13926	0.451474	0.931075	0.807543	1.4535
SERPINA6	Corticosteroid-binding globulin OS=Homo sapiens OX=9606 GN=SERPINA6 PE=1 SV=1	P08185	2.03177	0.399175	2.21464	0.715891		0.978331	0.267014	0.957386	0.811671	1.10449
CRNN	Cornulin OS=Homo sapiens OX=9606 GN=CRNN PE=1 SV=1	Q9UBG3	0.624953	0.170233	0.759124	0.401322		1.02571	0.570754	0.861086	0.597824	1.49493
EHD1	Isoform of Q9H4M9, EH domain-containing protein 1 OS=Homo sapiens OX=9606 GN=EHD1 PE=1 SV=1	A0A024R571	1.8074	0.341712	1.85721	0.252252		0.978939	0.178048	0.975058	0.832533	1.12091
PSMD4	26S proteasome non-ATPase regulatory subunit 4 OS=Homo sapiens OX=9606 GN=PSMD4 PE=1 SV=1	P55036	0.584508	0.124826	0.65483	0.187513		0.939579	0.259816	0.947373	0.69104	1.18032
EIF4G2	Isoform of P78344, Eukaryotic translation initiation factor 4 gamma 2 (Fragment) OS=Homo sapiens OX=9606 GN=EIF4G2 PE=1 SV=1	D3DQV9	0.373539	0.0747865	0.428523	0.148928		0.953528	0.375442	0.877645	0.639364	1.30563
SLC11A2	Isoform of P49281, Isoform 3 of Natural resistance-associated macrophage protein 2 OS=Homo sapiens OX=9606 GN=SLC11A2	P49281-3	1.00258	0.126205	1.09538	0.230013		0.958139	0.302504	0.819472	0.766616	1.21899
CHD3	Isoform of Q12873, Isoform 3 of Chromodomain-helicase-DNA-binding protein 3 OS=Homo sapiens OX=9606 GN=CHD3	Q12873-3	0.46074	0.0763138	0.517628	0.138883		0.950555	0.320067	0.953794	0.663707	1.23578
SELENOP	Selenoprotein P OS=Homo sapiens OX=9606 GN=SELENOP PE=1 SV=3	P49908	0.753113	0.091986	0.778267	0.145103		0.976447	0.0820806	0.974951	0.897739	1.05665
NUTF2	Nuclear transport factor 2 OS=Homo sapiens OX=9606 GN=NUTF2 PE=1 SV=1	P61970	1.00361	0.242772	1.13918	0.287827		0.940895	0.409347	0.798223	0.653038	1.37143
EIF2AK2	Interferon-induced, double-stranded RNA-activated protein kinase OS=Homo sapiens OX=9606 GN=EIF2AK2 PE=1 SV=2	P19525	0.366247	0.0561519	0.455198	0.230242		0.951817	0.397608	0.939783	0.595331	1.31432
AKR1A1	Alcohol dehydrogenase [NADP(+)] OS=Homo sapiens OX=9606 GN=AKR1A1 PE=1 SV=3	P14550	2.15884	0.188395	2.2657	0.340207		0.981771	0.246047	0.902555	0.843519	1.01142
ARSB	Arylsulfatase B OS=Homo sapiens OX=9606 GN=ARSB PE=1 SV=1	P15848	0.687234	0.0707779	0.695694	0.0841372		0.990471	0.0573449	0.993686	0.933639	1.02738
PDCD11	Protein RRP5 homolog OS=Homo sapiens OX=9606 GN=PDCD11 PE=1 SV=3	Q14690	0.363586	0.0558228	0.648626	0.566436		1.03032	0.915033	0.789941	0.30658	1.99444
DNAH2	Dynein heavy chain 2, axonemal OS=Homo sapiens OX=9606 GN=DNAH2 PE=2 SV=3	Q9P225	0.503704	0.264497	0.620439	0.451596		0.941455	0.363271	0.827119	0.671127	1.32612
BPNT1	Isoform of O95861, Isoform 2 of 3'(2'),5'-bisphosphate nucleotidase 1 OS=Homo sapiens OX=9606 GN=BPNT1	O95861-2	1.1078	0.679084	1.21185	0.882704		0.980308	0.224313	0.89611	0.861001	1.17408
ACAA1	3-ketoacyl-CoA thiolase, peroxisomal OS=Homo sapiens OX=9606 GN=ACAA1 PE=1 SV=2	P09110	0.497588	0.0379462	0.635213	0.355365		0.957124	0.417297	0.996057	0.558918	1.33586
SFXN1	Sideroflexin-1 OS=Homo sapiens OX=9606 GN=SFXN1 PE=1 SV=4	Q9H9B4	0.749738	0.0467467	0.721132	0.216703		1.10838	0.302685	0.956227	0.861622	1.43121
	Transmembrane 9 superfamily member OS=Homo sapiens OX=9606 PE=3 SV=1	E9PSI1	0.686806	0.113769	0.723137	0.127768		0.984582	0.312534	0.921678	0.792552	1.00178
KLK13	Kallikrein-13 OS=Homo sapiens OX=9606 GN=KLK13 PE=2 SV=1	Q9UKR3	0.436694	0.172841	0.619426	0.417417		1.09367	1.03148	0.608346	0.415994	2.014
	[CONT] P13645 SWISS-PROT:P13645 Tax_Id=9606 Gene_Symbol=KRT10 Keratin, type I cytoskeletal 10	Z9Z039	3.68156	0.536304	3.79275	0.665578		0.982734	0.135054	0.975159	0.869155	1.10306
BCAM	Basal cell adhesion molecule OS=Homo sapiens OX=9606 GN=BCAM PE=1 SV=2	P50895	0.471238	0.168719	0.543595	0.1956		0.972388	0.528721	0.923069	0.551908	1.41753
CKMT1A	Isoform of P12532, Isoform 2 of Creatine kinase U-type, mitochondrial OS=Homo sapiens OX=9606 GN=CKMT1A	P12532-2	0.697992	0.139396	0.790483	0.292799		0.955707	0.309737	0.956386	0.659208	1.25187
PRKACB	Isoform of P22694, Isoform 2 of cAMP-dependent protein kinase catalytic subunit beta OS=Homo sapiens OX=9606 GN=PRKACB	P22694-2	0.811736	0.257622	0.854173	0.304916		0.979592	0.195577	0.92002	0.846269	1.18057
PAPPA2	Pappalysin-2 OS=Homo sapiens OX=9606 GN=PAPPA2 PE=1 SV=4	Q9BXP8	1.30757	0.301761	1.22817	0.213151		1.10832	0.402275	0.928934	0.850564	1.26659
ADK	Adenosine kinase OS=Homo sapiens OX=9606 GN=ADK PE=1 SV=2	P55263	0.666314	0.0530355	0.640044	0.0615094		1.04971	0.150917	0.991213	0.95076	1.20716
TNFAIP2	Tumor necrosis factor alpha-induced protein 2 OS=Homo sapiens OX=9606 GN=TNFAIP2 PE=2 SV=2	Q03169	0.590703	0.283583	0.593171	0.317264		1.04457	0.193563	0.970984	0.916737	1.0947
RAPGEF3	Rap guanine nucleotide exchange factor 3 OS=Homo sapiens OX=9606 GN=RAPGEF3 PE=1 SV=6	O95398	0.469497	0.110871	0.563803	0.220099		0.979808	0.567657	0.731128	0.574038	1.50992
ALDH1B1	Aldehyde dehydrogenase X, mitochondrial OS=Homo sapiens OX=9606 GN=ALDH1B1 PE=1 SV=3	P30837	0.440724	0.101404	0.677129	0.535485		1.05014	0.805463	0.781929	0.389166	1.84522
RPS9	40S ribosomal protein S9 OS=Homo sapiens OX=9606 GN=RPS9 PE=1 SV=3	P46781	1.26202	0.196771	1.35514	0.295135		0.96111	0.235928	0.930187	0.798561	1.13912
NBEAL2	Neurobeachin-like protein 2 OS=Homo sapiens OX=9606 GN=NBEAL2 PE=1 SV=2	Q6ZNJ1	0.696296	0.0902118	0.657963	0.0818543		1.07703	0.235653	0.93702	0.895845	1.32823
DSG2	Desmoglein-2 OS=Homo sapiens OX=9606 GN=DSG2 PE=1 SV=2	Q14126	0.753586	0.228242	0.862613	0.452659		0.985676	0.314359	0.958341	0.679936	1.30425
PCDHGC3	Protocadherin gamma-C3 OS=Homo sapiens OX=9606 GN=PCDHGC3 PE=1 SV=1	Q9UN70	0.775617	0.159585	0.747373	0.256904		1.14685	0.451074	0.877947	0.777873	1.63853
UBA1	Ubiquitin-like modifier-activating enzyme 1 OS=Homo sapiens OX=9606 GN=UBA1 PE=1 SV=3	P22314	2.06401	0.272621	2.18412	0.473105		0.979262	0.214134	0.972106	0.865888	1.14674
SERPINB1	Leukocyte elastase inhibitor OS=Homo sapiens OX=9606 GN=SERPINB1 PE=1 SV=1	P30740	2.79525	0.451386	2.73666	0.714316		1.06611	0.260795	0.964759	0.882141	1.18244
GPD1L	Glycerol-3-phosphate dehydrogenase 1-like protein OS=Homo sapiens OX=9606 GN=GPD1L PE=1 SV=1	Q8N335	0.75006	0.069173	0.727722	0.132348		1.06722	0.264849	0.980687	0.882425	1.17487
KRT81	Keratin, type II cuticular Hb1 OS=Homo sapiens OX=9606 GN=KRT81 PE=1 SV=3	Q14533	0.59448	0.306337	0.509299	0.165312		1.22944	0.594574	0.978986	0.786886	1.79723
LYZ	Lysozyme C OS=Homo sapiens OX=9606 GN=LYZ PE=1 SV=1	P61626	1.64675	0.343901	1.58826	0.611476		1.12895	0.39785	0.969992	0.845354	1.48953
PIR	Pirin OS=Homo sapiens OX=9606 GN=PIR PE=1 SV=1	O00625	0.490788	0.0910515	0.539469	0.125137		0.945978	0.273737	0.973083	0.676475	1.18838
ANXA7	Annexin A7 OS=Homo sapiens OX=9606 GN=ANXA7 PE=1 SV=3	P20073	2.31331	0.33105	2.43558	0.470009		0.984367	0.26708	0.859196	0.810138	1.09197
ECHS1	Enoyl-CoA hydratase, mitochondrial OS=Homo sapiens OX=9606 GN=ECHS1 PE=1 SV=4	P30084	0.529709	0.126012	0.568243	0.195099		0.983819	0.2632	0.932361	0.759711	1.17619
HSD17B10	3-hydroxyacyl-CoA dehydrogenase type-2 OS=Homo sapiens OX=9606 GN=HSD17B10 PE=1 SV=3	Q99714	0.547807	0.103237	0.715861	0.489656		1.03991	0.535389	0.953477	0.553983	1.5622
CPNE3	Copine-3 OS=Homo sapiens OX=9606 GN=CPNE3 PE=1 SV=1	O75131	2.25373	0.245523	2.36479	0.405924		0.983413	0.239779	0.941877	0.815057	1.09771
ALG1	Chitobiosyldiphosphodolichol beta-mannosyltransferase OS=Homo sapiens OX=9606 GN=ALG1 PE=1 SV=2	Q9BT22	0.506388	0.111536	0.662889	0.377607		0.984636	0.526984	0.842337	0.525042	1.51538
VCL	Vinculin OS=Homo sapiens OX=9606 GN=VCL PE=1 SV=4	P18206	2.00933	0.245846	1.94657	0.285649		1.05191	0.200503	0.992145	0.924715	1.27363
MED17	Mediator of RNA polymerase II transcription subunit 17 OS=Homo sapiens OX=9606 GN=MED17 PE=3 SV=1	A0A1W2PRB8	1.79092	0.580174	1.88341	0.467936		0.992803	0.357667	0.884264	0.693147	1.24714
ACO1	Cytoplasmic aconitate hydratase OS=Homo sapiens OX=9606 GN=ACO1 PE=1 SV=3	P21399	1.7238	0.308226	1.81163	0.320622		0.984947	0.270764	0.894571	0.718738	1.23392
SLC13A3	Solute carrier family 13 member 3 OS=Homo sapiens OX=9606 GN=SLC13A3 PE=1 SV=1	Q8WWT9	1.0449	0.199888	1.18851	0.542969		0.989415	0.323228	0.893853	0.852889	1.19774
TMEM30A	Cell cycle control protein 50A OS=Homo sapiens OX=9606 GN=TMEM30A PE=1 SV=1	Q9NV96	0.960564	0.194123	0.889831	0.218317		1.15705	0.424977	0.986125	0.815001	1.58457
PAK2	Serine/threonine-protein kinase PAK 2 OS=Homo sapiens OX=9606 GN=PAK2 PE=1 SV=3	Q13177	1.26621	0.319287	1.20014	0.273324		1.0895	0.312048	0.95724	0.90619	1.40337
SNX2	Sorting nexin-2 OS=Homo sapiens OX=9606 GN=SNX2 PE=1 SV=2	O60749	0.709992	0.111123	0.687431	0.0668112		1.03654	0.154095	0.987151	0.910948	1.17916
HSPA5	Endoplasmic reticulum chaperone BiP OS=Homo sapiens OX=9606 GN=HSPA5 PE=1 SV=2	P11021	1.50487	0.131271	1.66647	0.609679		0.984489	0.263851	0.996241	0.798237	1.19241
CPE	Carboxypeptidase E OS=Homo sapiens OX=9606 GN=CPE PE=1 SV=1	P16870	0.926801	0.0540751	0.990772	0.182281		0.959316	0.181191	0.991854	0.775044	1.11105
FNBP1L	Isoform of Q5T0N5, Formin-binding protein 1-like OS=Homo sapiens OX=9606 GN=FNBP1L PE=1 SV=1	S4R347	0.814862	0.133004	0.908587	0.275439		0.966874	0.355604	0.810315	0.697742	1.31429
INPP5A	Type I inositol 1,4,5-trisphosphate 5-phosphatase OS=Homo sapiens OX=9606 GN=INPP5A PE=1 SV=1	Q14642	0.869738	0.127576	1.01066	0.335003		0.975757	0.462623	0.775663	0.607484	1.44408
SERPINH1	Serpin H1 OS=Homo sapiens OX=9606 GN=SERPINH1 PE=1 SV=2	P50454	0.447375	0.0581722	0.488433	0.105185		0.961258	0.273272	0.981901	0.726604	1.18559
BHMT	Betaine--homocysteine S-methyltransferase 1 OS=Homo sapiens OX=9606 GN=BHMT PE=1 SV=2	Q93088	2.35694	0.313549	2.50414	0.594221		0.987426	0.280559	0.922826	0.784953	1.07842
CSK	Tyrosine-protein kinase CSK OS=Homo sapiens OX=9606 GN=CSK PE=1 SV=1	P41240	0.696204	0.144782	0.641463	0.177539		1.18769	0.573679	0.894841	0.838571	1.68323
NIT1	Isoform of Q86X76, Isoform 4 of Deaminated glutathione amidase OS=Homo sapiens OX=9606 GN=NIT1	Q86X76-3	0.709424	0.0382515	0.736541	0.115513		0.984847	0.168968	0.929938	0.892655	1.06507
AP3B1	AP-3 complex subunit beta-1 OS=Homo sapiens OX=9606 GN=AP3B1 PE=1 SV=3	O00203	0.517827	0.0727952	0.721713	0.485036		1.00478	0.593704	0.986648	0.437851	1.58076
MUC6	Isoform of Q6W4X9, Mucin-6 OS=Homo sapiens OX=9606 GN=MUC6 PE=1 SV=1	A0A0G2JN42	0.499542	0.148797	0.525873	0.142524		0.998661	0.386123	0.933285	0.707908	1.09284
CAPNS1	Isoform of P04632, Calpain small subunit 1 OS=Homo sapiens OX=9606 GN=CAPNS1 PE=1 SV=1	A0A0C4DGQ5	0.60131	0.210911	0.636215	0.244325		0.989504	0.289282	0.999699	0.808581	1.03898
PTMA	Isoform of P06454, Prothymosin alpha (Fragment) OS=Homo sapiens OX=9606 GN=PTMA PE=1 SV=1	H7C2N1	0.96533	0.120277	0.91549	0.123864		1.08068	0.263195	0.936694	0.867631	1.36572
COL6A1	Collagen alpha-1(VI) chain OS=Homo sapiens OX=9606 GN=COL6A1 PE=1 SV=3	P12109	2.36872	0.501451	2.4576	0.51678		0.988399	0.261748	0.979662	0.791625	1.06882
PGLS	6-phosphogluconolactonase OS=Homo sapiens OX=9606 GN=PGLS PE=1 SV=2	O95336	2.09637	0.360167	2.01409	0.497909		1.11907	0.424188	0.925369	0.792998	1.53335
PGM2	Phosphoglucomutase-2 OS=Homo sapiens OX=9606 GN=PGM2 PE=1 SV=4	Q96G03	1.45085	0.245042	1.51992	0.192138		0.970908	0.220149	0.915555	0.770967	1.19853
PTPRG	Receptor-type tyrosine-protein phosphatase gamma OS=Homo sapiens OX=9606 GN=PTPRG PE=1 SV=4	P23470	0.945028	0.178964	1.01003	0.157786		0.961282	0.2979	0.836875	0.780237	1.26673
DERA	Deoxyribose-phosphate aldolase OS=Homo sapiens OX=9606 GN=DERA PE=1 SV=2	Q9Y315	0.647321	0.0400649	0.620967	0.122752		1.09155	0.315872	0.981978	0.881382	1.35649
HNRNPH3	Heterogeneous nuclear ribonucleoprotein H3 OS=Homo sapiens OX=9606 GN=HNRNPH3 PE=1 SV=2	P31942	0.689458	0.100415	0.901036	0.530141		1.02232	0.65414	0.894953	0.521018	1.5873
LRP2	Low-density lipoprotein receptor-related protein 2 OS=Homo sapiens OX=9606 GN=LRP2 PE=1 SV=3	P98164	5.03866	0.777123	5.26175	1.02483		0.989546	0.258801	0.923779	0.776922	1.09241
KRT2	Keratin, type II cytoskeletal 2 epidermal OS=Homo sapiens OX=9606 GN=KRT2 PE=1 SV=2	P35908	4.06987	0.447747	4.00323	0.50591		1.02391	0.116417	0.994939	0.922341	1.13936
DSC1	Desmocollin-1 OS=Homo sapiens OX=9606 GN=DSC1 PE=1 SV=2	Q08554	0.79121	0.23839	0.806712	0.231342		0.986482	0.1602	0.936102	0.831073	1.13929
CD248	Endosialin OS=Homo sapiens OX=9606 GN=CD248 PE=1 SV=1	Q9HCU0	0.810123	0.139652	0.794747	0.269603		1.2335	0.75093	0.971927	0.713485	1.6076
MAPRE2	Microtubule-associated protein RP/EB family member 2 OS=Homo sapiens OX=9606 GN=MAPRE2 PE=1 SV=1	Q15555	0.451966	0.0387867	0.485988	0.115896		0.972425	0.240665	0.93005	0.800641	1.1654
CMBL	Carboxymethylenebutenolidase homolog OS=Homo sapiens OX=9606 GN=CMBL PE=1 SV=1	Q96DG6	1.34083	0.36621	1.37336	0.30466		0.990203	0.258834	0.963603	0.807016	1.07793
SLC39A1	Zinc transporter ZIP1 OS=Homo sapiens OX=9606 GN=SLC39A1 PE=1 SV=1	Q9NY26	0.421318	0.0623944	0.447545	0.116385		0.989874	0.25762	0.94785	0.803542	1.15605
ARF4	ADP-ribosylation factor 4 OS=Homo sapiens OX=9606 GN=ARF4 PE=1 SV=3	P18085	1.42392	0.109636	1.58566	0.547362		1.00204	0.356929	0.79001	0.71851	1.41648
LRRC59	Leucine-rich repeat-containing protein 59 OS=Homo sapiens OX=9606 GN=LRRC59 PE=1 SV=1	Q96AG4	0.664785	0.101476	0.823051	0.434097		0.989954	0.490727	0.869917	0.654454	1.38547
NIT2	Omega-amidase NIT2 OS=Homo sapiens OX=9606 GN=NIT2 PE=1 SV=1	Q9NQR4	0.794838	0.0763076	0.831304	0.0847854		0.969104	0.188411	0.890001	0.854778	1.16253
ATP13A3	Probable cation-transporting ATPase 13A3 OS=Homo sapiens OX=9606 GN=ATP13A3 PE=1 SV=4	Q9H7F0	0.439731	0.077901	0.431053	0.155688		1.10162	0.349997	0.923971	0.858859	1.4332
CD38	ADP-ribosyl cyclase/cyclic ADP-ribose hydrolase 1 OS=Homo sapiens OX=9606 GN=CD38 PE=1 SV=2	P28907	0.531334	0.0768945	0.549601	0.0854154		0.974321	0.126939	0.977769	0.853002	1.09219
MIEN1	Isoform of Q9BRT3, Migration and invasion enhancer 1 OS=Homo sapiens OX=9606 GN=MIEN1 PE=1 SV=1	J3KTI2	0.713649	0.0522872	0.733126	0.0911575		0.981894	0.108786	0.97819	0.883014	1.08263
DDX6	Probable ATP-dependent RNA helicase DDX6 OS=Homo sapiens OX=9606 GN=DDX6 PE=1 SV=2	P26196	0.477145	0.0373055	0.584502	0.300938		0.994307	0.482325	0.814826	0.57293	1.50543
PLOD1	Isoform of Q02809, Isoform 2 of Procollagen-lysine,2-oxoglutarate 5-dioxygenase 1 OS=Homo sapiens OX=9606 GN=PLOD1	Q02809-2	0.694247	0.0588288	0.66661	0.147264		1.09552	0.333183	0.976507	0.851505	1.39904
HOMER1	Homer protein homolog 1 OS=Homo sapiens OX=9606 GN=HOMER1 PE=1 SV=2	Q86YM7	0.544162	0.0732314	0.518756	0.109567		1.09461	0.32921	0.926139	0.862528	1.41094
EPN1	Isoform of Q9Y6I3, Isoform 2 of Epsin-1 OS=Homo sapiens OX=9606 GN=EPN1	Q9Y6I3-1	0.477199	0.0684967	0.510809	0.107607		0.964558	0.245706	0.942873	0.74295	1.20785
CRYM	Ketimine reductase mu-crystallin OS=Homo sapiens OX=9606 GN=CRYM PE=1 SV=1	Q14894	1.30655	0.201721	1.36104	0.231141		0.995659	0.316288	0.927969	0.838604	0.985449
KCNF1	Potassium voltage-gated channel subfamily F member 1 OS=Homo sapiens OX=9606 GN=KCNF1 PE=1 SV=1	Q9H3M0	0.425848	0.0727564	0.469159	0.171198		0.974625	0.272455	0.863172	0.751173	1.2538
NEU1	Sialidase-1 OS=Homo sapiens OX=9606 GN=NEU1 PE=1 SV=1	Q99519	0.555597	0.131535	0.542444	0.205772		1.18327	0.604872	0.882018	0.73648	1.69137
SLC23A1	Isoform of Q9UHI7, Isoform 2 of Solute carrier family 23 member 1 OS=Homo sapiens OX=9606 GN=SLC23A1	Q9UHI7-2	1.48816	0.232338	1.61193	0.464182		1.00505	0.388301	0.942399	0.781817	1.0786
ANO6	Isoform of Q4KMQ2, Isoform 2 of Anoctamin-6 OS=Homo sapiens OX=9606 GN=ANO6	Q4KMQ2-2	0.579632	0.14309	0.636615	0.227197		1.02413	0.519326	0.840787	0.770234	1.08889
RTN4	Reticulon-4 OS=Homo sapiens OX=9606 GN=RTN4 PE=1 SV=2	Q9NQC3	0.663858	0.333141	0.642052	0.125609		1.03298	0.466099	0.994829	0.65194	1.54502
DLST	Dihydrolipoyllysine-residue succinyltransferase component of 2-oxoglutarate dehydrogenase complex, mitochondrial OS=Homo sapiens OX=9606 GN=DLST PE=1 SV=4	P36957	1.11347	0.0626282	1.13321	0.0939449		0.985811	0.0718012	0.972153	0.925651	1.05963
CALR	Calreticulin OS=Homo sapiens OX=9606 GN=CALR PE=1 SV=1	P27797	1.84638	0.905883	2.28927	1.82613		1.03233	0.451108	0.991813	0.65146	1.43589
MAP6D1	MAP6 domain-containing protein 1 OS=Homo sapiens OX=9606 GN=MAP6D1 PE=1 SV=1	Q9H9H5	0.590184	0.0618291	0.563929	0.149785		1.16306	0.55439	0.975666	0.800937	1.61887
NECTIN2	Nectin-2 OS=Homo sapiens OX=9606 GN=NECTIN2 PE=1 SV=1	Q92692	0.839968	0.115704	1.00895	0.462642		1.0183	0.609483	0.71663	0.636686	1.55074
CD44	CD44 antigen OS=Homo sapiens OX=9606 GN=CD44 PE=1 SV=3	P16070	2.26039	0.437708	2.40181	0.649351		1.00627	0.358726	0.894126	0.803417	1.19191
SDF4	45 kDa calcium-binding protein OS=Homo sapiens OX=9606 GN=SDF4 PE=1 SV=1	Q9BRK5	0.798252	0.171621	0.883404	0.272338		1.00049	0.489419	0.884321	0.65685	1.40221
NCCRP1	F-box only protein 50 OS=Homo sapiens OX=9606 GN=NCCRP1 PE=1 SV=1	Q6ZVX7	1.10842	0.12769	1.07252	0.249984		1.07822	0.282712	0.952247	0.838668	1.38075
AKAP12	A-kinase anchor protein 12 OS=Homo sapiens OX=9606 GN=AKAP12 PE=1 SV=4	Q02952	0.711469	0.221586	0.753538	0.150371		0.976496	0.396558	0.871183	0.668609	1.38969
RAB11FIP1	Rab11 family-interacting protein 1 OS=Homo sapiens OX=9606 GN=RAB11FIP1 PE=1 SV=3	Q6WKZ4	0.533848	0.168831	0.574908	0.255317		1.00174	0.311517	0.956655	0.724662	1.33377
VAPA	Isoform of Q9P0L0, Isoform 2 of Vesicle-associated membrane protein-associated protein A OS=Homo sapiens OX=9606 GN=VAPA	Q9P0L0-2	1.34382	0.469464	1.29773	0.36768		1.02078	0.118464	0.978409	0.918194	1.14494
HINT3	Histidine triad nucleotide-binding protein 3 OS=Homo sapiens OX=9606 GN=HINT3 PE=1 SV=1	Q9NQE9	1.03436	0.0905036	1.10809	0.302397		0.979389	0.221491	0.896965	0.787199	1.21279
ACP2	Lysosomal acid phosphatase OS=Homo sapiens OX=9606 GN=ACP2 PE=1 SV=3	P11117	1.37671	0.308705	1.51629	0.57608		1.01746	0.438352	0.894031	0.730168	1.15496
ITGB4	Integrin beta-4 OS=Homo sapiens OX=9606 GN=ITGB4 PE=1 SV=5	P16144	0.344633	0.0539886	0.385494	0.12947		0.996244	0.43794	0.755001	0.660444	1.45267
HSP90AB1	Heat shock protein HSP 90-beta OS=Homo sapiens OX=9606 GN=HSP90AB1 PE=1 SV=4	P08238	1.76281	0.227143	1.80979	0.256344		0.990586	0.178811	0.970433	0.870633	1.14785
SPTAN1	Isoform of Q13813, Spectrin alpha chain, non-erythrocytic 1 OS=Homo sapiens OX=9606 GN=SPTAN1 PE=1 SV=1	A0A0D9SGF6	2.59231	0.193415	2.64344	0.199298		0.983949	0.0914733	0.984658	0.895986	1.0712
ARHGAP27	Isoform of Q6ZUM4, Rho GTPase-activating protein 27 OS=Homo sapiens OX=9606 GN=ARHGAP27 PE=1 SV=1	A0A0G2JNY3	0.949114	0.276156	0.981268	0.090281		0.972732	0.293113	0.88413	0.759177	1.27489
ARHGAP30	Rho GTPase-activating protein 30 OS=Homo sapiens OX=9606 GN=ARHGAP30 PE=1 SV=3	Q7Z6I6	0.374772	0.0647647	0.354857	0.0476937		1.07615	0.27806	0.991123	0.869701	1.36761
CSF1	Macrophage colony-stimulating factor 1 OS=Homo sapiens OX=9606 GN=CSF1 PE=1 SV=2	P09603	0.849529	0.150166	0.829278	0.229973		1.12594	0.522882	0.912979	0.81436	1.26524
CDH1	Isoform of P12830, Cadherin-1 OS=Homo sapiens OX=9606 GN=CDH1 PE=1 SV=1	A0A087WXI5	1.26093	0.293132	1.34792	0.359383		0.983157	0.309029	0.987137	0.674461	1.28986
	Uncharacterized protein (Fragment) OS=Homo sapiens OX=9606 PE=4 SV=1	M0R296	0.948397	0.232709	1.02703	0.304433		1.06068	0.665961	0.807245	0.696272	1.21141
GNB2	Guanine nucleotide-binding protein G(I)/G(S)/G(T) subunit beta-2 OS=Homo sapiens OX=9606 GN=GNB2 PE=1 SV=3	P62879	1.38246	0.237131	1.50915	0.468333		0.991709	0.392642	0.944151	0.689524	1.31767
LRG1	Leucine-rich alpha-2-glycoprotein OS=Homo sapiens OX=9606 GN=LRG1 PE=1 SV=2	P02750	3.3369	1.10557	3.56921	1.16504		1.02509	0.456908	0.840663	0.660682	1.23236
SBSN	Suprabasin OS=Homo sapiens OX=9606 GN=SBSN PE=1 SV=2	Q6UWP8	0.791702	0.203266	0.870518	0.288234		1.00875	0.499417	0.783808	0.639981	1.48999
PPP1CC	Isoform of P36873, Isoform 2 of Serine/threonine-protein phosphatase PP1-gamma catalytic subunit OS=Homo sapiens OX=9606 GN=PPP1CC	P36873-2	0.764721	0.312234	0.833571	0.427421		1.00201	0.312412	0.998282	0.72946	1.09334
PDE10A	Isoform of Q9Y233, Isoform PDE10A2 of cAMP and cAMP-inhibited cGMP 3',5'-cyclic phosphodiesterase 10A OS=Homo sapiens OX=9606 GN=PDE10A	Q9Y233-2	0.814342	0.0813344	0.879242	0.229762		0.985446	0.316898	0.926743	0.773462	1.22678
LYPLA1	Acyl-protein thioesterase 1 OS=Homo sapiens OX=9606 GN=LYPLA1 PE=1 SV=1	O75608	1.626	0.228922	1.67333	0.228312		0.995288	0.239217	0.928745	0.808704	1.19836
HPGD	15-hydroxyprostaglandin dehydrogenase [NAD(+)] OS=Homo sapiens OX=9606 GN=HPGD PE=1 SV=1	P15428	1.80953	0.385383	1.86191	0.288484		1.00334	0.299742	0.967256	0.738726	1.2623
GNG5	Guanine nucleotide-binding protein G(I)/G(S)/G(O) subunit gamma-5 OS=Homo sapiens OX=9606 GN=GNG5 PE=1 SV=3	P63218	1.20157	0.0989628	1.18705	0.444674		1.15857	0.496957	0.928689	0.741642	1.69043
CDSN	Isoform of Q15517, CDSN OS=Homo sapiens OX=9606 GN=CDSN PE=1 SV=1	G8JLG2	0.854802	0.192638	0.871421	0.0486101		0.978207	0.192652	0.889114	0.870773	1.17473
SNX12	Isoform of Q9UMY4, Sorting nexin-12 OS=Homo sapiens OX=9606 GN=SNX12 PE=1 SV=1	A0A087X0R6	0.580086	0.0859088	0.556913	0.106931		1.08346	0.333089	0.948803	0.858254	1.37599
SERPINA1	Isoform of P01009, Alpha-1-antitrypsin (Fragment) OS=Homo sapiens OX=9606 GN=SERPINA1 PE=1 SV=1	G3V2B9	1.75606	0.415887	2.24568	1.5363		1.04734	0.486951	0.987441	0.627579	1.52557
CEACAM7	Carcinoembryonic antigen-related cell adhesion molecule 7 OS=Homo sapiens OX=9606 GN=CEACAM7 PE=1 SV=1	Q14002	1.35822	0.357846	1.83217	1.32161		1.16819	0.877482	0.88403	0.486766	1.77351
GALK2	N-acetylgalactosamine kinase OS=Homo sapiens OX=9606 GN=GALK2 PE=1 SV=1	Q01415	0.836193	0.115252	0.820536	0.167756		1.05548	0.257452	0.967608	0.839561	1.32311
RNASE7	Ribonuclease 7 OS=Homo sapiens OX=9606 GN=RNASE7 PE=1 SV=2	Q9H1E1	0.583333	0.16287	0.6468	0.199681		1.04292	0.680885	0.852885	0.618591	1.56225
FTCD	Formimidoyltransferase-cyclodeaminase OS=Homo sapiens OX=9606 GN=FTCD PE=1 SV=2	O95954	0.753097	0.151268	0.764275	0.292567		1.06078	0.270049	0.973417	0.908394	1.31077
HNMT	Histamine N-methyltransferase OS=Homo sapiens OX=9606 GN=HNMT PE=1 SV=1	P50135	0.82445	0.158041	0.882097	0.261757		1.02783	0.447024	0.918889	0.686544	1.29253
CSNK1G1	Isoform of Q9HCP0, Casein kinase I isoform gamma-1 OS=Homo sapiens OX=9606 GN=CSNK1G1 PE=1 SV=1	U3KQB3	0.851086	0.151092	0.966564	0.369106		1.01949	0.533708	0.746577	0.63664	1.53878
LDHB	L-lactate dehydrogenase B chain OS=Homo sapiens OX=9606 GN=LDHB PE=1 SV=2	P07195	3.66535	0.583398	3.60687	0.600234		1.02984	0.167039	0.993967	0.88944	1.17025
ALDH3A2	Isoform of P51648, Isoform 2 of Fatty aldehyde dehydrogenase OS=Homo sapiens OX=9606 GN=ALDH3A2	P51648-2	0.526116	0.168917	0.490528	0.166853		1.15141	0.475524	0.966286	0.76575	1.62963
TPP2	Isoform of P29144, Tripeptidyl-peptidase 2 OS=Homo sapiens OX=9606 GN=TPP2 PE=1 SV=1	Q5VZU9	1.01085	0.125429	1.06311	0.207608		0.985368	0.255677	0.8535	0.789989	1.24668
PEBP4	Phosphatidylethanolamine-binding protein 4 OS=Homo sapiens OX=9606 GN=PEBP4 PE=1 SV=3	Q96S96	0.485136	0.185824	0.438543	0.150743		1.17996	0.601704	0.958961	0.779798	1.80113
EML2	Isoform of O95834, Isoform 3 of Echinoderm microtubule-associated protein-like 2 OS=Homo sapiens OX=9606 GN=EML2	O95834-3	1.14571	0.152604	1.18077	0.186129		0.997176	0.2306	0.935163	0.803328	1.273
CGN	Cingulin OS=Homo sapiens OX=9606 GN=CGN PE=1 SV=2	Q9P2M7	0.668007	0.0626782	0.655743	0.125062		1.0468	0.209415	0.944449	0.882353	1.26242
S100A9	Protein S100-A9 OS=Homo sapiens OX=9606 GN=S100A9 PE=1 SV=1	P06702	4.17526	1.25151	4.60809	2.04732		1.08233	0.621996	0.85566	0.561812	1.57044
PCK1	Phosphoenolpyruvate carboxykinase, cytosolic [GTP] OS=Homo sapiens OX=9606 GN=PCK1 PE=1 SV=3	P35558	1.21808	0.327877	1.35143	0.664724		1.00027	0.256234	0.985578	0.764598	1.25458
SIAE	Sialate O-acetylesterase OS=Homo sapiens OX=9606 GN=SIAE PE=1 SV=1	Q9HAT2	0.974647	0.226646	1.00967	0.236036		1.00682	0.3226	0.940581	0.753313	1.19581
RAB18	Isoform of Q9NP72, Ras-related protein Rab-18 (Fragment) OS=Homo sapiens OX=9606 GN=RAB18 PE=1 SV=1	H0Y6T8	0.826447	0.0482367	0.853467	0.111169		0.985266	0.16874	0.872203	0.858636	1.16843
NAPSA	Napsin-A OS=Homo sapiens OX=9606 GN=NAPSA PE=1 SV=1	O96009	2.34411	0.582128	2.29448	0.787854		1.14239	0.526269	0.850463	0.753889	1.59793
SCARB1	Scavenger receptor class B member 1 OS=Homo sapiens OX=9606 GN=SCARB1 PE=1 SV=1	Q8WTV0	0.691517	0.0365413	0.714925	0.111884		0.983225	0.141599	0.919659	0.902447	1.12757
AHCY	Adenosylhomocysteinase OS=Homo sapiens OX=9606 GN=AHCY PE=1 SV=4	P23526	1.86889	0.112927	1.84819	0.243666		1.02809	0.159515	0.979007	0.884005	1.19588
SERPINI1	Neuroserpin OS=Homo sapiens OX=9606 GN=SERPINI1 PE=1 SV=1	Q99574	1.20136	0.0422542	1.32869	0.406141		1.00252	0.416428	0.905987	0.729621	1.3237
IGLV4-60	Immunoglobulin lambda variable 4-60 OS=Homo sapiens OX=9606 GN=IGLV4-60 PE=3 SV=1	A0A075B6I1	1.24932	0.0765526	1.23004	0.110165		1.02305	0.125095	0.983186	0.937734	1.12829
ALDH16A1	Aldehyde dehydrogenase family 16 member A1 OS=Homo sapiens OX=9606 GN=ALDH16A1 PE=1 SV=2	Q8IZ83	0.920479	0.118902	0.963802	0.240108		1.00265	0.266987	0.869759	0.795918	1.27441
HGD	Homogentisate 1,2-dioxygenase OS=Homo sapiens OX=9606 GN=HGD PE=1 SV=2	Q93099	0.60352	0.113499	0.612079	0.0874981		0.995879	0.188368	0.981032	0.83531	1.13373
RAB8A	Ras-related protein Rab-8A OS=Homo sapiens OX=9606 GN=RAB8A PE=1 SV=1	P61006	1.65727	0.464258	1.60111	0.456589		1.14591	0.576987	0.84407	0.792149	1.52894
B4GAT1	Beta-1,4-glucuronyltransferase 1 OS=Homo sapiens OX=9606 GN=B4GAT1 PE=1 SV=1	O43505	0.517453	0.116138	0.549647	0.171651		1.01993	0.367633	0.925421	0.75384	1.44502
CDH19	Cadherin-19 OS=Homo sapiens OX=9606 GN=CDH19 PE=2 SV=1	Q9H159	0.406466	0.0877518	0.428904	0.126359		0.982425	0.227736	0.942503	0.792243	1.21253
GATM	Glycine amidinotransferase, mitochondrial OS=Homo sapiens OX=9606 GN=GATM PE=1 SV=1	P50440	0.553923	0.0945642	0.537521	0.145757		1.08698	0.349198	0.927938	0.811312	1.44218
CYSRT1	Isoform of A8MQ03, Cysteine-rich tail protein 1 OS=Homo sapiens OX=9606 GN=CYSRT1 PE=1 SV=1	B8A4K4	0.409313	0.124528	0.527359	0.413185		1.10055	0.796104	0.929309	0.523975	1.76275
CST6	Cystatin-M OS=Homo sapiens OX=9606 GN=CST6 PE=1 SV=1	Q15828	1.38992	0.751497	1.37947	0.628356		1.00515	0.284312	0.926721	0.816183	1.19788
PPP2R5A	Serine/threonine-protein phosphatase 2A 56 kDa regulatory subunit alpha isoform OS=Homo sapiens OX=9606 GN=PPP2R5A PE=1 SV=1	Q15172	0.595633	0.162167	0.641124	0.229952		1.01546	0.444642	0.95242	0.618709	1.44373
ITGB1	Integrin beta-1 OS=Homo sapiens OX=9606 GN=ITGB1 PE=1 SV=2	P05556	1.1908	0.247111	1.17441	0.232766		1.01989	0.13611	0.963456	0.939818	1.09507
ELANE	Neutrophil elastase OS=Homo sapiens OX=9606 GN=ELANE PE=1 SV=1	P08246	2.94279	0.940278	3.58096	2.52212		1.15242	0.865841	0.944623	0.590551	1.42673
GMPPA	Isoform of Q96IJ6, Isoform 2 of Mannose-1-phosphate guanyltransferase alpha OS=Homo sapiens OX=9606 GN=GMPPA	Q96IJ6-2	0.619424	0.0629216	0.612311	0.13371		1.0391	0.18753	0.987529	0.897694	1.23209
	[CONT] Q1RMN8 TREMBL:Q1RMN8 (Bos taurus) Similar to Immunoglobulin lambda-like polypeptide 1	Z9Z066	0.525527	0.235891	0.534555	0.0575413		1.02229	0.554017	0.877586	0.58548	1.60382
SLC47A1	Isoform of Q96FL8, Isoform 3 of Multidrug and toxin extrusion protein 1 OS=Homo sapiens OX=9606 GN=SLC47A1	Q96FL8-3	1.15781	0.320228	1.21092	0.395085		1.01014	0.315081	0.969771	0.753009	1.19843
PLEKHA1	Pleckstrin homology domain-containing family A member 1 OS=Homo sapiens OX=9606 GN=PLEKHA1 PE=1 SV=2	Q9HB21	0.831868	0.0642002	0.86177	0.154211		0.989894	0.197415	0.944498	0.829822	1.17266
PDCD10	Programmed cell death protein 10 OS=Homo sapiens OX=9606 GN=PDCD10 PE=1 SV=1	Q9BUL8	0.697642	0.0775935	0.729886	0.176312		0.990196	0.202336	0.915481	0.821211	1.19654
SLCO4C1	Solute carrier organic anion transporter family member 4C1 OS=Homo sapiens OX=9606 GN=SLCO4C1 PE=1 SV=1	Q6ZQN7	0.996051	0.118321	0.985193	0.195852		1.05764	0.307951	0.917241	0.832725	1.1868
TTYH3	Isoform of Q9C0H2, Isoform 4 of Protein tweety homolog 3 OS=Homo sapiens OX=9606 GN=TTYH3	Q9C0H2-4	1.24931	0.232539	1.24268	0.349247		1.07671	0.377602	0.959978	0.796324	1.23436
KHK	Ketohexokinase OS=Homo sapiens OX=9606 GN=KHK PE=1 SV=2	P50053	1.10243	0.243206	1.1627	0.380617		1.01058	0.317364	0.859635	0.790904	1.13632
PA2G4	Proliferation-associated protein 2G4 OS=Homo sapiens OX=9606 GN=PA2G4 PE=1 SV=3	Q9UQ80	0.353251	0.0451089	0.407123	0.203136		1.0333	0.491374	0.998767	0.683706	1.40017
PIP4K2A	Phosphatidylinositol 5-phosphate 4-kinase type-2 alpha OS=Homo sapiens OX=9606 GN=PIP4K2A PE=1 SV=2	P48426	0.464344	0.125514	0.48395	0.0900945		0.999245	0.37556	0.991869	0.646539	1.35933
GALK1	Isoform of P51570, Isoform 2 of Galactokinase OS=Homo sapiens OX=9606 GN=GALK1	P51570-2	0.890715	0.120305	0.882622	0.148282		1.02727	0.181579	0.989489	0.897444	1.07533
DPP7	Dipeptidyl peptidase 2 OS=Homo sapiens OX=9606 GN=DPP7 PE=1 SV=3	Q9UHL4	1.99265	0.331074	2.0674	0.51717		1.00304	0.243265	0.921503	0.823662	1.20222
FKBP1A	Isoform of P62942, Peptidylprolyl isomerase OS=Homo sapiens OX=9606 GN=FKBP1A PE=1 SV=1	A0A087WZM5	0.773198	0.100432	0.837636	0.281393		1.00763	0.351777	0.994332	0.702726	1.31918
LZTS3	Leucine zipper putative tumor suppressor 3 OS=Homo sapiens OX=9606 GN=LZTS3 PE=2 SV=1	O60299	0.717758	0.069585	0.726473	0.0449527		0.989756	0.104315	0.956589	0.912725	1.09996
REPS1	RalBP1-associated Eps domain-containing protein 1 OS=Homo sapiens OX=9606 GN=REPS1 PE=1 SV=3	Q96D71	0.831492	0.109218	0.886663	0.240573		1.00748	0.35188	0.90175	0.704403	1.36342
CHMP6	Isoform of Q96FZ7, Charged multivesicular body protein 6 (Fragment) OS=Homo sapiens OX=9606 GN=CHMP6 PE=1 SV=1	I3L4A1	0.611538	0.0823916	0.628452	0.126636		1.00085	0.21549	0.929531	0.853826	1.09946
CUBN	Cubilin OS=Homo sapiens OX=9606 GN=CUBN PE=1 SV=5	O60494	3.96284	0.509866	4.08917	0.793876		1.00792	0.274204	0.959889	0.798518	1.13444
ADIRF	Adipogenesis regulatory factor OS=Homo sapiens OX=9606 GN=ADIRF PE=1 SV=1	Q15847	0.652539	0.2113	0.682938	0.365119		1.0952	0.397448	0.90779	0.809262	1.46869
POLR1C	DNA-directed RNA polymerases I and III subunit RPAC1 OS=Homo sapiens OX=9606 GN=POLR1C PE=1 SV=1	O15160	0.497567	0.0157439	0.526337	0.133132		0.987892	0.228267	0.98011	0.77168	1.21189
RAB29	Ras-related protein Rab-7L1 OS=Homo sapiens OX=9606 GN=RAB29 PE=1 SV=1	O14966	1.30147	0.182788	1.34248	0.294773		1.0021	0.224089	0.959432	0.836476	1.09996
PBLD	Phenazine biosynthesis-like domain-containing protein OS=Homo sapiens OX=9606 GN=PBLD PE=1 SV=2	P30039	0.929473	0.214072	0.929184	0.309174		1.06097	0.313215	0.95252	0.81848	1.3058
SLC16A4	Monocarboxylate transporter 5 OS=Homo sapiens OX=9606 GN=SLC16A4 PE=2 SV=1	O15374	0.849018	0.0607691	0.837329	0.130155		1.03604	0.190865	0.997601	0.856227	1.23508
ATP6AP2	Renin receptor OS=Homo sapiens OX=9606 GN=ATP6AP2 PE=1 SV=2	O75787	1.71746	0.375827	1.77888	0.457514		1.02048	0.366106	0.963409	0.762857	1.12725
RBM8A	RNA-binding protein 8A OS=Homo sapiens OX=9606 GN=RBM8A PE=1 SV=1	Q9Y5S9	0.459502	0.141851	0.46738	0.120184		1.01946	0.316901	0.973742	0.737154	1.34569
ABCD4	ATP-binding cassette sub-family D member 4 OS=Homo sapiens OX=9606 GN=ABCD4 PE=1 SV=1	O14678	0.379424	0.0349732	0.392769	0.0559331		0.990195	0.241225	0.893418	0.84189	1.23528
RPS23	40S ribosomal protein S23 OS=Homo sapiens OX=9606 GN=RPS23 PE=1 SV=3	P62266	1.42278	0.308068	1.41111	0.32277		1.01869	0.135706	0.991177	0.956962	1.10319
FREM2	FRAS1-related extracellular matrix protein 2 OS=Homo sapiens OX=9606 GN=FREM2 PE=1 SV=2	Q5SZK8	1.32483	0.251599	1.35724	0.280432		1.00825	0.276213	0.994541	0.813832	1.05649
ACTN4	Alpha-actinin-4 OS=Homo sapiens OX=9606 GN=ACTN4 PE=1 SV=2	O43707	3.70854	0.474383	3.74247	0.458718		0.99659	0.121728	0.971382	0.915364	1.1066
GPX1	Glutathione peroxidase 1 OS=Homo sapiens OX=9606 GN=GPX1 PE=1 SV=4	P07203	0.553577	0.0951392	0.535551	0.108805		1.08731	0.382081	0.866915	0.807067	1.47775
APRT	Adenine phosphoribosyltransferase OS=Homo sapiens OX=9606 GN=APRT PE=1 SV=2	P07741	1.19904	0.0787919	1.22446	0.175165		0.998978	0.174273	0.93756	0.890183	1.0453
	Uncharacterized protein OS=Homo sapiens OX=9606 PE=4 SV=1	A0A1W2PNV4	1.5645	0.05891	1.54717	0.195202		1.0274	0.164441	0.919404	0.911311	1.19748
ACP1	Low molecular weight phosphotyrosine protein phosphatase OS=Homo sapiens OX=9606 GN=ACP1 PE=1 SV=3	P24666	0.535767	0.0326337	0.551312	0.0940771		0.992724	0.167718	0.965648	0.864319	1.13467
GNAZ	Guanine nucleotide-binding protein G(z) subunit alpha OS=Homo sapiens OX=9606 GN=GNAZ PE=1 SV=3	P19086	0.580398	0.137118	0.648875	0.281409		1.06222	0.602657	0.923813	0.56885	1.62479
ARHGAP29	Rho GTPase-activating protein 29 OS=Homo sapiens OX=9606 GN=ARHGAP29 PE=1 SV=2	Q52LW3	0.762598	0.256681	0.804446	0.269502		1.04002	0.49251	0.766215	0.646621	1.57032
UTP18	U3 small nucleolar RNA-associated protein 18 homolog OS=Homo sapiens OX=9606 GN=UTP18 PE=1 SV=3	Q9Y5J1	0.526567	0.0850624	0.520785	0.170828		1.13963	0.576675	0.938963	0.784005	1.59559
CST3	Cystatin-C OS=Homo sapiens OX=9606 GN=CST3 PE=1 SV=1	P01034	1.17532	0.413242	1.159	0.482132		1.04126	0.244118	0.977988	0.836265	1.24372
CAPZA1	F-actin-capping protein subunit alpha-1 OS=Homo sapiens OX=9606 GN=CAPZA1 PE=1 SV=3	P52907	1.47883	0.391209	1.4771	0.488225		1.0512	0.285309	0.990644	0.796386	1.24557
ECH1	Delta(3,5)-Delta(2,4)-dienoyl-CoA isomerase, mitochondrial OS=Homo sapiens OX=9606 GN=ECH1 PE=1 SV=2	Q13011	0.808871	0.0913413	0.832146	0.119711		0.996996	0.238141	0.886079	0.797827	1.25162
SLC26A6	Solute carrier family 26 member 6 OS=Homo sapiens OX=9606 GN=SLC26A6 PE=1 SV=1	Q9BXS9	0.623996	0.168127	0.60941	0.168638		1.11349	0.508682	0.958176	0.741587	1.46528
GALNT7	N-acetylgalactosaminyltransferase 7 OS=Homo sapiens OX=9606 GN=GALNT7 PE=1 SV=1	Q86SF2	0.769276	0.129301	0.811859	0.176271		1.02765	0.47537	0.82263	0.72431	1.4335
SERPINB3	Serpin B3 OS=Homo sapiens OX=9606 GN=SERPINB3 PE=1 SV=2	P29508	0.880605	0.240835	0.868548	0.264675		1.04737	0.269246	0.934182	0.815284	1.27457
DNAJC5	DnaJ homolog subfamily C member 5 OS=Homo sapiens OX=9606 GN=DNAJC5 PE=1 SV=1	Q9H3Z4	1.56375	0.395605	1.54499	0.399912		1.0182	0.137265	0.94602	0.930232	1.10071
CDH13	Isoform of P55290, Isoform 4 of Cadherin-13 OS=Homo sapiens OX=9606 GN=CDH13	P55290-4	0.516079	0.162243	0.537026	0.222577		1.0277	0.384042	0.885903	0.740792	1.23763
PFKM	Isoform of P08237, Isoform 3 of ATP-dependent 6-phosphofructokinase, muscle type OS=Homo sapiens OX=9606 GN=PFKM	P08237-3	0.784129	0.0581432	0.790198	0.0729084		0.994568	0.0546232	0.999782	0.93941	1.04451
UGGT1	UDP-glucose:glycoprotein glucosyltransferase 1 OS=Homo sapiens OX=9606 GN=UGGT1 PE=1 SV=3	Q9NYU2	0.456762	0.107652	0.446239	0.128143		1.08086	0.380471	0.916013	0.802264	1.44188
FAT2	Protocadherin Fat 2 OS=Homo sapiens OX=9606 GN=FAT2 PE=1 SV=2	Q9NYQ8	0.812421	0.113287	0.794193	0.104037		1.04352	0.251297	0.979203	0.881313	1.23788
EPHX2	Bifunctional epoxide hydrolase 2 OS=Homo sapiens OX=9606 GN=EPHX2 PE=1 SV=2	P34913	0.746264	0.259984	0.795871	0.416844		1.13356	0.551029	0.989123	0.739335	1.49925
NOP2	Isoform of P46087, Isoform 4 of Probable 28S rRNA (cytosine(4447)-C(5))-methyltransferase OS=Homo sapiens OX=9606 GN=NOP2	P46087-4	0.374365	0.0551256	0.44075	0.263047		1.05871	0.494953	0.962394	0.620451	1.54512
LRSAM1	E3 ubiquitin-protein ligase LRSAM1 OS=Homo sapiens OX=9606 GN=LRSAM1 PE=1 SV=1	Q6UWE0	0.453003	0.164909	0.50563	0.28531		1.14019	0.912964	0.904567	0.639473	1.07453
PRTN3	Myeloblastin OS=Homo sapiens OX=9606 GN=PRTN3 PE=1 SV=3	P24158	2.68401	0.789375	2.8584	1.24579		1.03678	0.401804	0.945029	0.768113	1.28228
TREH	Trehalase OS=Homo sapiens OX=9606 GN=TREH PE=1 SV=2	O43280	0.902965	0.129077	0.949785	0.23302		1.01607	0.380344	0.908903	0.765131	1.32059
HPCAL1	Hippocalcin-like protein 1 OS=Homo sapiens OX=9606 GN=HPCAL1 PE=1 SV=3	P37235	0.706219	0.054038	0.719693	0.098966		0.994149	0.134274	0.999472	0.880236	1.1054
CCT5	T-complex protein 1 subunit epsilon OS=Homo sapiens OX=9606 GN=CCT5 PE=1 SV=1	P48643	1.05439	0.126912	1.16678	0.457773		1.06627	0.514988	0.912999	0.786963	1.28924
ADIPOQ	Adiponectin OS=Homo sapiens OX=9606 GN=ADIPOQ PE=1 SV=1	Q15848	0.577329	0.338339	0.510521	0.198668		1.18848	0.646163	0.945396	0.711909	1.7866
TGM2	Protein-glutamine gamma-glutamyltransferase 2 OS=Homo sapiens OX=9606 GN=TGM2 PE=1 SV=2	P21980	1.11698	0.333402	1.05614	0.166665		1.10016	0.453443	0.932313	0.783239	1.3662
TSTD1	Isoform of Q8NFU3, Isoform 4 of Thiosulfate:glutathione sulfurtransferase OS=Homo sapiens OX=9606 GN=TSTD1	Q8NFU3-4	0.890859	0.128165	0.925071	0.236941		1.02541	0.358427	0.946001	0.864514	1.07933
CILP2	Isoform of Q8IUL8, Cartilage intermediate layer protein 2 OS=Homo sapiens OX=9606 GN=CILP2 PE=1 SV=1	K7EPJ4	0.445085	0.0996065	0.469808	0.128591		1.05016	0.536477	0.802993	0.6583	1.5656
SLC22A12	Solute carrier family 22 member 12 OS=Homo sapiens OX=9606 GN=SLC22A12 PE=1 SV=1	Q96S37	0.97332	0.162039	1.03081	0.275186		1.05857	0.533193	0.880251	0.713818	1.22303
HSDL2	Hydroxysteroid dehydrogenase-like protein 2 OS=Homo sapiens OX=9606 GN=HSDL2 PE=1 SV=1	Q6YN16	0.799048	0.102588	0.794226	0.212393		1.07005	0.32788	0.984873	0.773699	1.40899
HLA-DMB	HLA class II histocompatibility antigen, DM beta chain OS=Homo sapiens OX=9606 GN=HLA-DMB PE=1 SV=1	P28068	0.461198	0.102094	0.50603	0.229715		1.02379	0.30824	0.91817	0.827319	1.31392
ALYREF	Isoform of Q86V81, THO complex subunit 4 OS=Homo sapiens OX=9606 GN=ALYREF PE=1 SV=1	E9PB61	0.766151	0.278404	0.900017	0.730175		1.23354	0.686814	0.969386	0.716205	1.92845
SLC36A2	Proton-coupled amino acid transporter 2 OS=Homo sapiens OX=9606 GN=SLC36A2 PE=1 SV=1	Q495M3	2.09893	0.50356	2.14891	0.5171		1.0263	0.354659	0.917176	0.75142	1.19637
ANXA6	Annexin A6 OS=Homo sapiens OX=9606 GN=ANXA6 PE=1 SV=3	P08133	2.35222	0.261996	2.35344	0.397187		1.01221	0.113756	0.970937	0.952979	1.06707
RALGAPA2	Ral GTPase-activating protein subunit alpha-2 OS=Homo sapiens OX=9606 GN=RALGAPA2 PE=1 SV=2	Q2PPJ7	0.679175	0.0776432	0.69377	0.126298		1.00651	0.224507	0.894656	0.867421	1.12773
SYPL1	Synaptophysin-like protein 1 OS=Homo sapiens OX=9606 GN=SYPL1 PE=1 SV=1	Q16563	0.878276	0.244446	0.89029	0.257937		1.00448	0.199651	0.965572	0.855403	1.09279
ALPL	Alkaline phosphatase, tissue-nonspecific isozyme OS=Homo sapiens OX=9606 GN=ALPL PE=1 SV=4	P05186	0.910404	0.352376	0.865976	0.256603		1.02811	0.198336	0.972639	0.843827	1.20074
XPNPEP1	Isoform of Q9NQW7, Isoform 3 of Xaa-Pro aminopeptidase 1 OS=Homo sapiens OX=9606 GN=XPNPEP1	Q9NQW7-3	1.51543	0.206041	1.50357	0.254828		1.02878	0.211226	0.943553	0.870091	1.15404
S100P	Protein S100-P OS=Homo sapiens OX=9606 GN=S100P PE=1 SV=2	P25815	0.808677	0.205254	0.806993	0.264092		1.06563	0.334796	0.989591	0.767168	1.37746
CASP3	Caspase-3 OS=Homo sapiens OX=9606 GN=CASP3 PE=1 SV=2	P42574	0.664606	0.0669922	0.659708	0.112216		1.02694	0.182197	0.994687	0.864602	1.20541
STOM	Erythrocyte band 7 integral membrane protein OS=Homo sapiens OX=9606 GN=STOM PE=1 SV=3	P27105	2.34273	0.434367	2.33757	0.569328		1.03729	0.250472	0.952334	0.878369	1.24514
IGLV5-39	Immunoglobulin lambda variable 5-39 OS=Homo sapiens OX=9606 GN=IGLV5-39 PE=3 SV=1	A0A0G2JS06	1.21918	0.0939183	1.26667	0.305913		1.01688	0.279945	0.945743	0.818398	1.24326
CDH15	Cadherin-15 OS=Homo sapiens OX=9606 GN=CDH15 PE=1 SV=1	P55291	0.885863	0.17012	0.899321	0.25573		1.02897	0.21664	0.963172	0.905389	1.14845
FUCA1	Tissue alpha-L-fucosidase OS=Homo sapiens OX=9606 GN=FUCA1 PE=1 SV=4	P04066	1.01851	0.138001	1.04813	0.232876		1.01883	0.299804	0.923039	0.793756	1.22178
TSPAN3	Tetraspanin-3 OS=Homo sapiens OX=9606 GN=TSPAN3 PE=2 SV=1	O60637	1.41189	0.363418	1.46436	0.451433		1.04797	0.445157	0.934095	0.744824	1.3005
AIFM2	Apoptosis-inducing factor 2 OS=Homo sapiens OX=9606 GN=AIFM2 PE=1 SV=1	Q9BRQ8	0.474552	0.0921272	0.483833	0.106816		0.999461	0.184455	0.977291	0.824348	1.18566
MAN1A1	Mannosyl-oligosaccharide 1,2-alpha-mannosidase IA OS=Homo sapiens OX=9606 GN=MAN1A1 PE=1 SV=3	P33908	3.03916	1.0103	3.06858	0.890915		1.03239	0.380033	0.979378	0.785041	1.10709
SLC7A8	Large neutral amino acids transporter small subunit 2 OS=Homo sapiens OX=9606 GN=SLC7A8 PE=1 SV=1	Q9UHI5	0.988603	0.172554	1.0244	0.24896		1.03931	0.409883	0.916496	0.771091	1.2635
ATP6AP1	V-type proton ATPase subunit S1 OS=Homo sapiens OX=9606 GN=ATP6AP1 PE=1 SV=2	Q15904	0.848939	0.133074	0.850349	0.175738		1.02734	0.211928	0.965389	0.901916	1.09547
OSTF1	Osteoclast-stimulating factor 1 OS=Homo sapiens OX=9606 GN=OSTF1 PE=1 SV=2	Q92882	1.42559	0.27051	1.43814	0.204478		0.998745	0.204649	0.901968	0.886374	1.20789
HYOU1	Hypoxia up-regulated protein 1 OS=Homo sapiens OX=9606 GN=HYOU1 PE=1 SV=1	Q9Y4L1	0.873441	0.077919	0.883202	0.290774		1.08725	0.397449	0.992375	0.774703	1.44724
CNN2	Isoform of Q99439, Calponin OS=Homo sapiens OX=9606 GN=CNN2 PE=1 SV=1	B4DUT8	0.736249	0.243877	0.791263	0.323411		1.0685	0.482344	0.846302	0.678366	1.4973
TRHDE	Thyrotropin-releasing hormone-degrading ectoenzyme OS=Homo sapiens OX=9606 GN=TRHDE PE=2 SV=1	Q9UKU6	1.1807	0.513187	1.22598	0.686035		1.06841	0.382844	0.930698	0.79869	1.26753
MPST	Isoform of P25325, Isoform 2 of 3-mercaptopyruvate sulfurtransferase OS=Homo sapiens OX=9606 GN=MPST	P25325-2	1.45491	0.3121	1.51945	0.495629		1.04687	0.429878	0.914096	0.729085	1.3013
PGA4	Pepsin A-4 OS=Homo sapiens OX=9606 GN=PGA4 PE=1 SV=1	P0DJD7	1.52881	0.486777	1.53081	0.583499		1.06088	0.346993	0.976713	0.864992	1.25395
QPRT	Nicotinate-nucleotide pyrophosphorylase [carboxylating] OS=Homo sapiens OX=9606 GN=QPRT PE=1 SV=3	Q15274	2.09066	0.639251	2.12778	0.655018		1.02547	0.339083	0.932324	0.792122	1.1289
GBE1	1,4-alpha-glucan-branching enzyme OS=Homo sapiens OX=9606 GN=GBE1 PE=1 SV=3	Q04446	1.18482	0.160879	1.21742	0.284835		1.00765	0.249317	0.948242	0.83061	1.21439
ATRN	Attractin OS=Homo sapiens OX=9606 GN=ATRN PE=1 SV=2	O75882	1.74707	0.23169	1.78243	0.355138		1.00778	0.195025	0.964022	0.890402	1.16407
S100A8	Protein S100-A8 OS=Homo sapiens OX=9606 GN=S100A8 PE=1 SV=1	P05109	4.11992	1.16279	4.43884	2.1753		1.23001	0.85905	0.811127	0.563242	1.78658
PILRA	Paired immunoglobulin-like type 2 receptor alpha OS=Homo sapiens OX=9606 GN=PILRA PE=1 SV=3	Q9UKJ1	0.491976	0.0826186	0.524143	0.221688		1.03171	0.355405	0.863944	0.73841	1.4089
PCYT2	Isoform of Q99447, Isoform 3 of Ethanolamine-phosphate cytidylyltransferase OS=Homo sapiens OX=9606 GN=PCYT2	Q99447-3	0.632291	0.111881	0.651467	0.173411		1.02472	0.311749	0.902517	0.828994	1.18203
RAP1A	Ras-related protein Rap-1A OS=Homo sapiens OX=9606 GN=RAP1A PE=1 SV=1	P62834	1.26602	0.332695	1.31873	0.42852		1.04057	0.383604	0.960287	0.822846	1.22068
HPD	Isoform of P32754, 4-hydroxyphenylpyruvate dioxygenase OS=Homo sapiens OX=9606 GN=HPD PE=1 SV=1	A0A0B4J1R4	0.822383	0.0867943	0.84354	0.200135		1.0087	0.189207	0.937531	0.853934	1.17117
PRKCH	Protein kinase C eta type OS=Homo sapiens OX=9606 GN=PRKCH PE=1 SV=4	P24723	0.470787	0.135378	0.472982	0.196628		1.24661	0.858683	0.767139	0.617429	2.11552
WWP2	NEDD4-like E3 ubiquitin-protein ligase WWP2 OS=Homo sapiens OX=9606 GN=WWP2 PE=1 SV=2	O00308	0.594256	0.0621793	0.607198	0.206528		1.08301	0.400708	0.96625	0.723886	1.50052
NCKAP1	Isoform of Q9Y2A7, Isoform 2 of Nck-associated protein 1 OS=Homo sapiens OX=9606 GN=NCKAP1	Q9Y2A7-2	0.782401	0.0752872	0.780138	0.132051		1.02964	0.236068	0.914918	0.870269	1.24638
SERPINB12	Isoform of Q96P63, Isoform 2 of Serpin B12 OS=Homo sapiens OX=9606 GN=SERPINB12	Q96P63-2	1.02011	0.189807	1.04088	0.250422		1.0077	0.187222	0.989889	0.898291	1.0674
CDHR5	Isoform of Q9HBB8, Cadherin-related family member 5 OS=Homo sapiens OX=9606 GN=CDHR5 PE=1 SV=1	A0A0G2JMW3	0.989126	0.238265	0.978893	0.273462		1.12273	0.617859	0.78463	0.777864	1.63665
TNIP3	Isoform of Q96KP6, Isoform 3 of TNFAIP3-interacting protein 3 OS=Homo sapiens OX=9606 GN=TNIP3	Q96KP6-3	0.78783	0.0377041	0.793039	0.0714931		0.997385	0.0696469	0.968043	0.955658	1.06845
STARD3NL	STARD3 N-terminal-like protein OS=Homo sapiens OX=9606 GN=STARD3NL PE=1 SV=1	O95772	0.448797	0.123474	0.460371	0.149719		1.01108	0.249446	0.950962	0.817817	1.23441
NIF3L1	NIF3-like protein 1 OS=Homo sapiens OX=9606 GN=NIF3L1 PE=1 SV=2	Q9GZT8	0.450236	0.0445378	0.463951	0.16984		1.09731	0.501018	0.924282	0.784715	1.49642
ADGRG6	Isoform of Q86SQ4, Isoform 3 of Adhesion G-protein coupled receptor G6 OS=Homo sapiens OX=9606 GN=ADGRG6	Q86SQ4-3	0.761707	0.125921	0.758365	0.0436781		1.00328	0.148311	0.933781	0.881426	1.10802
RPL10A	60S ribosomal protein L10a OS=Homo sapiens OX=9606 GN=RPL10A PE=1 SV=2	P62906	0.913461	0.249368	0.953536	0.342611		1.05711	0.427075	0.957936	0.713343	1.38984
SNX5	Sorting nexin-5 OS=Homo sapiens OX=9606 GN=SNX5 PE=1 SV=1	Q9Y5X3	0.961337	0.054476	0.980741	0.157789		1.00229	0.181132	0.952496	0.87392	1.15556
MCTS1	Isoform of Q9ULC4, Isoform 3 of Malignant T-cell-amplified sequence 1 OS=Homo sapiens OX=9606 GN=MCTS1	Q9ULC4-3	0.662065	0.041416	0.659956	0.11438		1.03893	0.279227	0.907864	0.886623	1.3223
BID	Isoform of P55957, Isoform 2 of BH3-interacting domain death agonist OS=Homo sapiens OX=9606 GN=BID	P55957-2	0.819198	0.199563	0.796012	0.156396		1.08376	0.428775	0.801283	0.75837	1.55038
DDT	D-dopachrome decarboxylase OS=Homo sapiens OX=9606 GN=DDT PE=1 SV=3	P30046	1.07078	0.0707651	1.08824	0.173937		0.999676	0.130177	0.985017	0.888013	1.11867
SLC5A12	Sodium-coupled monocarboxylate transporter 2 OS=Homo sapiens OX=9606 GN=SLC5A12 PE=2 SV=2	Q1EHB4	1.06377	0.145671	1.0759	0.317946		1.10368	0.522489	0.928732	0.776005	1.51882
RPS3A	40S ribosomal protein S3a OS=Homo sapiens OX=9606 GN=RPS3A PE=1 SV=2	P61247	0.958338	0.20017	0.970448	0.207951		1.02684	0.312968	0.952501	0.744832	1.24695
PPP5C	Serine/threonine-protein phosphatase 5 OS=Homo sapiens OX=9606 GN=PPP5C PE=1 SV=1	P53041	0.483981	0.0732402	0.516674	0.208909		1.07998	0.424491	0.917503	0.818332	1.42323
PCBP2	Isoform of Q15366, Isoform 2 of Poly(rC)-binding protein 2 OS=Homo sapiens OX=9606 GN=PCBP2	Q15366-2	0.820447	0.123695	0.837805	0.180757		1.01894	0.268445	0.935963	0.826964	1.21955
CETP	Cholesteryl ester transfer protein OS=Homo sapiens OX=9606 GN=CETP PE=1 SV=2	P11597	1.33139	0.272645	1.3756	0.424001		1.02094	0.283721	0.946923	0.818498	1.21212
UPK3B	Uroplakin-3b OS=Homo sapiens OX=9606 GN=UPK3B PE=1 SV=2	Q9BT76	0.709285	0.16766	0.70264	0.199488		1.1004	0.521053	0.936038	0.785644	1.49734
C1RL	Complement C1r subcomponent-like protein OS=Homo sapiens OX=9606 GN=C1RL PE=1 SV=2	Q9NZP8	0.788925	0.215281	0.826447	0.380256		1.07089	0.407053	0.940919	0.788926	1.28044
BCAP31	Isoform of P51572, Isoform 2 of B-cell receptor-associated protein 31 OS=Homo sapiens OX=9606 GN=BCAP31	P51572-2	0.76289	0.123636	0.770714	0.216839		1.06069	0.337351	0.963525	0.728405	1.3713
HEXA	Isoform of P06865, Beta-hexosaminidase OS=Homo sapiens OX=9606 GN=HEXA PE=1 SV=1	H3BP20	0.836215	0.349886	0.822603	0.277781		1.03528	0.35394	0.941261	0.792394	1.20329
TMEM192	Transmembrane protein 192 OS=Homo sapiens OX=9606 GN=TMEM192 PE=1 SV=1	Q8IY95	0.670573	0.214933	0.687341	0.296604		1.09221	0.523665	0.886214	0.774624	1.2217
CDHR2	Cadherin-related family member 2 OS=Homo sapiens OX=9606 GN=CDHR2 PE=1 SV=2	Q9BYE9	0.961984	0.0751971	0.966195	0.160367		1.02029	0.181577	0.903451	0.87476	1.17635
ATP6V0C	V-type proton ATPase 16 kDa proteolipid subunit OS=Homo sapiens OX=9606 GN=ATP6V0C PE=1 SV=1	P27449	1.1868	0.608744	1.43612	1.11514		1.06184	0.44375	0.975292	0.691592	1.48781
UBA6	Ubiquitin-like modifier-activating enzyme 6 OS=Homo sapiens OX=9606 GN=UBA6 PE=1 SV=1	A0AVT1	0.935446	0.102542	0.940708	0.194201		1.05322	0.324712	0.998835	0.788055	1.30155
PRDX2	Peroxiredoxin-2 OS=Homo sapiens OX=9606 GN=PRDX2 PE=1 SV=5	P32119	2.18521	0.449291	2.16129	0.373284		1.04421	0.350691	0.931972	0.887537	0.997342
EIF3E	Eukaryotic translation initiation factor 3 subunit E OS=Homo sapiens OX=9606 GN=EIF3E PE=1 SV=1	P60228	1.04628	0.190989	1.0513	0.195077		0.999013	0.0804554	0.984851	0.924309	1.0808
RPS4X	40S ribosomal protein S4, X isoform OS=Homo sapiens OX=9606 GN=RPS4X PE=1 SV=2	P62701	1.34711	0.511967	1.33719	0.460516		1.00153	0.102486	0.996015	0.906173	1.09321
TRAPPC3	Isoform of O43617, Trafficking protein particle complex subunit OS=Homo sapiens OX=9606 GN=TRAPPC3 PE=1 SV=1	A0A087WWM0	0.800892	0.0845585	0.805322	0.102801		1.00229	0.11298	0.995186	0.927503	1.08774
MAN1C1	Mannosyl-oligosaccharide 1,2-alpha-mannosidase IC OS=Homo sapiens OX=9606 GN=MAN1C1 PE=1 SV=1	Q9NR34	0.870012	0.409028	0.868991	0.38949		1.01549	0.228341	0.940438	0.892405	1.21614
SOD3	Extracellular superoxide dismutase [Cu-Zn] OS=Homo sapiens OX=9606 GN=SOD3 PE=1 SV=2	P08294	1.7718	0.358611	1.74497	0.232806		1.0361	0.283725	0.920358	0.847554	1.16853
ADRM1	Proteasomal ubiquitin receptor ADRM1 OS=Homo sapiens OX=9606 GN=ADRM1 PE=1 SV=2	Q16186	0.358422	0.0666375	0.366038	0.0949289		1.00625	0.186305	0.979312	0.850817	1.17516
FUCA2	Plasma alpha-L-fucosidase OS=Homo sapiens OX=9606 GN=FUCA2 PE=1 SV=2	Q9BTY2	1.48369	0.268331	1.52318	0.401616		1.0408	0.355768	0.90879	0.750989	1.39664
GMPR2	Isoform of Q9P2T1, GMP reductase OS=Homo sapiens OX=9606 GN=GMPR2 PE=1 SV=1	H0YNJ6	1.40873	0.315303	1.42449	0.311092		1.03048	0.346939	0.967301	0.749669	1.34287
HK1	Isoform of P19367, Isoform 3 of Hexokinase-1 OS=Homo sapiens OX=9606 GN=HK1	P19367-3	1.06196	0.200409	1.06357	0.248094		1.03116	0.254216	0.970603	0.845084	1.21505
PCDH12	Protocadherin-12 OS=Homo sapiens OX=9606 GN=PCDH12 PE=1 SV=1	Q9NPG4	0.676715	0.0998032	0.688072	0.133807		1.02771	0.338872	0.846475	0.809416	1.33661
SMPD1	Sphingomyelin phosphodiesterase OS=Homo sapiens OX=9606 GN=SMPD1 PE=1 SV=4	P17405	0.979455	0.123145	0.979808	0.0540656		1.0028	0.149243	0.966494	0.882443	1.15947
ADAM9	Disintegrin and metalloproteinase domain-containing protein 9 OS=Homo sapiens OX=9606 GN=ADAM9 PE=1 SV=1	Q13443	0.669028	0.227618	0.717965	0.340147		1.09323	0.570914	0.916493	0.777435	1.31554
SH3BGRL	SH3 domain-binding glutamic acid-rich-like protein OS=Homo sapiens OX=9606 GN=SH3BGRL PE=1 SV=1	O75368	0.421844	0.0772182	0.435864	0.137818		1.02671	0.322061	0.882746	0.794114	1.33128
HMGB2	High mobility group protein B2 OS=Homo sapiens OX=9606 GN=HMGB2 PE=1 SV=2	P26583	1.05894	0.316305	1.0603	0.233605		1.07176	0.549715	0.899469	0.756744	1.47291
EIF3H	Isoform of O15372, Eukaryotic translation initiation factor 3 subunit H OS=Homo sapiens OX=9606 GN=EIF3H PE=1 SV=1	B3KS98	0.62274	0.0319262	0.637573	0.182318		1.04891	0.325198	0.949486	0.768918	1.37861
GBP2	Guanylate-binding protein 2 OS=Homo sapiens OX=9606 GN=GBP2 PE=1 SV=3	P32456	0.390396	0.0661078	0.400238	0.108193		1.00934	0.193725	0.93074	0.854386	1.20359
FLOT2	Isoform of Q14254, Flotillin-2 OS=Homo sapiens OX=9606 GN=FLOT2 PE=1 SV=1	E7EMK3	1.8347	0.195307	1.83661	0.275579		1.02145	0.211262	0.94479	0.875855	1.18966
HYAL1	Hyaluronidase-1 OS=Homo sapiens OX=9606 GN=HYAL1 PE=1 SV=2	Q12794	0.921317	0.172762	0.922316	0.189321		1.02376	0.215061	0.995324	0.842809	1.26543
CNP	2',3'-cyclic-nucleotide 3'-phosphodiesterase OS=Homo sapiens OX=9606 GN=CNP PE=1 SV=2	P09543	2.80064	0.398366	2.78896	0.207055		1.00364	0.115693	0.958194	0.918562	1.11552
CORO1B	Coronin-1B OS=Homo sapiens OX=9606 GN=CORO1B PE=1 SV=1	Q9BR76	1.03907	0.0781311	1.04351	0.16402		1.00798	0.114082	0.979802	0.915574	1.11446
SRI	Sorcin OS=Homo sapiens OX=9606 GN=SRI PE=1 SV=1	P30626	1.36011	0.747808	1.35919	0.772887		1.02855	0.313967	0.920743	0.842593	1.11862
ZNRF2	E3 ubiquitin-protein ligase ZNRF2 OS=Homo sapiens OX=9606 GN=ZNRF2 PE=1 SV=1	Q8NHG8	0.558362	0.0723601	0.576632	0.163249		1.02141	0.24759	0.969569	0.816597	1.23057
STK17B	Serine/threonine-protein kinase 17B OS=Homo sapiens OX=9606 GN=STK17B PE=1 SV=1	O94768	0.451545	0.0825173	0.47217	0.157216		1.05934	0.437123	0.793513	0.720398	1.5312
VPS29	Isoform of Q9UBQ0, Vacuolar protein sorting-associated protein 29 OS=Homo sapiens OX=9606 GN=VPS29 PE=1 SV=1	F8VXU5	1.33141	0.202695	1.35548	0.342333		1.01501	0.17847	0.987422	0.892648	1.0928
TMED9	Transmembrane emp24 domain-containing protein 9 OS=Homo sapiens OX=9606 GN=TMED9 PE=1 SV=2	Q9BVK6	1.08853	0.176283	1.0987	0.194633		1.03611	0.354961	0.957819	0.743771	1.40674
NUMA1	Nuclear mitotic apparatus protein 1 OS=Homo sapiens OX=9606 GN=NUMA1 PE=1 SV=2	Q14980	0.399858	0.0418552	0.430559	0.195281		1.12021	0.554462	0.874821	0.690147	1.46046
GPNMB	Transmembrane glycoprotein NMB OS=Homo sapiens OX=9606 GN=GPNMB PE=1 SV=2	Q14956	1.32266	0.265241	1.32732	0.341785		1.04028	0.3275	0.944527	0.797882	1.37842
TRIM38	E3 ubiquitin-protein ligase TRIM38 OS=Homo sapiens OX=9606 GN=TRIM38 PE=1 SV=1	O00635	0.369166	0.0613565	0.369087	0.0649645		1.02361	0.231906	0.961567	0.882585	1.19226
KRT16	Keratin, type I cytoskeletal 16 OS=Homo sapiens OX=9606 GN=KRT16 PE=1 SV=4	P08779	1.71628	0.290217	1.72324	0.347538		1.00696	0.115072	0.989388	0.905944	1.09896
SPINT2	Kunitz-type protease inhibitor 2 OS=Homo sapiens OX=9606 GN=SPINT2 PE=1 SV=2	O43291	0.57794	0.134348	0.593125	0.209578		1.10062	0.530674	0.777839	0.693208	1.66942
TM7SF3	Transmembrane 7 superfamily member 3 OS=Homo sapiens OX=9606 GN=TM7SF3 PE=2 SV=1	Q9NS93	0.934197	0.254918	0.937708	0.300347		1.07526	0.502479	0.861888	0.794026	1.46317
MYH10	Isoform of P35580, Isoform 4 of Myosin-10 OS=Homo sapiens OX=9606 GN=MYH10	P35580-4	0.462822	0.060362	0.461199	0.0464712		1.00373	0.0846879	0.974115	0.94359	1.09349
VNN1	Pantetheinase OS=Homo sapiens OX=9606 GN=VNN1 PE=1 SV=2	O95497	1.15411	0.217712	1.17688	0.321452		1.03961	0.35543	0.961765	0.802167	1.14549
C12orf10	UPF0160 protein MYG1, mitochondrial OS=Homo sapiens OX=9606 GN=C12orf10 PE=1 SV=2	Q9HB07	0.618429	0.0665867	0.621298	0.0726895		1.01455	0.227626	0.972986	0.824451	1.24622
APOBR	Isoform of Q0VD83, Isoform 4 of Apolipoprotein B receptor OS=Homo sapiens OX=9606 GN=APOBR	Q0VD83-4	0.485889	0.1599	0.477316	0.139864		1.0214	0.221688	0.965916	0.817096	1.25344
IGFBP7	Insulin-like growth factor-binding protein 7 OS=Homo sapiens OX=9606 GN=IGFBP7 PE=1 SV=1	Q16270	2.04432	0.644613	2.0276	0.534328		1.07441	0.432043	0.922003	0.721526	1.54717
STX7	Syntaxin-7 OS=Homo sapiens OX=9606 GN=STX7 PE=1 SV=4	O15400	0.622453	0.10028	0.649318	0.212138		1.04551	0.354566	0.874583	0.811457	1.33263
QPCT	Glutaminyl-peptide cyclotransferase OS=Homo sapiens OX=9606 GN=QPCT PE=1 SV=1	Q16769	1.24049	0.178383	1.24832	0.223142		1.01556	0.207354	0.996644	0.861387	1.05841
GBA	Isoform of P04062, Glucosylceramidase OS=Homo sapiens OX=9606 GN=GBA PE=1 SV=1	A0A0G2JLB3	0.887859	0.0920279	0.894461	0.140449		1.02039	0.244641	0.939723	0.82595	1.25515
ACE2	Angiotensin-converting enzyme 2 OS=Homo sapiens OX=9606 GN=ACE2 PE=1 SV=2	Q9BYF1	1.62936	0.233223	1.66812	0.425751		1.03311	0.309892	0.943109	0.879179	1.12255
GLIPR2	Golgi-associated plant pathogenesis-related protein 1 OS=Homo sapiens OX=9606 GN=GLIPR2 PE=1 SV=3	Q9H4G4	1.0242	0.172676	1.06763	0.351752		1.04993	0.360785	0.952732	0.713893	1.30929
PLAU	Urokinase-type plasminogen activator OS=Homo sapiens OX=9606 GN=PLAU PE=1 SV=2	P00749	1.06961	0.361702	1.05588	0.280103		1.07551	0.446227	0.976107	0.739449	1.46126
ALDH3B1	Aldehyde dehydrogenase family 3 member B1 OS=Homo sapiens OX=9606 GN=ALDH3B1 PE=1 SV=1	P43353	1.06885	0.303812	1.08366	0.339163		1.04155	0.318796	0.975499	0.896981	1.19325
	[CONT] P02070 SWISS-PROT:P02070 (Bos taurus) Hemoglobin subunit beta	Z9Z124	1.37103	0.387384	0.821606	0.222692		1.6868	0.301911	1.80654	1.35321	1.94086
BPGM	Bisphosphoglycerate mutase OS=Homo sapiens OX=9606 GN=BPGM PE=1 SV=2	P07738	0.606328	0.161351	0.416047	0.0921089		1.45526	0.222403	1.4188	1.31474	1.62455
HBD	Hemoglobin subunit delta OS=Homo sapiens OX=9606 GN=HBD PE=1 SV=2	P02042	2.65395	1.14018	1.08413	0.476615		2.85888	1.36382	2.70743	1.48807	4.0705
WARS	Tryptophan--tRNA ligase, cytoplasmic OS=Homo sapiens OX=9606 GN=WARS PE=1 SV=2	P23381	1.42184	0.188375	1.15271	0.0891207		1.23617	0.150188	1.23222	1.16091	1.36948
IGHV1OR15-1	Immunoglobulin heavy variable 1/OR15-1 (non-functional) (Fragment) OS=Homo sapiens OX=9606 GN=IGHV1OR15-1 PE=1 SV=1	A0A075B7D0	1.06203	0.44239	0.640886	0.465827		2.01348	0.65795	2.30363	1.54189	2.49607
EML4	Isoform of Q9HC35, Echinoderm microtubule-associated protein-like 4 OS=Homo sapiens OX=9606 GN=EML4 PE=1 SV=3	B5MBZ0	1.00766	0.123235	0.54366	0.0282963		1.85358	0.199417	1.85557	1.65971	2.04547
FETUB	Fetuin-B OS=Homo sapiens OX=9606 GN=FETUB PE=1 SV=2	Q9UGM5	1.44054	0.772238	0.841906	0.671318		2.20737	0.841442	2.23926	1.52892	2.79926
LBP	Lipopolysaccharide-binding protein OS=Homo sapiens OX=9606 GN=LBP PE=1 SV=3	P18428	3.05707	0.499182	1.77104	0.557558		1.85107	0.535731	1.83885	1.37735	2.37397
RGS19	Regulator of G-protein signaling 19 OS=Homo sapiens OX=9606 GN=RGS19 PE=1 SV=1	P49795	1.10271	0.23827	0.793676	0.19716		1.42859	0.311177	1.34938	1.16896	1.71214
IGHV1-69	Immunoglobulin heavy variable 1-69 OS=Homo sapiens OX=9606 GN=IGHV1-69 PE=1 SV=2	P01742	1.05194	0.151252	0.686	0.152936		1.60858	0.448033	1.62491	1.32286	1.84006
DYSF	Isoform of O75923, Isoform 13 of Dysferlin OS=Homo sapiens OX=9606 GN=DYSF	O75923-13	0.714379	0.100261	0.549712	0.0895191		1.31573	0.206185	1.29857	1.14457	1.48258
IGKV1-16	Immunoglobulin kappa variable 1-16 OS=Homo sapiens OX=9606 GN=IGKV1-16 PE=1 SV=2	P04430	1.74403	0.293533	1.16719	0.3005		1.55559	0.346717	1.5855	1.26005	1.81052
IGLV2-8	Immunoglobulin lambda variable 2-8 OS=Homo sapiens OX=9606 GN=IGLV2-8 PE=1 SV=2	P01709	2.00409	0.464514	1.48904	0.355831		1.38329	0.325133	1.3583	1.13521	1.66439
HLA-B	Isoform of Q31612, HLA class I histocompatibility antigen, B-13 alpha chain OS=Homo sapiens OX=9606 GN=HLA-B PE=1 SV=1	P30461	0.745548	0.380236	0.563023	0.292092		1.33918	0.272639	1.34255	1.07663	1.5943
PSMC2	26S proteasome regulatory subunit 7 OS=Homo sapiens OX=9606 GN=PSMC2 PE=1 SV=3	P35998	1.01447	0.112302	0.824942	0.173175		1.26431	0.214958	1.23691	1.11878	1.50381
IGKV4-1	Immunoglobulin kappa variable 4-1 OS=Homo sapiens OX=9606 GN=IGKV4-1 PE=1 SV=1	P06312	1.88848	0.27299	1.37091	0.253773		1.42555	0.345978	1.49244	1.13299	1.78339
THOP1	Thimet oligopeptidase OS=Homo sapiens OX=9606 GN=THOP1 PE=1 SV=2	P52888	0.841619	0.152034	0.63916	0.124686		1.32239	0.102491	1.3173	1.22586	1.424
PLA2G7	Platelet-activating factor acetylhydrolase OS=Homo sapiens OX=9606 GN=PLA2G7 PE=1 SV=1	Q13093	0.74594	0.190665	0.603418	0.143582		1.24073	0.202812	1.22698	1.13845	1.31955
C8A	Complement component C8 alpha chain OS=Homo sapiens OX=9606 GN=C8A PE=1 SV=2	P07357	1.72056	0.38464	0.960385	0.238355		1.97834	0.933936	1.91758	1.26751	2.35619
RAN	Isoform of P62826, GTP-binding nuclear protein Ran (Fragment) OS=Homo sapiens OX=9606 GN=RAN PE=1 SV=1	J3KQE5	1.87053	0.305354	1.55172	0.352021		1.2321	0.183461	1.25652	1.06669	1.39734
IGHV1-3	Immunoglobulin heavy variable 1-3 OS=Homo sapiens OX=9606 GN=IGHV1-3 PE=3 SV=1	A0A0C4DH29	0.87674	0.272855	0.675484	0.295191		1.39644	0.32292	1.47656	1.16205	1.58236
FERMT3	Fermitin family homolog 3 OS=Homo sapiens OX=9606 GN=FERMT3 PE=1 SV=1	Q86UX7	1.68923	0.279329	1.14183	0.247082		1.56348	0.554787	1.49749	1.20775	1.77788
APOC1	Apolipoprotein C-I OS=Homo sapiens OX=9606 GN=APOC1 PE=1 SV=1	P02654	3.61775	0.67866	2.22315	0.699764		1.79801	0.732182	1.8058	1.22348	2.22499
APOH	Beta-2-glycoprotein 1 OS=Homo sapiens OX=9606 GN=APOH PE=1 SV=3	P02749	1.87468	0.440231	1.26259	0.29412		1.52247	0.36617	1.60378	1.17817	1.8013
SERPINF2	Alpha-2-antiplasmin OS=Homo sapiens OX=9606 GN=SERPINF2 PE=1 SV=3	P08697	2.08682	0.365499	1.47614	0.248077		1.459	0.394834	1.33277	1.0863	1.87081
LPA	Apolipoprotein(a) OS=Homo sapiens OX=9606 GN=LPA PE=1 SV=1	P08519	1.85084	0.657973	0.951363	0.430163		2.23977	1.03092	2.16251	1.42311	3.11262
IGLV2-18	Immunoglobulin lambda variable 2-18 OS=Homo sapiens OX=9606 GN=IGLV2-18 PE=3 SV=2	A0A075B6J9	1.20088	0.333923	0.945273	0.213982		1.27935	0.236524	1.17602	1.08218	1.44659
IGKV2D-24	Immunoglobulin kappa variable 2D-24 (non-functional) (Fragment) OS=Homo sapiens OX=9606 GN=IGKV2D-24 PE=4 SV=1	A0A075B6R9	2.5893	0.357134	1.7993	0.471886		1.53293	0.45137	1.49971	1.11868	1.9282
	cDNA FLJ55673, highly similar to Complement factor B (EC 3.4.21.47) OS=Homo sapiens OX=9606 PE=1 SV=1	B4E1Z4	6.10282	0.996744	3.73189	1.30798		1.83672	0.718309	1.85615	1.13229	2.53175
NECAB2	N-terminal EF-hand calcium-binding protein 2 OS=Homo sapiens OX=9606 GN=NECAB2 PE=1 SV=1	Q7Z6G3	1.26184	0.156631	0.867686	0.243539		1.57497	0.518299	1.42826	1.17706	2.02441
IGLV9-49	Immunoglobulin lambda variable 9-49 OS=Homo sapiens OX=9606 GN=IGLV9-49 PE=1 SV=1	A0A0B4J1Y8	1.29664	0.763872	0.955231	0.571028		1.4671	0.386102	1.57361	1.05395	1.83444
CFI	Isoform of P05156, Complement factor I OS=Homo sapiens OX=9606 GN=CFI PE=1 SV=1	E7ETH0	1.99257	0.738013	1.38296	0.281565		1.41265	0.320733	1.27811	1.16019	1.76383
CRYAB	Alpha-crystallin B chain OS=Homo sapiens OX=9606 GN=CRYAB PE=1 SV=2	P02511	0.958347	0.0987772	0.758674	0.0859107		1.26815	0.11527	1.29799	1.14905	1.37234
RAC2	Ras-related C3 botulinum toxin substrate 2 OS=Homo sapiens OX=9606 GN=RAC2 PE=1 SV=1	P15153	0.775124	0.224607	0.43297	0.126315		1.96501	0.863023	1.73912	1.41734	2.62395
NAPRT	Nicotinate phosphoribosyltransferase OS=Homo sapiens OX=9606 GN=NAPRT PE=1 SV=2	Q6XQN6	1.24737	0.326933	1.11315	0.296865		1.12957	0.106623	1.14807	1.0371	1.22354
COL4A2	Collagen alpha-2(IV) chain OS=Homo sapiens OX=9606 GN=COL4A2 PE=1 SV=4	P08572	1.32944	0.217783	0.906092	0.244801		1.52249	0.323715	1.41392	1.24653	1.84044
F13A1	Coagulation factor XIII A chain OS=Homo sapiens OX=9606 GN=F13A1 PE=1 SV=4	P00488	2.59591	0.668236	1.74664	0.225614		1.50971	0.441243	1.45203	1.22479	1.85167
PRKACA	cAMP-dependent protein kinase catalytic subunit alpha OS=Homo sapiens OX=9606 GN=PRKACA PE=1 SV=2	P17612	0.598424	0.0605647	0.503752	0.0455951		1.18744	0.0401244	1.19563	1.14567	1.22103
C5	Complement C5 OS=Homo sapiens OX=9606 GN=C5 PE=1 SV=4	P01031	6.74918	1.38103	3.55411	1.30344		2.20431	1.00604	2.17305	1.40363	3.11401
HBA2	Isoform of P69905, HCG1745306, isoform CRA_a OS=Homo sapiens OX=9606 GN=HBA2 PE=1 SV=1	G3V1N2	1.45277	0.516576	0.754672	0.473185		2.64263	1.4231	2.50911	1.07665	4.01305
FCN3	Ficolin-3 OS=Homo sapiens OX=9606 GN=FCN3 PE=1 SV=2	O75636	3.58166	0.902186	1.7184	0.780877		2.60468	1.72807	1.85284	1.7101	3.38109
GC	Isoform of P02774, Vitamin D-binding protein OS=Homo sapiens OX=9606 GN=GC PE=1 SV=1	D6RF35	3.41052	0.715505	2.47778	0.513735		1.42031	0.341201	1.39851	1.14979	1.7476
APOL1	Isoform of O14791, Isoform 2 of Apolipoprotein L1 OS=Homo sapiens OX=9606 GN=APOL1	O14791-2	2.44674	0.607407	1.33212	0.437488		2.09935	1.00624	1.67507	1.38227	2.95974
LRP1	Prolow-density lipoprotein receptor-related protein 1 OS=Homo sapiens OX=9606 GN=LRP1 PE=1 SV=2	Q07954	1.4106	0.163567	1.09267	0.117917		1.30611	0.22036	1.37131	1.11953	1.41499
H1F0	Histone H1.0 OS=Homo sapiens OX=9606 GN=H1F0 PE=1 SV=3	P07305	0.822519	0.241145	0.682614	0.187118		1.21503	0.201273	1.15948	1.06607	1.30825
CCDC50	Isoform of Q8IVM0, Isoform 2 of Coiled-coil domain-containing protein 50 OS=Homo sapiens OX=9606 GN=CCDC50	Q8IVM0-2	0.682909	0.126843	0.483361	0.129694		1.49157	0.397525	1.62532	1.04609	1.87369
ATP5F1C	ATP synthase subunit gamma, mitochondrial OS=Homo sapiens OX=9606 GN=ATP5F1C PE=1 SV=1	P36542	0.489162	0.162867	0.367737	0.0678279		1.30873	0.27923	1.19037	1.05261	1.54116
HBA1	Hemoglobin subunit alpha OS=Homo sapiens OX=9606 GN=HBA1 PE=1 SV=2	P69905	8.38593	3.24639	3.71589	1.82694		2.85237	1.59003	2.80393	1.32518	4.12475
GAPDH	Glyceraldehyde-3-phosphate dehydrogenase OS=Homo sapiens OX=9606 GN=GAPDH PE=1 SV=3	P04406	5.54141	0.930852	4.62927	0.885052		1.21338	0.189065	1.17388	1.09629	1.24202
KLKB1	Isoform of P03952, Plasma kallikrein (Fragment) OS=Homo sapiens OX=9606 GN=KLKB1 PE=1 SV=1	H0YAC1	1.89976	0.437016	0.995433	0.332846		2.18229	1.00589	1.8892	1.4406	2.94289
SERPIND1	Heparin cofactor 2 OS=Homo sapiens OX=9606 GN=SERPIND1 PE=1 SV=3	P05546	5.09413	0.970447	2.66093	1.13624		2.29308	1.13212	2.06171	1.30918	3.3198
IGKV1-6	Immunoglobulin kappa variable 1-6 OS=Homo sapiens OX=9606 GN=IGKV1-6 PE=3 SV=1	A0A0C4DH72	2.52486	0.277342	1.93073	0.366826		1.35061	0.29404	1.29704	1.19763	1.48613
APOE	Apolipoprotein E OS=Homo sapiens OX=9606 GN=APOE PE=1 SV=1	P02649	2.97104	0.323631	2.32281	0.388368		1.30902	0.253636	1.18292	1.10885	1.53952
PCYOX1	Prenylcysteine oxidase 1 OS=Homo sapiens OX=9606 GN=PCYOX1 PE=1 SV=3	Q9UHG3	1.43374	0.105481	1.20072	0.130125		1.20786	0.171399	1.17113	1.0684	1.32621
PLG	Plasminogen OS=Homo sapiens OX=9606 GN=PLG PE=1 SV=2	P00747	4.36955	0.854003	2.41966	1.13979		2.13129	0.880198	2.02242	1.37341	3.0937
ITIH4	Isoform of Q14624, Isoform 2 of Inter-alpha-trypsin inhibitor heavy chain H4 OS=Homo sapiens OX=9606 GN=ITIH4	Q14624-2	1.52396	0.843231	0.400394	0.185585		4.99055	3.79331	3.33377	1.58909	9.20393
GPLD1	Phosphatidylinositol-glycan-specific phospholipase D OS=Homo sapiens OX=9606 GN=GPLD1 PE=1 SV=3	P80108	2.03877	0.378522	1.26672	0.264044		1.70939	0.590842	1.4784	1.21608	2.3038
CFD	Isoform of P00746, Complement factor D OS=Homo sapiens OX=9606 GN=CFD PE=1 SV=1	K7ERG9	0.990769	0.321043	0.75002	0.189028		1.32336	0.278173	1.27689	1.06348	1.50033
PROS1	Vitamin K-dependent protein S OS=Homo sapiens OX=9606 GN=PROS1 PE=1 SV=1	P07225	2.37151	0.708856	1.19323	0.228201		2.08666	0.7591	1.98403	1.67541	2.62786
IGLV1-47	Immunoglobulin lambda variable 1-47 OS=Homo sapiens OX=9606 GN=IGLV1-47 PE=1 SV=2	P01700	2.40577	0.303456	1.71706	0.358454		1.46464	0.379501	1.49873	1.18425	1.62506
AFM	Afamin OS=Homo sapiens OX=9606 GN=AFM PE=1 SV=1	P43652	2.29312	0.349417	1.69805	0.360275		1.39502	0.323711	1.40366	1.13608	1.62129
LYNX1	Isoform of P0DP58, Isoform 2 of Ly-6/neurotoxin-like protein 1 OS=Homo sapiens OX=9606 GN=LYNX1	P0DP58-2	0.662031	0.243888	0.516231	0.218765		1.34117	0.347854	1.22094	1.11634	1.44568
SAA1	Isoform of P0DJI8, Serum amyloid A protein OS=Homo sapiens OX=9606 GN=SAA1 PE=1 SV=1	E9PQD6	1.08918	0.500337	0.238599	0.0259746		4.49904	1.73022	3.69964	3.52612	6.27136
HBB	Hemoglobin subunit beta OS=Homo sapiens OX=9606 GN=HBB PE=1 SV=2	P68871	11.2416	3.96322	5.38606	2.01221		2.40419	1.19902	2.83278	1.27501	3.04912
CRP	C-reactive protein OS=Homo sapiens OX=9606 GN=CRP PE=1 SV=1	P02741	2.01527	0.667287	1.23929	0.368103		1.69427	0.548787	1.64188	1.31525	2.10482
KPRP	Keratinocyte proline-rich protein OS=Homo sapiens OX=9606 GN=KPRP PE=1 SV=1	Q5T749	0.779291	0.184049	0.648614	0.100555		1.19894	0.16393	1.17429	1.06163	1.30266
C4BPB	C4b-binding protein beta chain OS=Homo sapiens OX=9606 GN=C4BPB PE=1 SV=1	P20851	1.88865	0.746024	0.969124	0.518137		2.42013	1.21457	2.01441	1.78915	3.42395
IGLC7	Immunoglobulin lambda constant 7 OS=Homo sapiens OX=9606 GN=IGLC7 PE=1 SV=3	A0M8Q6	1.26741	0.23558	0.977747	0.283069		1.36629	0.329928	1.32796	1.13203	1.4638
AHSG	Isoform of P02765, Alpha-2-HS-glycoprotein OS=Homo sapiens OX=9606 GN=AHSG PE=1 SV=1	C9JV77	4.58719	1.05716	3.30775	0.855547		1.43283	0.393986	1.33034	1.15833	1.60398
PON1	Serum paraoxonase/arylesterase 1 OS=Homo sapiens OX=9606 GN=PON1 PE=1 SV=3	P27169	4.18894	0.869465	2.30016	0.793347		2.0611	0.892029	1.72497	1.34097	2.83636
PRPSAP1	Isoform of Q14558, Isoform 2 of Phosphoribosyl pyrophosphate synthase-associated protein 1 OS=Homo sapiens OX=9606 GN=PRPSAP1	Q14558-2	0.381502	0.0504477	0.311349	0.0399563		1.229	0.111108	1.23937	1.11634	1.33647
IGHV3-64	Immunoglobulin heavy variable 3-64 OS=Homo sapiens OX=9606 GN=IGHV3-64 PE=3 SV=1	A0A075B6Q5	0.802523	0.0838111	0.607173	0.200873		1.41271	0.338531	1.42086	1.18587	1.72133
IGFALS	Isoform of P35858, Isoform 2 of Insulin-like growth factor-binding protein complex acid labile subunit OS=Homo sapiens OX=9606 GN=IGFALS	P35858-2	3.94034	0.635089	2.38928	0.689031		1.79257	0.58381	2.04002	1.15163	2.25234
COL6A3	Collagen alpha-3(VI) chain OS=Homo sapiens OX=9606 GN=COL6A3 PE=1 SV=5	P12111	2.17522	0.309767	1.726	0.452435		1.3085	0.235852	1.39858	1.02747	1.44926
CPN1	Carboxypeptidase N catalytic chain OS=Homo sapiens OX=9606 GN=CPN1 PE=1 SV=1	P15169	2.20263	0.307793	1.3801	0.48747		1.79106	0.665986	1.7818	1.13317	2.35676
ITGAV	Integrin alpha-V OS=Homo sapiens OX=9606 GN=ITGAV PE=1 SV=2	P06756	2.00175	0.185535	1.72043	0.184001		1.17337	0.144353	1.20901	1.05217	1.24351
ARPC5	Isoform of O15511, Isoform 2 of Actin-related protein 2/3 complex subunit 5 OS=Homo sapiens OX=9606 GN=ARPC5	O15511-2	1.23736	0.222755	0.968531	0.145793		1.29881	0.274932	1.22701	1.1213	1.46675
IGHM	Isoform of P01871, Immunoglobulin heavy constant mu (Fragment) OS=Homo sapiens OX=9606 GN=IGHM PE=1 SV=1	A0A1B0GUU9	15.3729	2.26258	8.65815	5.36024		2.33221	1.26175	1.83412	1.48611	3.58086
SERPINA10	Isoform of Q9UK55, Protein Z-dependent protease inhibitor OS=Homo sapiens OX=9606 GN=SERPINA10 PE=1 SV=1	G3V2W1	1.39156	0.297707	0.967173	0.339985		1.56801	0.524562	1.58424	1.16849	1.86551
EPHA5	Isoform of P54756, EPH receptor A5 OS=Homo sapiens OX=9606 GN=EPHA5 PE=1 SV=1	B7ZKJ3	1.15145	0.122167	0.583616	0.0886788		2.02181	0.446232	2.08144	1.58361	2.40037
IGKV3D-11	Immunoglobulin kappa variable 3D-11 OS=Homo sapiens OX=9606 GN=IGKV3D-11 PE=3 SV=6	A0A0A0MRZ8	4.85693	0.592377	3.491	1.02646		1.49877	0.444379	1.36481	1.18441	1.98915
IGLV8-61	Immunoglobulin lambda variable 8-61 OS=Homo sapiens OX=9606 GN=IGLV8-61 PE=3 SV=7	A0A075B6I0	2.29171	0.334302	1.75436	0.347587		1.34708	0.310464	1.4008	1.09182	1.62555
IGLV2-14	Immunoglobulin lambda variable 2-14 OS=Homo sapiens OX=9606 GN=IGLV2-14 PE=1 SV=2	P01704	1.3838	0.606277	0.958033	0.436674		1.48907	0.438736	1.35616	1.17745	1.85566
HBG1	Hemoglobin subunit gamma-1 OS=Homo sapiens OX=9606 GN=HBG1 PE=1 SV=2	P69891	1.47266	0.467806	0.886296	0.271368		1.77511	0.670819	1.87712	1.1169	2.34456
F10	Coagulation factor X OS=Homo sapiens OX=9606 GN=F10 PE=1 SV=2	P00742	1.25396	0.231459	0.767773	0.363088		1.93821	0.83668	1.74629	1.33931	2.60375
FLOT1	Flotillin-1 OS=Homo sapiens OX=9606 GN=FLOT1 PE=1 SV=3	O75955	2.30962	0.305574	2.10126	0.211611		1.09883	0.0903616	1.13918	1.0144	1.15583
ITIH1	Inter-alpha-trypsin inhibitor heavy chain H1 OS=Homo sapiens OX=9606 GN=ITIH1 PE=1 SV=3	P19827	4.23494	0.833962	2.4674	0.683835		1.90918	0.817695	2.03778	1.22861	2.61566
IGLV1-40	Immunoglobulin lambda variable 1-40 OS=Homo sapiens OX=9606 GN=IGLV1-40 PE=1 SV=2	P01703	1.08892	0.372646	0.726024	0.263827		1.63984	0.617148	1.51906	1.09608	1.97239
CPN2	Carboxypeptidase N subunit 2 OS=Homo sapiens OX=9606 GN=CPN2 PE=1 SV=3	P22792	3.20287	0.423146	2.50617	0.383236		1.3006	0.233499	1.22228	1.07781	1.51158
IGHV3-74	Immunoglobulin heavy variable 3-74 OS=Homo sapiens OX=9606 GN=IGHV3-74 PE=3 SV=1	A0A0B4J1X5	1.03593	0.376395	0.744925	0.321224		1.49312	0.495248	1.44707	1.01689	1.80493
IGKV3D-20	Immunoglobulin kappa variable 3D-20 OS=Homo sapiens OX=9606 GN=IGKV3D-20 PE=3 SV=1	A0A0C4DH25	3.76605	0.66674	2.76034	1.0114		1.51348	0.495175	1.36844	1.08203	2.06235
TUBB2A	Tubulin beta-2A chain OS=Homo sapiens OX=9606 GN=TUBB2A PE=1 SV=1	Q13885	1.17873	0.190951	0.929301	0.219876		1.33086	0.336209	1.24567	1.14429	1.46406
CR1	Isoform of P17927, Complement receptor type 1 OS=Homo sapiens OX=9606 GN=CR1 PE=1 SV=1	E9PDY4	1.01123	0.0657005	0.774538	0.109576		1.32314	0.1801	1.34755	1.15552	1.47855
TNC	Tenascin OS=Homo sapiens OX=9606 GN=TNC PE=1 SV=3	P24821	0.843443	0.184393	0.591896	0.279876		1.62047	0.617229	1.51494	1.16847	1.95464
MYO5A	Isoform of Q9Y4I1, Isoform 3 of Unconventional myosin-Va OS=Homo sapiens OX=9606 GN=MYO5A	Q9Y4I1-3	0.410585	0.067615	0.299932	0.0234109		1.36225	0.130608	1.40696	1.22945	1.45034
	Uncharacterized protein (Fragment) OS=Homo sapiens OX=9606 PE=1 SV=1	A0A0J9YY99	2.91026	0.317322	2.10543	0.502908		1.46939	0.427655	1.47587	1.15281	1.94337
ITIH4	Isoform of Q14624, ITIH4 protein OS=Homo sapiens OX=9606 GN=ITIH4 PE=1 SV=1	B7ZKJ8	4.78063	1.24276	3.06941	0.566352		1.62589	0.569751	1.58176	1.08054	2.13968
AP2M1	Isoform of Q96CW1, AP-2 complex subunit mu OS=Homo sapiens OX=9606 GN=AP2M1 PE=1 SV=1	E9PFW3	1.4382	0.148914	1.31296	0.0955425		1.09609	0.087312	1.09729	1.02247	1.15935
IGHG4	Isoform of P01861, Immunoglobulin heavy constant gamma 4 (Fragment) OS=Homo sapiens OX=9606 GN=IGHG4 PE=1 SV=1	A0A286YFJ8	5.48941	1.63211	3.44131	1.348		1.7879	0.672116	1.9268	1.10904	2.42422
HGFAC	Isoform of Q04756, Hepatocyte growth factor activator OS=Homo sapiens OX=9606 GN=HGFAC PE=1 SV=1	D6RAR4	0.924528	0.104299	0.706419	0.226769		1.40784	0.36727	1.46303	1.02903	1.68161
LIMA1	Isoform of Q9UHB6, Isoform 4 of LIM domain and actin-binding protein 1 OS=Homo sapiens OX=9606 GN=LIMA1	Q9UHB6-4	0.833037	0.156217	0.700075	0.145339		1.19957	0.105517	1.21068	1.09747	1.29612
TF	Serotransferrin OS=Homo sapiens OX=9606 GN=TF PE=1 SV=3	P02787	8.09814	1.24125	6.02993	1.62238		1.41435	0.363094	1.45031	1.12447	1.66359
C4B	Complement C4-B OS=Homo sapiens OX=9606 GN=C4B PE=1 SV=2	P0C0L5	11.0386	2.54337	5.94869	2.07073		2.21207	1.25965	2.15282	1.2775	2.91516
PFKL	ATP-dependent 6-phosphofructokinase, liver type OS=Homo sapiens OX=9606 GN=PFKL PE=1 SV=6	P17858	1.58869	0.14313	1.46351	0.176944		1.09138	0.0827525	1.07098	1.0346	1.16463
APOC3	Isoform of P02656, Apolipoprotein C-III OS=Homo sapiens OX=9606 GN=APOC3 PE=1 SV=1	B0YIW2	0.872312	0.311048	0.547797	0.205206		1.78539	0.833344	1.41536	1.11195	2.67026
FBLN1	Fibulin-1 OS=Homo sapiens OX=9606 GN=FBLN1 PE=1 SV=4	P23142	2.09657	0.500155	1.43508	0.418486		1.56044	0.541305	1.48129	1.18593	1.86222
CLU	Isoform of P10909, Isoform 2 of Clusterin OS=Homo sapiens OX=9606 GN=CLU	P10909-2	5.23592	0.567739	4.02628	0.913974		1.35888	0.315323	1.37164	1.05719	1.61079
PTPRC	Receptor-type tyrosine-protein phosphatase C OS=Homo sapiens OX=9606 GN=PTPRC PE=1 SV=3	P08575	2.05269	0.352074	1.4397	0.319879		1.49006	0.425626	1.46316	1.20401	1.81585
BCHE	Cholinesterase OS=Homo sapiens OX=9606 GN=BCHE PE=1 SV=1	P06276	2.53139	0.383093	1.5345	0.510893		1.89032	0.845849	1.71265	1.34705	2.57943
CPNE1	Isoform of Q99829, Copine-1 OS=Homo sapiens OX=9606 GN=CPNE1 PE=1 SV=1	B0QZ18	1.0277	0.0457069	0.63526	0.0989733		1.64872	0.282964	1.55185	1.44896	1.94537
MNDA	Myeloid cell nuclear differentiation antigen OS=Homo sapiens OX=9606 GN=MNDA PE=1 SV=1	P41218	1.22632	0.189909	0.965147	0.0958586		1.27036	0.136816	1.33546	1.13662	1.37156
CRKL	Crk-like protein OS=Homo sapiens OX=9606 GN=CRKL PE=1 SV=1	P46109	0.371244	0.052756	0.318996	0.0385918		1.17154	0.1615	1.12549	1.05353	1.33048
C1R	Isoform of P00736, Complement C1r subcomponent OS=Homo sapiens OX=9606 GN=C1R PE=1 SV=1	B4DPQ0	3.09127	1.13122	1.6313	1.01173		2.48193	1.34326	2.35422	1.31463	3.56682
	Tetraspanin OS=Homo sapiens OX=9606 PE=2 SV=1	B4E171	0.424869	0.0419227	0.326297	0.0412459		1.31486	0.166625	1.30238	1.18123	1.45474
CFHR5	Complement factor H-related protein 5 OS=Homo sapiens OX=9606 GN=CFHR5 PE=1 SV=1	Q9BXR6	1.37543	0.294249	0.377942	0.119222		3.95423	1.41532	4.40641	2.45447	5.0018
PURA	Transcriptional activator protein Pur-alpha OS=Homo sapiens OX=9606 GN=PURA PE=1 SV=2	Q00577	1.00656	0.131419	0.823721	0.0450774		1.22829	0.19088	1.27359	1.13166	1.33725
HPR	Isoform of P00739, Isoform 2 of Haptoglobin-related protein OS=Homo sapiens OX=9606 GN=HPR	P00739-2	3.49985	0.583857	2.11724	1.04723		2.03137	0.971998	1.83785	1.35945	2.9755
IGKV6-21	Immunoglobulin kappa variable 6-21 OS=Homo sapiens OX=9606 GN=IGKV6-21 PE=3 SV=1	A0A0C4DH24	1.12982	0.204832	0.861473	0.154074		1.34353	0.308405	1.34906	1.17884	1.51519
OLFM1	Noelin OS=Homo sapiens OX=9606 GN=OLFM1 PE=1 SV=4	Q99784	0.773744	0.11925	0.592013	0.0584857		1.31946	0.248749	1.26409	1.12304	1.52643
PSMD13	Isoform of Q9UNM6, Isoform 2 of 26S proteasome non-ATPase regulatory subunit 13 OS=Homo sapiens OX=9606 GN=PSMD13	Q9UNM6-2	1.47318	0.13574	1.32447	0.214754		1.12645	0.111202	1.13441	1.03242	1.22288
C4A	Complement C4-A OS=Homo sapiens OX=9606 GN=C4A PE=1 SV=2	P0C0L4	5.11449	1.10422	2.58002	1.608		2.86215	1.92911	2.67556	1.25502	4.28445
ITIH1	Isoform of P19827, Inter-alpha-trypsin inhibitor heavy chain H1 (Fragment) OS=Homo sapiens OX=9606 GN=ITIH1 PE=1 SV=1	H7C0N0	0.836522	0.058469	0.416675	0.103335		2.09044	0.493595	2.06249	1.64357	2.56525
C1S	Isoform of P09871, Complement C1s subcomponent OS=Homo sapiens OX=9606 GN=C1S PE=1 SV=1	A0A087X232	3.44346	1.03394	1.8424	0.908284		2.25905	1.14497	2.16499	1.51174	2.90606
TTR	Transthyretin OS=Homo sapiens OX=9606 GN=TTR PE=1 SV=1	P02766	2.92732	0.460042	2.27663	0.846476		1.38391	0.37334	1.33966	1.09063	1.71008
SLC4A1	Band 3 anion transport protein OS=Homo sapiens OX=9606 GN=SLC4A1 PE=1 SV=3	P02730	1.46476	0.408825	0.746926	0.201227		2.06905	0.67886	2.08627	1.39277	2.73673
APMAP	Adipocyte plasma membrane-associated protein OS=Homo sapiens OX=9606 GN=APMAP PE=1 SV=2	Q9HDC9	0.973737	0.260985	0.655149	0.318757		1.77039	0.749965	1.76837	1.06329	2.33663
RAPH1	Isoform of Q70E73, Ras association (RalGDS/AF-6) and pleckstrin homology domains 1, isoform CRA_b OS=Homo sapiens OX=9606 GN=RAPH1 PE=1 SV=1	C9K0J5	1.16193	0.206636	0.672295	0.194446		1.78301	0.376875	1.71582	1.47258	2.16062
ITIH3	Inter-alpha-trypsin inhibitor heavy chain H3 OS=Homo sapiens OX=9606 GN=ITIH3 PE=1 SV=2	Q06033	1.80537	0.59578	0.90979	0.260097		2.18566	1.03928	2.05389	1.45141	2.86314
F9	Coagulation factor IX OS=Homo sapiens OX=9606 GN=F9 PE=1 SV=2	P00740	1.82878	0.230247	1.25733	0.575884		1.70606	0.764389	1.53461	1.22519	2.14043
C3	Complement C3 OS=Homo sapiens OX=9606 GN=C3 PE=1 SV=2	P01024	15.9503	3.35557	7.85542	3.81909		2.7891	2.00082	2.42195	1.41938	4.06847
F5	Isoform of P12259, Coagulation factor V OS=Homo sapiens OX=9606 GN=F5 PE=1 SV=1	A0A0A0MRJ7	2.09449	0.442783	1.11927	0.305865		2.04512	0.787263	2.12404	1.5043	2.60685
ARPC1B	Actin-related protein 2/3 complex subunit 1B OS=Homo sapiens OX=9606 GN=ARPC1B PE=1 SV=3	O15143	1.69982	0.801482	1.15343	0.612372		1.57735	0.482402	1.36773	1.26555	1.87066
SERPINA4	Kallistatin OS=Homo sapiens OX=9606 GN=SERPINA4 PE=1 SV=3	P29622	2.76747	0.397336	2.16789	0.592389		1.34077	0.329808	1.38522	1.03726	1.62716
FCGR3A	Isoform of P08637, Low affinity immunoglobulin gamma Fc region receptor III-A OS=Homo sapiens OX=9606 GN=FCGR3A PE=4 SV=2	M9MML0	1.75403	0.294753	1.38055	0.388704		1.3511	0.382229	1.2549	1.09141	1.48599
VWF	von Willebrand factor OS=Homo sapiens OX=9606 GN=VWF PE=1 SV=4	P04275	3.8638	1.22463	2.47817	0.952269		1.68659	0.598616	1.78605	1.10653	2.16635
SHBG	Sex hormone-binding globulin OS=Homo sapiens OX=9606 GN=SHBG PE=1 SV=2	P04278	1.25252	0.337914	0.952419	0.351761		1.38672	0.290383	1.34527	1.14074	1.65259
ALDH1L1	Isoform of O75891, Isoform 3 of Cytosolic 10-formyltetrahydrofolate dehydrogenase OS=Homo sapiens OX=9606 GN=ALDH1L1	O75891-3	1.59952	0.199287	1.3342	0.150911		1.21218	0.203954	1.2424	1.00473	1.38066
IGLV1-51	Immunoglobulin lambda variable 1-51 OS=Homo sapiens OX=9606 GN=IGLV1-51 PE=1 SV=2	P01701	2.54656	0.531218	1.92595	0.709287		1.45155	0.438037	1.30826	1.00942	1.91136
IGLV1-36	Immunoglobulin lambda variable 1-36 OS=Homo sapiens OX=9606 GN=IGLV1-36 PE=3 SV=5	A0A0B4J1U3	0.55219	0.110624	0.415852	0.1592		1.44125	0.429961	1.46149	0.990821	1.84499
IGLV3-9	Immunoglobulin lambda variable 3-9 OS=Homo sapiens OX=9606 GN=IGLV3-9 PE=3 SV=1	A0A075B6K5	1.38931	0.36813	0.874247	0.357086		1.88008	0.92675	1.74212	1.19735	2.58715
LUM	Lumican OS=Homo sapiens OX=9606 GN=LUM PE=1 SV=2	P51884	2.18963	0.456057	1.7017	0.480652		1.34247	0.362484	1.29188	1.04108	1.54092
IGHV6-1	Immunoglobulin heavy variable 6-1 OS=Homo sapiens OX=9606 GN=IGHV6-1 PE=3 SV=1	A0A0B4J1U7	1.64523	0.345789	1.16741	0.248143		1.47626	0.457009	1.55871	0.961767	1.92607
CD101	Immunoglobulin superfamily member 2 OS=Homo sapiens OX=9606 GN=CD101 PE=1 SV=2	Q93033	0.795572	0.024962	0.672643	0.0443242		1.18637	0.0820215	1.16743	1.12056	1.27112
FFAR2	Free fatty acid receptor 2 OS=Homo sapiens OX=9606 GN=FFAR2 PE=1 SV=1	O15552	0.34069	0.0302152	0.26037	0.0318817		1.31798	0.13902	1.34836	1.17292	1.43265
APOB	Apolipoprotein B-100 OS=Homo sapiens OX=9606 GN=APOB PE=1 SV=2	P04114	8.5126	2.04313	5.11053	1.85435		1.94319	1.07887	1.6139	1.36491	2.51819
GZMM	Granzyme M OS=Homo sapiens OX=9606 GN=GZMM PE=1 SV=2	P51124	0.880962	0.130498	0.589002	0.189406		1.68474	0.683911	1.529	1.03897	2.44701
IGHV1-18	Immunoglobulin heavy variable 1-18 OS=Homo sapiens OX=9606 GN=IGHV1-18 PE=3 SV=1	A0A0C4DH31	0.664993	0.215647	0.451482	0.200868		1.71269	0.874867	1.29493	1.14325	2.3637
ITIH2	Inter-alpha-trypsin inhibitor heavy chain H2 OS=Homo sapiens OX=9606 GN=ITIH2 PE=1 SV=2	P19823	5.45581	1.09928	3.23685	1.09378		1.94682	0.893328	2.05707	1.16837	2.71749
SAA2-SAA4	SAA2-SAA4 readthrough OS=Homo sapiens OX=9606 GN=SAA2-SAA4 PE=4 SV=1	A0A096LPE2	2.23545	0.509167	1.4026	0.497732		1.78338	0.80291	1.62613	1.16085	2.29038
TGFBI	Transforming growth factor-beta-induced protein ig-h3 OS=Homo sapiens OX=9606 GN=TGFBI PE=1 SV=1	Q15582	1.73557	0.501092	1.11656	0.597322		1.95855	0.93324	1.88596	1.21583	2.83029
IGHG3	Immunoglobulin heavy constant gamma 3 OS=Homo sapiens OX=9606 GN=IGHG3 PE=1 SV=2	P01860	6.14194	1.919	4.04499	1.49521		1.68677	0.739615	1.53442	1.18379	2.11175
C8B	Complement component C8 beta chain OS=Homo sapiens OX=9606 GN=C8B PE=1 SV=3	P07358	3.06666	0.567687	1.8966	0.655025		1.86159	0.898017	1.85248	1.09307	2.49892
COMP	Cartilage oligomeric matrix protein OS=Homo sapiens OX=9606 GN=COMP PE=1 SV=2	P49747	1.21588	0.341085	1.00525	0.518454		1.31979	0.273056	1.39085	1.19822	1.4617
NCF1B	Putative neutrophil cytosol factor 1B OS=Homo sapiens OX=9606 GN=NCF1B PE=5 SV=2	A6NI72	1.0834	0.505762	0.881065	0.567313		1.45604	0.506196	1.46672	1.05616	1.66004
PPIF	Peptidyl-prolyl cis-trans isomerase F, mitochondrial OS=Homo sapiens OX=9606 GN=PPIF PE=1 SV=1	P30405	0.424485	0.106806	0.373127	0.100797		1.1442	0.0816867	1.15709	1.06501	1.21693
IGLV7-46	Immunoglobulin lambda variable 7-46 OS=Homo sapiens OX=9606 GN=IGLV7-46 PE=3 SV=4	A0A075B6I9	3.08774	0.412998	2.34824	0.559283		1.38318	0.381562	1.47178	0.972813	1.72902
	[CONT] Q9TRI1 TREMBL:Q9TRI1 (Bos taurus) similar to inter-alpha-trypsin inhibitor heavy chain2	Z9Z120	0.582369	0.172693	0.35882	0.088749		1.65019	0.419719	1.69739	1.26326	2.01353
CLC	Galectin-10 OS=Homo sapiens OX=9606 GN=CLC PE=1 SV=3	Q05315	1.0881	0.202778	0.372005	0.284704		3.81909	1.68341	3.93178	2.13768	5.38781
MASP1	Isoform of P48740, Isoform 2 of Mannan-binding lectin serine protease 1 OS=Homo sapiens OX=9606 GN=MASP1	P48740-2	1.53957	0.396612	0.977077	0.514909		1.90988	0.834378	1.85996	1.21974	2.63333
SEPT6	Septin-6 OS=Homo sapiens OX=9606 GN=SEPT6 PE=1 SV=4	Q14141	1.35393	0.112185	1.13617	0.13916		1.21243	0.211935	1.22353	1.04243	1.33643
	[CONT] ENSEMBL:ENSBTAP00000031360 (Bos taurus) 55 kDa protein	Z9Z238	2.22628	0.43206	1.24965	0.762491		2.74286	2.23305	1.82274	1.43667	4.1585
APOA2	Isoform of P02652, Apolipoprotein A-II OS=Homo sapiens OX=9606 GN=APOA2 PE=1 SV=1	V9GYM3	2.20694	0.999957	1.64353	0.837914		1.426	0.453232	1.40789	0.970295	1.7022
IGHV1-69D	Immunoglobulin heavy variable 1-69D OS=Homo sapiens OX=9606 GN=IGHV1-69D PE=3 SV=1	A0A0B4J2H0	0.797656	0.0810564	0.663014	0.0429831		1.20289	0.0869576	1.23811	1.11318	1.25739
APOA1	Apolipoprotein A-I OS=Homo sapiens OX=9606 GN=APOA1 PE=1 SV=1	P02647	9.18744	1.64252	5.99015	1.97296		1.73674	0.742585	1.36797	1.12189	2.46701
VIM	Vimentin OS=Homo sapiens OX=9606 GN=VIM PE=1 SV=4	P08670	1.34877	0.234565	1.1786	0.311193		1.18088	0.1945	1.11563	1.03018	1.31204
CORO1A	Coronin-1A OS=Homo sapiens OX=9606 GN=CORO1A PE=1 SV=4	P31146	1.90481	0.766845	1.23796	0.522122		1.65752	0.556317	1.57746	1.4222	2.11734
BLMH	Bleomycin hydrolase OS=Homo sapiens OX=9606 GN=BLMH PE=1 SV=1	Q13867	0.868544	0.432162	0.703106	0.459018		1.40241	0.465154	1.28526	1.0963	1.58112
UGP2	Isoform of Q16851, UTP--glucose-1-phosphate uridylyltransferase OS=Homo sapiens OX=9606 GN=UGP2 PE=1 SV=1	E7EUC7	2.07252	0.208167	1.70878	0.0635716		1.21187	0.0987505	1.19019	1.13421	1.3112
C8G	Complement component C8 gamma chain OS=Homo sapiens OX=9606 GN=C8G PE=1 SV=3	P07360	2.60566	0.54685	1.73862	0.486941		1.65455	0.707039	1.38613	1.21315	2.21104
A2M	Alpha-2-macroglobulin OS=Homo sapiens OX=9606 GN=A2M PE=1 SV=3	P01023	18.5281	3.36848	11.4689	5.1242		1.92636	0.840876	1.78938	1.28546	2.77866
C6	Complement component C6 OS=Homo sapiens OX=9606 GN=C6 PE=1 SV=3	P13671	2.29163	0.677201	1.41672	0.456888		1.78378	0.725922	1.80605	1.14152	2.37882
CAP1	Adenylyl cyclase-associated protein 1 OS=Homo sapiens OX=9606 GN=CAP1 PE=1 SV=5	Q01518	2.85014	0.538611	2.34455	0.404679		1.2316	0.23481	1.18368	1.06532	1.41301
C2	Complement C2 OS=Homo sapiens OX=9606 GN=C2 PE=1 SV=2	P06681	1.61905	0.247907	1.12309	0.41153		1.61138	0.627112	1.50536	1.09857	2.06741
TUBB	Tubulin beta chain OS=Homo sapiens OX=9606 GN=TUBB PE=1 SV=2	P07437	1.58936	0.26738	1.21714	0.222656		1.34661	0.307373	1.41729	1.14648	1.58274
PTX3	Pentraxin-related protein PTX3 OS=Homo sapiens OX=9606 GN=PTX3 PE=1 SV=3	P26022	1.93128	0.439778	1.31499	0.56638		1.77004	0.914046	1.34209	1.11804	2.70939
ERP44	Endoplasmic reticulum resident protein 44 OS=Homo sapiens OX=9606 GN=ERP44 PE=1 SV=1	Q9BS26	0.769687	0.0569912	0.673988	0.0753773		1.14635	0.0681248	1.12379	1.09853	1.21673
PADI4	Protein-arginine deiminase type-4 OS=Homo sapiens OX=9606 GN=PADI4 PE=1 SV=2	Q9UM07	1.21876	0.259188	1.03785	0.307599		1.21171	0.209135	1.23243	1.01197	1.38413
ALB	Serum albumin OS=Homo sapiens OX=9606 GN=ALB PE=1 SV=2	P02768	18.005	2.79123	13.2571	4.14225		1.47063	0.474142	1.39737	1.05889	1.87737
C7	Complement component C7 OS=Homo sapiens OX=9606 GN=C7 PE=1 SV=2	P10643	2.92139	0.410204	1.88762	0.713271		1.82892	0.892122	1.75308	1.0228	2.29214
TOP2B	DNA topoisomerase 2-beta OS=Homo sapiens OX=9606 GN=TOP2B PE=1 SV=3	Q02880	0.773486	0.106954	0.333061	0.0905622		2.47506	0.784624	2.68743	1.64889	3.08888
FBXO40	F-box only protein 40 OS=Homo sapiens OX=9606 GN=FBXO40 PE=2 SV=2	Q9UH90	0.641308	0.06661	0.374204	0.111442		1.80034	0.399497	1.94957	1.377	2.07444
POSTN	Periostin OS=Homo sapiens OX=9606 GN=POSTN PE=1 SV=2	Q15063	1.15381	0.60409	0.748653	0.38393		1.7001	0.811676	1.62506	1.04689	2.15984
C4BPA	C4b-binding protein alpha chain OS=Homo sapiens OX=9606 GN=C4BPA PE=1 SV=2	P04003	4.25267	1.5741	1.87192	0.880766		2.86563	1.62612	2.64845	1.72991	4.25057
TFRC	Transferrin receptor protein 1 OS=Homo sapiens OX=9606 GN=TFRC PE=1 SV=2	P02786	1.94871	0.359475	1.36935	0.304566		1.50939	0.478575	1.42456	1.23531	1.92327
	Uncharacterized protein (Fragment) OS=Homo sapiens OX=9606 PE=1 SV=4	A0A0G2JRQ6	1.49289	0.21968	1.09933	0.379206		1.50726	0.523826	1.37526	1.00504	2.02331
PRKCD	Isoform of Q05655, Isoform 2 of Protein kinase C delta type OS=Homo sapiens OX=9606 GN=PRKCD	Q05655-2	1.5216	0.137446	1.28084	0.195871		1.21304	0.214395	1.37257	1.00075	1.39261
IGKV1D-13	Immunoglobulin kappa variable 1D-13 OS=Homo sapiens OX=9606 GN=IGKV1D-13 PE=3 SV=1	A0A0B4J2D9	1.71585	0.611211	1.26351	0.649855		1.61883	0.649413	1.66477	0.962185	2.02498
MYADM	Myeloid-associated differentiation marker OS=Homo sapiens OX=9606 GN=MYADM PE=1 SV=2	Q96S97	0.686275	0.227682	0.509829	0.279452		1.5407	0.560672	1.53405	1.03669	1.89867
IGHV4-28	Immunoglobulin heavy variable 4-28 OS=Homo sapiens OX=9606 GN=IGHV4-28 PE=3 SV=1	A0A0C4DH34	2.82062	0.323416	2.19462	0.725967		1.38411	0.401142	1.3597	1.03652	1.76707
FGB	Fibrinogen beta chain OS=Homo sapiens OX=9606 GN=FGB PE=1 SV=2	P02675	13.232	3.48288	6.4399	3.29787		3.14659	2.86314	2.10837	1.42325	4.14432
IGHV5-51	Immunoglobulin heavy variable 5-51 OS=Homo sapiens OX=9606 GN=IGHV5-51 PE=3 SV=1	A0A0C4DH38	3.05236	0.257628	2.28791	0.569069		1.44028	0.49937	1.38717	1.07311	1.69933
GAS6	Growth arrest-specific protein 6 OS=Homo sapiens OX=9606 GN=GAS6 PE=1 SV=2	Q14393	1.15303	0.420316	0.846307	0.317891		1.42643	0.409358	1.45566	1.09677	1.72082
LTA4H	Leukotriene A-4 hydrolase OS=Homo sapiens OX=9606 GN=LTA4H PE=1 SV=2	P09960	3.60946	0.984074	2.70428	0.397288		1.34928	0.368164	1.29837	1.00447	1.68061
PPP2CB	Serine/threonine-protein phosphatase 2A catalytic subunit beta isoform OS=Homo sapiens OX=9606 GN=PPP2CB PE=1 SV=1	P62714	1.11177	0.137347	0.972441	0.0746006		1.14823	0.167816	1.08764	1.04057	1.21729
	[CONT] Q28085 SWISS-PROT:Q28085 (Bos taurus) Complement factor H precursor	Z9Z114	0.946592	0.216988	0.582617	0.172943		1.81728	0.825639	1.78781	1.39803	2.00099
SCAMP4	Secretory carrier-associated membrane protein 4 OS=Homo sapiens OX=9606 GN=SCAMP4 PE=1 SV=1	Q969E2	0.744058	0.115386	0.643444	0.115508		1.16496	0.101915	1.20907	1.0622	1.24566
VTN	Vitronectin OS=Homo sapiens OX=9606 GN=VTN PE=1 SV=1	P04004	4.18395	1.10621	2.50154	0.752345		1.87518	0.862532	2.11706	1.11234	2.66954
IGHV4-34	Immunoglobulin heavy variable 4-34 OS=Homo sapiens OX=9606 GN=IGHV4-34 PE=1 SV=2	P06331	3.8287	0.512386	2.94707	0.98497		1.39835	0.398835	1.44	0.9939	1.79815
GIMAP4	Isoform of Q9NUV9, GTPase IMAP family member 4 OS=Homo sapiens OX=9606 GN=GIMAP4 PE=1 SV=1	G5E9W9	0.61817	0.182875	0.414171	0.259765		1.81928	0.894761	1.79053	1.08031	2.6404
IGHG1	Immunoglobulin heavy constant gamma 1 OS=Homo sapiens OX=9606 GN=IGHG1 PE=1 SV=1	P01857	16.4466	3.0032	11.3355	4.83674		1.72714	0.821167	1.58033	1.12214	2.23163
SPP2	Secreted phosphoprotein 24 OS=Homo sapiens OX=9606 GN=SPP2 PE=1 SV=1	Q13103	0.861013	0.141521	0.719642	0.139072		1.22519	0.249767	1.13242	1.04685	1.35769
DBH	Dopamine beta-hydroxylase OS=Homo sapiens OX=9606 GN=DBH PE=1 SV=3	P09172	0.850969	0.277493	0.52077	0.265969		1.98651	1.03478	1.55868	1.11279	2.93943
SERPINB5	Serpin B5 OS=Homo sapiens OX=9606 GN=SERPINB5 PE=1 SV=2	P36952	1.35836	0.490372	1.10751	0.474696		1.31087	0.334261	1.21562	1.00948	1.68815
MYO1E	Unconventional myosin-Ie OS=Homo sapiens OX=9606 GN=MYO1E PE=1 SV=2	Q12965	0.802467	0.106991	0.548822	0.084722		1.48401	0.265336	1.44508	1.2537	1.75327
IGKV2-40	Immunoglobulin kappa variable 2-40 OS=Homo sapiens OX=9606 GN=IGKV2-40 PE=3 SV=2	A0A087WW87	3.70318	1.17466	2.90781	1.30674		1.40193	0.434539	1.37845	1.01939	1.74939
IGHV3OR16-9	Immunoglobulin heavy variable 3/OR16-9 (non-functional) (Fragment) OS=Homo sapiens OX=9606 GN=IGHV3OR16-9 PE=1 SV=1	A0A0B4J2B5	5.07973	0.415842	3.76321	1.04362		1.49396	0.603821	1.47273	1.06836	1.68996
IGHV3-49	Immunoglobulin heavy variable 3-49 OS=Homo sapiens OX=9606 GN=IGHV3-49 PE=3 SV=1	A0A0A0MS15	1.2897	0.387578	0.871161	0.239028		1.59918	0.739052	1.21732	1.08742	2.2435
IGKV1D-16	Immunoglobulin kappa variable 1D-16 OS=Homo sapiens OX=9606 GN=IGKV1D-16 PE=3 SV=2	P01601	0.860928	0.429066	0.59401	0.223456		1.43921	0.415367	1.52298	1.16712	1.64433
IGHG2	Immunoglobulin heavy constant gamma 2 OS=Homo sapiens OX=9606 GN=IGHG2 PE=1 SV=2	P01859	8.65507	1.08053	6.44876	1.54208		1.43154	0.451116	1.48388	1.05097	1.70429
NCKAP1L	Nck-associated protein 1-like OS=Homo sapiens OX=9606 GN=NCKAP1L PE=1 SV=3	P55160	0.891343	0.145481	0.677267	0.183238		1.40624	0.467956	1.28973	1.06002	1.5999
CPB2	Carboxypeptidase B2 OS=Homo sapiens OX=9606 GN=CPB2 PE=1 SV=2	Q96IY4	1.35478	0.389804	0.943332	0.617204		1.86016	1.14035	1.65489	1.06637	2.03927
PYGL	Glycogen phosphorylase, liver form OS=Homo sapiens OX=9606 GN=PYGL PE=1 SV=4	P06737	3.67625	1.04196	2.61056	1.00455		1.55992	0.581134	1.61266	1.07478	1.93295
F2	Prothrombin OS=Homo sapiens OX=9606 GN=F2 PE=1 SV=2	P00734	2.95487	0.554495	2.12687	0.788121		1.52992	0.532482	1.5282	1.15994	1.83557
IGLV4-69	Immunoglobulin lambda variable 4-69 OS=Homo sapiens OX=9606 GN=IGLV4-69 PE=1 SV=1	A0A075B6H9	1.99541	0.488342	1.47913	0.37087		1.4123	0.447905	1.31161	1.01696	1.83392
FN1	Fibronectin OS=Homo sapiens OX=9606 GN=FN1 PE=1 SV=4	P02751	7.05187	2.20387	3.82919	1.18808		2.10179	1.04451	2.08968	1.23201	3.1246
WBP2	WW domain-binding protein 2 OS=Homo sapiens OX=9606 GN=WBP2 PE=1 SV=1	Q969T9	0.961603	0.13866	0.740625	0.170111		1.36949	0.425266	1.2275	1.01939	1.79523
ERBIN	Isoform of Q96RT1, Isoform 8 of Erbin OS=Homo sapiens OX=9606 GN=ERBIN	Q96RT1-8	0.727632	0.289249	0.631817	0.320764		1.25139	0.280087	1.09888	1.06437	1.49304
IGKV1-8	Immunoglobulin kappa variable 1-8 OS=Homo sapiens OX=9606 GN=IGKV1-8 PE=3 SV=1	A0A0C4DH67	3.20283	0.703379	2.30611	0.638416		1.56945	0.79547	1.43687	1.12331	1.56461
CFH	Complement factor H OS=Homo sapiens OX=9606 GN=CFH PE=1 SV=4	P08603	3.9364	0.886105	2.43604	0.71699		1.83005	0.861664	1.66196	1.35406	2.3532
ACTR2	Actin-related protein 2 OS=Homo sapiens OX=9606 GN=ACTR2 PE=1 SV=1	P61160	2.05188	0.498107	1.65716	0.15113		1.23329	0.2584	1.14299	1.04759	1.49535
PRSS2	Isoform of P07478, Protease serine 2 preproprotein OS=Homo sapiens OX=9606 GN=PRSS2 PE=1 SV=1	A6XMV9	2.27374	0.720981	0.974665	0.438113		2.60434	1.04847	2.61094	1.64566	3.55641
SEPT9	Septin-9 OS=Homo sapiens OX=9606 GN=SEPT9 PE=1 SV=2	Q9UHD8	1.19357	0.162345	0.977409	0.134073		1.24768	0.263732	1.29941	0.977944	1.44201
SULT1A1	Sulfotransferase 1A1 OS=Homo sapiens OX=9606 GN=SULT1A1 PE=1 SV=3	P50225	1.10269	0.316531	0.947344	0.389474		1.22369	0.268067	1.13684	1.0923	1.32567
PGLYRP2	Isoform of Q96PD5, Isoform 2 of N-acetylmuramoyl-L-alanine amidase OS=Homo sapiens OX=9606 GN=PGLYRP2	Q96PD5-2	1.52462	0.195102	1.19808	0.331247		1.35699	0.410643	1.3244	0.985042	1.69934
PLP2	Proteolipid protein 2 OS=Homo sapiens OX=9606 GN=PLP2 PE=1 SV=1	Q04941	1.21169	0.197419	0.932361	0.261826		1.38836	0.46161	1.3105	1.00635	1.63689
SWAP70	Switch-associated protein 70 OS=Homo sapiens OX=9606 GN=SWAP70 PE=1 SV=1	Q9UH65	0.837623	0.11029	0.735732	0.126684		1.15496	0.168525	1.20016	1.00884	1.27883
IGHV3-64D	Immunoglobulin heavy variable 3-64D OS=Homo sapiens OX=9606 GN=IGHV3-64D PE=3 SV=1	A0A0J9YX35	1.59365	0.452309	1.09005	0.406886		1.76672	1.13112	1.39631	1.08402	2.08723
MAT2A	S-adenosylmethionine synthase isoform type-2 OS=Homo sapiens OX=9606 GN=MAT2A PE=1 SV=1	P31153	1.15863	0.134885	1.0417	0.0932496		1.11619	0.127537	1.15067	0.992976	1.22408
F11	Coagulation factor XI OS=Homo sapiens OX=9606 GN=F11 PE=1 SV=1	P03951	1.68146	0.260282	1.24326	0.299217		1.44985	0.509652	1.30095	0.980967	1.88569
FGR	Tyrosine-protein kinase Fgr OS=Homo sapiens OX=9606 GN=FGR PE=1 SV=2	P09769	0.785848	0.145168	0.587313	0.18592		1.45318	0.487934	1.48999	0.972843	1.72713
CTNNA1	Isoform of P35221, Isoform 2 of Catenin alpha-1 OS=Homo sapiens OX=9606 GN=CTNNA1	P35221-2	1.18327	0.211403	0.979409	0.282904		1.27297	0.317298	1.14673	1.02521	1.62188
HLA-DRA	Isoform of P01903, HLA class II histocompatibility antigen, DR alpha chain OS=Homo sapiens OX=9606 GN=HLA-DRA PE=1 SV=1	A0A0G2JMH6	1.1121	0.0945673	0.818532	0.0695919		1.37024	0.201363	1.40752	1.16403	1.53917
FTH1	Ferritin heavy chain OS=Homo sapiens OX=9606 GN=FTH1 PE=1 SV=2	P02794	1.33344	0.49077	1.06268	0.459652		1.33187	0.398819	1.16207	1.11213	1.63839
PZP	Pregnancy zone protein OS=Homo sapiens OX=9606 GN=PZP PE=1 SV=4	P20742	2.56712	0.685972	1.94679	0.464341		1.35943	0.379	1.43401	1.03951	1.7334
GPC1	Glypican-1 OS=Homo sapiens OX=9606 GN=GPC1 PE=1 SV=2	P35052	0.870395	0.168404	0.668219	0.141956		1.3527	0.372125	1.37354	1.00637	1.6347
FGA	Fibrinogen alpha chain OS=Homo sapiens OX=9606 GN=FGA PE=1 SV=2	P02671	12.6792	3.34519	7.10779	2.76376		2.29689	1.71025	1.71874	1.38136	2.74808
GIPC1	PDZ domain-containing protein GIPC1 OS=Homo sapiens OX=9606 GN=GIPC1 PE=1 SV=2	O14908	0.913371	0.532674	0.653046	0.317062		1.40053	0.439286	1.34462	1.00174	1.84266
VAMP3	Vesicle-associated membrane protein 3 OS=Homo sapiens OX=9606 GN=VAMP3 PE=1 SV=3	Q15836	0.650719	0.0531315	0.545694	0.0709524		1.2007	0.107252	1.21597	1.0935	1.29264
IGHV3-7	Immunoglobulin heavy variable 3-7 OS=Homo sapiens OX=9606 GN=IGHV3-7 PE=1 SV=2	P01780	4.50367	1.56502	3.44172	1.08771		1.33034	0.374114	1.35287	0.979985	1.68798
GSN	Gelsolin OS=Homo sapiens OX=9606 GN=GSN PE=1 SV=1	P06396	4.55637	0.744185	3.81344	0.884879		1.23411	0.266254	1.16214	1.04791	1.45561
IGLC2	Immunoglobulin lambda constant 2 OS=Homo sapiens OX=9606 GN=IGLC2 PE=1 SV=1	P0DOY2	11.6045	1.22472	9.01992	2.25195		1.37516	0.419129	1.30763	1.06419	1.6928
HECTD3	E3 ubiquitin-protein ligase HECTD3 OS=Homo sapiens OX=9606 GN=HECTD3 PE=1 SV=1	Q5T447	0.584162	0.0579361	0.370747	0.071465		1.62446	0.359095	1.70455	1.24959	1.91925
MVP	Major vault protein OS=Homo sapiens OX=9606 GN=MVP PE=1 SV=4	Q14764	2.24764	0.368164	1.63776	0.384905		1.47476	0.509437	1.49711	1.14696	1.75699
ECE1	Endothelin-converting enzyme 1 OS=Homo sapiens OX=9606 GN=ECE1 PE=1 SV=2	P42892	0.767391	0.0598863	0.659801	0.114232		1.18034	0.133997	1.15698	1.07905	1.2933
APOM	Apolipoprotein M OS=Homo sapiens OX=9606 GN=APOM PE=1 SV=2	O95445	0.723128	0.0516771	0.446295	0.101866		1.69261	0.426538	1.68912	1.28157	2.10715
HSPH1	Isoform of Q92598, Isoform 4 of Heat shock protein 105 kDa OS=Homo sapiens OX=9606 GN=HSPH1	Q92598-4	0.621547	0.0710372	0.49842	0.0575093		1.25394	0.141124	1.27458	1.10924	1.37801
TYMP	Isoform of P19971, Isoform 2 of Thymidine phosphorylase OS=Homo sapiens OX=9606 GN=TYMP	P19971-2	0.896542	0.0941248	0.725724	0.212864		1.31666	0.33252	1.45786	1.05671	1.58304
SORL1	Sortilin-related receptor OS=Homo sapiens OX=9606 GN=SORL1 PE=1 SV=2	Q92673	1.37812	0.366409	1.13281	0.461082		1.34647	0.424801	1.15599	1.04287	1.76362
IGKJ1	Immunoglobulin kappa joining 1 OS=Homo sapiens OX=9606 GN=IGKJ1 PE=4 SV=2	A0A0A0MT89	1.47945	0.461013	0.864015	0.385068		2.34606	1.97207	1.6937	1.0408	3.1909
CD300A	CMRF35-like molecule 8 OS=Homo sapiens OX=9606 GN=CD300A PE=1 SV=2	Q9UGN4	0.927673	0.141947	0.651906	0.122914		1.46308	0.351731	1.44078	1.13182	1.80549
IGHV3-72	Immunoglobulin heavy variable 3-72 OS=Homo sapiens OX=9606 GN=IGHV3-72 PE=3 SV=1	A0A0B4J1Y9	1.41177	0.649112	1.14449	0.71569		1.32512	0.346567	1.44454	1.00541	1.62953
FGG	Isoform of P02679, Fibrinogen gamma chain OS=Homo sapiens OX=9606 GN=FGG PE=1 SV=1	C9JC84	12.1636	3.26364	6.80969	2.96396		2.35578	1.71398	2.11225	1.28219	2.88393
APCS	Serum amyloid P-component OS=Homo sapiens OX=9606 GN=APCS PE=1 SV=2	P02743	4.21873	1.45933	2.60496	0.946923		1.81723	0.806189	1.68663	1.28006	2.58249
AIFM1	Apoptosis-inducing factor 1, mitochondrial OS=Homo sapiens OX=9606 GN=AIFM1 PE=1 SV=1	O95831	0.484857	0.108477	0.390518	0.0703629		1.26058	0.288339	1.23273	0.992266	1.5507
PKM	Pyruvate kinase PKM OS=Homo sapiens OX=9606 GN=PKM PE=1 SV=4	P14618	4.44734	0.727719	3.63479	0.645267		1.26105	0.33013	1.17838	1.06452	1.40778
EPX	Eosinophil peroxidase OS=Homo sapiens OX=9606 GN=EPX PE=1 SV=2	P11678	2.38879	0.657166	1.34769	0.513744		2.1269	1.10697	2.09154	1.13014	2.91262
IGLV3-10	Immunoglobulin lambda variable 3-10 OS=Homo sapiens OX=9606 GN=IGLV3-10 PE=3 SV=2	A0A075B6K4	2.94055	0.379293	2.34306	0.552117		1.32368	0.372701	1.27534	0.979582	1.71367
LXN	Latexin OS=Homo sapiens OX=9606 GN=LXN PE=1 SV=2	Q9BS40	0.841918	0.109497	0.580784	0.100634		1.47995	0.298056	1.44953	1.21765	1.77268
SERPINA1	Isoform of P01009, Alpha-1-antitrypsin (Fragment) OS=Homo sapiens OX=9606 GN=SERPINA1 PE=1 SV=1	A0A0B4J278	0.653577	0.0992386	0.530356	0.219372		1.38588	0.468394	1.25616	1.1565	1.63175
TOGARAM1	Isoform of Q9Y4F4, KIAA0423, isoform CRA_a OS=Homo sapiens OX=9606 GN=TOGARAM1 PE=1 SV=1	G3XAE9	0.612659	0.0418941	0.51306	0.083785		1.21152	0.154273	1.2037	1.09277	1.33418
	[CONT] P02754 SWISS-PROT:P02754 Beta-lactoglobulin - Bos taurus (Bovine).	Z9Z142	0.874497	0.183083	0.635657	0.154261		1.40615	0.29604	1.53821	1.09889	1.64739
IGKV2D-29	Immunoglobulin kappa variable 2D-29 OS=Homo sapiens OX=9606 GN=IGKV2D-29 PE=3 SV=1	A0A075B6S2	1.71785	0.285349	1.29504	0.478135		1.4741	0.536809	1.43769	0.892967	1.92873
TUB	Isoform of P50607, Isoform 2 of Tubby protein homolog OS=Homo sapiens OX=9606 GN=TUB	P50607-2	0.373408	0.0670348	0.245347	0.0690362		1.58227	0.362186	1.58778	1.22897	1.93007
OGN	Mimecan OS=Homo sapiens OX=9606 GN=OGN PE=1 SV=1	P20774	0.856004	0.373554	0.649241	0.27209		1.34999	0.468838	1.21165	1.10293	1.47422
IGLL5	Isoform of B9A064, Immunoglobulin lambda-like polypeptide 5 OS=Homo sapiens OX=9606 GN=IGLL5 PE=1 SV=1	A0A0B4J231	10.853	1.17983	8.31227	2.2917		1.42081	0.484464	1.35224	1.02462	1.81243
APOC4-APOC2	APOC4-APOC2 readthrough (NMD candidate) OS=Homo sapiens OX=9606 GN=APOC4-APOC2 PE=1 SV=1	K7ER74	0.886077	0.589828	0.540538	0.186297		1.55599	0.634773	1.58411	0.953264	2.07961
GPI	Isoform of P06744, Glucose-6-phosphate isomerase (Fragment) OS=Homo sapiens OX=9606 GN=GPI PE=1 SV=1	A0A0A0MTS2	3.21169	0.569461	2.75672	0.52633		1.1835	0.205062	1.20525	1.03172	1.31439
CTSD	Cathepsin D OS=Homo sapiens OX=9606 GN=CTSD PE=1 SV=1	P07339	3.24896	1.16254	2.51684	0.621569		1.29483	0.383225	1.16534	1.03984	1.49801
IGHV3-15	Immunoglobulin heavy variable 3-15 OS=Homo sapiens OX=9606 GN=IGHV3-15 PE=3 SV=1	A0A0B4J1V0	2.49036	0.356352	1.89069	0.489762		1.41412	0.468673	1.5356	0.932798	1.85045
IGKV1D-33	Immunoglobulin kappa variable 1D-33 OS=Homo sapiens OX=9606 GN=IGKV1D-33 PE=1 SV=2	P01593	2.04035	0.274517	1.42476	0.455855		1.80639	1.41614	1.35284	1.2393	1.66582
RSU1	Ras suppressor protein 1 OS=Homo sapiens OX=9606 GN=RSU1 PE=1 SV=3	Q15404	1.68922	0.314261	1.3906	0.185262		1.21655	0.167773	1.18116	1.08163	1.36917
USP9X	Probable ubiquitin carboxyl-terminal hydrolase FAF-X OS=Homo sapiens OX=9606 GN=USP9X PE=1 SV=3	Q93008	0.688056	0.0388095	0.500305	0.0784584		1.40519	0.263254	1.35233	1.18849	1.67475
NT5C2	Cytosolic purine 5'-nucleotidase OS=Homo sapiens OX=9606 GN=NT5C2 PE=1 SV=1	P49902	0.984538	0.0613042	0.785268	0.0560958		1.2619	0.15961	1.25059	1.11556	1.41956
RRM1	Ribonucleoside-diphosphate reductase large subunit OS=Homo sapiens OX=9606 GN=RRM1 PE=1 SV=1	P23921	1.11942	0.0698597	0.64022	0.174721		1.86379	0.571153	1.87655	1.30609	2.40873
HPX	Hemopexin OS=Homo sapiens OX=9606 GN=HPX PE=1 SV=2	P02790	4.22259	0.512821	3.29514	1.42313		1.44085	0.478334	1.52968	1.04423	1.87602
AXL	Tyrosine-protein kinase receptor UFO OS=Homo sapiens OX=9606 GN=AXL PE=1 SV=4	P30530	0.472442	0.118805	0.326833	0.0273983		1.45018	0.366471	1.36889	1.13956	1.80144
C9	Complement component C9 OS=Homo sapiens OX=9606 GN=C9 PE=1 SV=2	P02748	4.77958	0.537538	3.5744	1.08604		1.48155	0.570989	1.36747	0.968778	2.13606
IGKV3-20	Immunoglobulin kappa variable 3-20 OS=Homo sapiens OX=9606 GN=IGKV3-20 PE=1 SV=2	P01619	4.45883	0.805535	3.596	1.13644		1.33349	0.37226	1.38832	0.970063	1.71704
BPI	Bactericidal permeability-increasing protein OS=Homo sapiens OX=9606 GN=BPI PE=1 SV=4	P17213	4.75996	2.18502	3.0567	1.708		1.92192	1.03498	1.71985	1.05312	3.00402
IGKC	Immunoglobulin kappa constant OS=Homo sapiens OX=9606 GN=IGKC PE=1 SV=2	P01834	10.7133	1.59337	8.16169	2.23082		1.43097	0.521714	1.38326	0.988666	1.72736
EFNB1	Ephrin-B1 OS=Homo sapiens OX=9606 GN=EFNB1 PE=1 SV=1	P98172	0.707467	0.0961675	0.437896	0.063676		1.66763	0.498408	1.50892	1.32024	2.17374
C5AR1	C5a anaphylatoxin chemotactic receptor 1 OS=Homo sapiens OX=9606 GN=C5AR1 PE=1 SV=2	P21730	1.36283	0.26531	0.674362	0.360061		2.35023	1.00098	2.28065	1.42226	3.34778
FCN2	Ficolin-2 OS=Homo sapiens OX=9606 GN=FCN2 PE=1 SV=2	Q15485	0.969391	0.398786	0.695642	0.306152		1.54446	0.535375	1.58549	1.19838	1.98549
ORM2	Alpha-1-acid glycoprotein 2 OS=Homo sapiens OX=9606 GN=ORM2 PE=1 SV=2	P19652	1.5959	0.413135	1.15877	0.216823		1.44674	0.572854	1.31575	1.22604	1.58673
KIF3A	Isoform of Q9Y496, Kinesin-like protein OS=Homo sapiens OX=9606 GN=KIF3A PE=1 SV=1	E9PES4	0.555736	0.0259244	0.374044	0.115708		1.56737	0.362424	1.6264	1.19323	1.88249
ELMO1	Engulfment and cell motility protein 1 OS=Homo sapiens OX=9606 GN=ELMO1 PE=1 SV=2	Q92556	0.477536	0.116308	0.357077	0.0687806		1.34728	0.282166	1.22563	1.11522	1.64016
CYBB	Cytochrome b-245 heavy chain OS=Homo sapiens OX=9606 GN=CYBB PE=1 SV=2	P04839	1.46881	0.269434	1.20259	0.270559		1.25883	0.299287	1.35169	1.00749	1.47477
RBP4	Retinol-binding protein 4 OS=Homo sapiens OX=9606 GN=RBP4 PE=1 SV=3	P02753	2.77875	1.42553	2.11711	1.3514		1.4714	0.583324	1.22332	0.974034	2.04688
FCGR2C	Low affinity immunoglobulin gamma Fc region receptor II-c OS=Homo sapiens OX=9606 GN=FCGR2C PE=1 SV=1	P31995	1.17396	0.267415	0.986407	0.26636		1.22365	0.273804	1.29166	0.947841	1.43339
IGHV3-23	Immunoglobulin heavy variable 3-23 OS=Homo sapiens OX=9606 GN=IGHV3-23 PE=1 SV=2	P01764	0.645271	0.300138	0.472244	0.28985		1.54739	0.652971	1.66565	0.993761	2.1355
PELI1	E3 ubiquitin-protein ligase pellino homolog 1 OS=Homo sapiens OX=9606 GN=PELI1 PE=1 SV=2	Q96FA3	0.732006	0.134075	0.643087	0.0918072		1.13789	0.108293	1.14362	1.03759	1.23533
SEC24D	Isoform of O94855, Isoform 2 of Protein transport protein Sec24D OS=Homo sapiens OX=9606 GN=SEC24D	O94855-2	0.394104	0.0530721	0.316306	0.0180876		1.25209	0.208039	1.2303	1.06192	1.45315
IGKV3-7	Immunoglobulin kappa variable 3-7 (non-functional) (Fragment) OS=Homo sapiens OX=9606 GN=IGKV3-7 PE=1 SV=1	A0A075B6H7	4.1224	0.668948	3.10928	1.00641		1.50418	0.689218	1.35163	1.00254	1.82619
F12	Coagulation factor XII OS=Homo sapiens OX=9606 GN=F12 PE=1 SV=3	P00748	1.25338	0.185879	0.913388	0.342791		1.5901	0.796588	1.50059	0.974137	1.90893
H6PD	Isoform of O95479, GDH/6PGL endoplasmic bifunctional protein OS=Homo sapiens OX=9606 GN=H6PD PE=1 SV=1	R4GMU1	1.27992	0.145355	0.578406	0.256352		2.65069	1.36424	2.41256	1.53418	4.00533
IGLV5-48	Immunoglobulin lambda variable 5-48 (non-functional) OS=Homo sapiens OX=9606 GN=IGLV5-48 PE=1 SV=2	A0A075B6I7	0.385738	0.0507102	0.259239	0.0594019		1.54486	0.373392	1.53888	1.18825	1.90746
RNPEP	Aminopeptidase B OS=Homo sapiens OX=9606 GN=RNPEP PE=1 SV=2	Q9H4A4	1.0849	0.296707	0.97454	0.307637		1.14043	0.173996	1.12672	1.04382	1.23354
PON3	Serum paraoxonase/lactonase 3 OS=Homo sapiens OX=9606 GN=PON3 PE=1 SV=3	Q15166	0.650104	0.174653	0.361779	0.0805696		1.91543	0.8202	1.80637	1.12667	2.75871
PLTP	Phospholipid transfer protein OS=Homo sapiens OX=9606 GN=PLTP PE=1 SV=1	P55058	1.16143	0.153199	0.615367	0.225826		2.06866	0.697572	2.29325	1.33063	2.58208
SERPINB10	Serpin B10 OS=Homo sapiens OX=9606 GN=SERPINB10 PE=1 SV=1	P48595	1.57014	0.376688	1.28521	0.634427		1.42378	0.53434	1.23028	0.934303	1.93483
IGKV1-17	Immunoglobulin kappa variable 1-17 OS=Homo sapiens OX=9606 GN=IGKV1-17 PE=1 SV=2	P01599	1.10893	0.181004	0.968833	0.243358		1.18273	0.21779	1.23087	0.984893	1.37992
TSPAN14	Tetraspanin-14 OS=Homo sapiens OX=9606 GN=TSPAN14 PE=1 SV=1	Q8NG11	1.06319	0.311892	0.959292	0.371437		1.16429	0.204874	1.10422	0.968999	1.35979
WDR1	WD repeat-containing protein 1 OS=Homo sapiens OX=9606 GN=WDR1 PE=1 SV=4	O75083	2.59421	0.322738	2.33071	0.30741		1.12362	0.160978	1.09033	0.984189	1.26271
TNFAIP8	Isoform of O95379, Isoform 4 of Tumor necrosis factor alpha-induced protein 8 OS=Homo sapiens OX=9606 GN=TNFAIP8	O95379-4	0.724091	0.269875	0.548053	0.144735		1.33417	0.425661	1.29788	0.985573	1.64176
SUN2	Isoform of Q9UH99, SUN domain-containing protein 2 (Fragment) OS=Homo sapiens OX=9606 GN=SUN2 PE=1 SV=1	H0Y686	0.396312	0.0867036	0.324747	0.066452		1.23323	0.206058	1.14122	1.07865	1.43381
GCA	Grancalcin OS=Homo sapiens OX=9606 GN=GCA PE=1 SV=2	P28676	1.14182	0.286845	0.974555	0.320602		1.22813	0.285019	1.23217	0.947791	1.47229
CFHR1	Complement factor H-related protein 1 OS=Homo sapiens OX=9606 GN=CFHR1 PE=1 SV=2	Q03591	1.29921	0.333496	0.814648	0.336976		2.02958	1.43176	1.76399	1.37196	2.24045
SBDS	Isoform of Q9Y3A5, Ribosome maturation protein SBDS OS=Homo sapiens OX=9606 GN=SBDS PE=1 SV=1	A0A087X020	0.859832	0.350711	0.534832	0.0656612		1.56714	0.487614	1.60483	1.10044	2.01499
ACAP1	Arf-GAP with coiled-coil, ANK repeat and PH domain-containing protein 1 OS=Homo sapiens OX=9606 GN=ACAP1 PE=1 SV=1	Q15027	0.729678	0.0323792	0.576521	0.111538		1.30179	0.237029	1.30619	1.0958	1.50559
CCT3	T-complex protein 1 subunit gamma OS=Homo sapiens OX=9606 GN=CCT3 PE=1 SV=4	P49368	1.7771	0.340367	1.58644	0.253721		1.12506	0.15374	1.15159	0.935408	1.26266
PYGB	Glycogen phosphorylase, brain form OS=Homo sapiens OX=9606 GN=PYGB PE=1 SV=5	P11216	1.05095	0.214001	0.94454	0.152525		1.11383	0.14219	1.11676	1.02412	1.19804
EFEMP1	EGF-containing fibulin-like extracellular matrix protein 1 OS=Homo sapiens OX=9606 GN=EFEMP1 PE=1 SV=2	Q12805	2.44896	0.718941	1.98439	0.578527		1.30046	0.417986	1.17221	1.0036	1.62979
TLR2	Toll-like receptor 2 OS=Homo sapiens OX=9606 GN=TLR2 PE=1 SV=1	O60603	0.541352	0.203316	0.464071	0.231764		1.27224	0.387101	1.1603	1.04292	1.37576
ITM2B	Integral membrane protein 2B OS=Homo sapiens OX=9606 GN=ITM2B PE=1 SV=1	Q9Y287	1.04632	0.333042	0.897426	0.289363		1.20252	0.259458	1.15583	1.0452	1.32945
CDH3	Cadherin-3 OS=Homo sapiens OX=9606 GN=CDH3 PE=1 SV=2	P22223	0.493064	0.147828	0.416974	0.144004		1.22614	0.292982	1.11976	1.05989	1.55498
SHMT1	Serine hydroxymethyltransferase, cytosolic OS=Homo sapiens OX=9606 GN=SHMT1 PE=1 SV=1	P34896	1.91338	0.988478	1.56834	0.72721		1.2077	0.259071	1.22609	0.991415	1.46869
MTHFD1	Isoform of P11586, C-1-tetrahydrofolate synthase, cytoplasmic OS=Homo sapiens OX=9606 GN=MTHFD1 PE=1 SV=1	F5H2F4	1.50186	0.0939823	1.36578	0.197511		1.11706	0.153673	1.1122	0.970663	1.23988
PACS1	Isoform of Q6VY07, Isoform 2 of Phosphofurin acidic cluster sorting protein 1 OS=Homo sapiens OX=9606 GN=PACS1	Q6VY07-2	0.378745	0.0489186	0.330086	0.108886		1.22388	0.282486	1.26314	1.00611	1.41108
NAMPT	Nicotinamide phosphoribosyltransferase OS=Homo sapiens OX=9606 GN=NAMPT PE=1 SV=1	P43490	1.50043	0.202222	1.29514	0.286338		1.20137	0.281217	1.14703	1.00706	1.37778
WDR19	WD repeat-containing protein 19 OS=Homo sapiens OX=9606 GN=WDR19 PE=1 SV=2	Q8NEZ3	0.369885	0.0699792	0.288484	0.0749822		1.36351	0.450446	1.19121	1.08645	1.74445
F11R	Junctional adhesion molecule A OS=Homo sapiens OX=9606 GN=F11R PE=1 SV=1	Q9Y624	1.24874	0.365671	1.18096	0.338587		1.05798	0.0810663	1.02741	1.00642	1.07865
ARG1	Isoform of P05089, Isoform 2 of Arginase-1 OS=Homo sapiens OX=9606 GN=ARG1	P05089-2	1.42991	0.299467	1.27391	0.357719		1.14998	0.191705	1.13683	0.961985	1.33682
TSPO	Translocator protein OS=Homo sapiens OX=9606 GN=TSPO PE=1 SV=3	P30536	1.12657	0.360885	0.833212	0.319728		1.4735	0.562305	1.5387	1.07925	1.81993
AGT	Angiotensinogen OS=Homo sapiens OX=9606 GN=AGT PE=1 SV=1	P01019	2.81405	0.648172	2.18389	1.09552		1.50537	0.715833	1.37414	1.00838	1.93343
HABP2	Hyaluronan-binding protein 2 OS=Homo sapiens OX=9606 GN=HABP2 PE=1 SV=1	Q14520	1.05103	0.4387	0.635611	0.153986		1.80654	1.01252	1.47747	1.04679	2.54377
IGHA1	Isoform of P01876, Immunoglobulin heavy constant alpha 1 (Fragment) OS=Homo sapiens OX=9606 GN=IGHA1 PE=1 SV=1	A0A286YEY1	13.738	1.07724	11.7405	3.1329		1.23385	0.28967	1.19887	1.01895	1.48503
SERPINC1	Antithrombin-III OS=Homo sapiens OX=9606 GN=SERPINC1 PE=1 SV=1	P01008	4.09416	0.529355	3.38437	1.77411		1.38183	0.452813	1.30085	1.04868	1.78612
HP	Haptoglobin OS=Homo sapiens OX=9606 GN=HP PE=1 SV=1	P00738	14.643	3.38762	10.556	4.12468		1.62223	0.840516	1.24375	0.973586	2.48043
PGD	6-phosphogluconate dehydrogenase, decarboxylating OS=Homo sapiens OX=9606 GN=PGD PE=1 SV=3	P52209	3.4888	0.60984	3.09698	0.765643		1.16126	0.229124	1.04881	1.00848	1.29486
PGM1	Phosphoglucomutase-1 OS=Homo sapiens OX=9606 GN=PGM1 PE=1 SV=3	P36871	2.42116	0.314233	2.21869	0.328124		1.10013	0.131789	1.08137	0.997883	1.20581
F13B	Coagulation factor XIII B chain OS=Homo sapiens OX=9606 GN=F13B PE=1 SV=3	P05160	1.2723	0.274237	1.02741	0.194483		1.27156	0.328406	1.21154	1.12389	1.51858
DDX17	Isoform of Q92841, Probable ATP-dependent RNA helicase DDX17 OS=Homo sapiens OX=9606 GN=DDX17 PE=1 SV=1	A0A1W2PQ51	1.20198	0.187724	0.90189	0.343932		1.52807	0.634435	1.4215	1.07741	2.09487
IGHV3-73	Immunoglobulin heavy variable 3-73 OS=Homo sapiens OX=9606 GN=IGHV3-73 PE=3 SV=1	A0A0B4J1V6	1.04772	0.157892	0.849246	0.307316		1.38251	0.495967	1.29127	0.968117	1.8909
FBLN5	Isoform of Q9UBX5, Fibulin 5, isoform CRA_a OS=Homo sapiens OX=9606 GN=FBLN5 PE=1 SV=1	G3XA98	0.737271	0.246819	0.643413	0.354326		1.30792	0.416364	1.21867	1.00204	1.60797
DCTN1	Dynactin subunit 1 OS=Homo sapiens OX=9606 GN=DCTN1 PE=1 SV=3	Q14203	1.10893	0.355848	0.878385	0.100973		1.26413	0.393186	1.19701	0.971018	1.40736
HDHD2	Haloacid dehalogenase-like hydrolase domain-containing protein 2 OS=Homo sapiens OX=9606 GN=HDHD2 PE=1 SV=1	Q9H0R4	1.31999	0.188095	1.14064	0.137332		1.17827	0.26374	1.10644	1.02366	1.2862
PTPN6	Isoform of P29350, Isoform 4 of Tyrosine-protein phosphatase non-receptor type 6 OS=Homo sapiens OX=9606 GN=PTPN6	P29350-4	0.923533	0.121539	0.795428	0.129545		1.18937	0.261326	1.16018	1.03777	1.34894
HK3	Hexokinase-3 OS=Homo sapiens OX=9606 GN=HK3 PE=1 SV=2	P52790	2.23824	0.619323	1.76507	0.583463		1.35545	0.498261	1.31706	0.952793	1.64689
SLC2A3	Solute carrier family 2, facilitated glucose transporter member 3 OS=Homo sapiens OX=9606 GN=SLC2A3 PE=1 SV=1	P11169	1.35931	0.289805	1.038	0.468012		1.54871	0.792899	1.27646	0.910063	2.09714
ITGAM	Isoform of P11215, Isoform 2 of Integrin alpha-M OS=Homo sapiens OX=9606 GN=ITGAM	P11215-2	1.79333	0.439093	1.45487	0.565758		1.31818	0.387475	1.41072	0.968135	1.61991
EIF3L	Isoform of Q9Y262, Eukaryotic translation initiation factor 3 subunit L OS=Homo sapiens OX=9606 GN=EIF3L PE=1 SV=1	B0QY89	1.06625	0.107008	0.931499	0.179633		1.17765	0.221559	1.16892	1.06751	1.35979
C1QB	Complement C1q subcomponent subunit B OS=Homo sapiens OX=9606 GN=C1QB PE=1 SV=3	P02746	2.48986	0.901226	1.54388	0.609266		2.023	1.41592	1.54328	1.07313	2.88812
SERPINA1	Isoform of P01009, Alpha-1-antitrypsin OS=Homo sapiens OX=9606 GN=SERPINA1 PE=1 SV=1	A0A024R6I7	9.48232	6.62388	8.3173	8.08469		1.72619	0.893574	1.5389	0.954715	2.65607
GRK2	Beta-adrenergic receptor kinase 1 OS=Homo sapiens OX=9606 GN=GRK2 PE=1 SV=2	P25098	0.688339	0.101783	0.584233	0.211279		1.29654	0.411845	1.20535	0.952815	1.71653
ACTC1	Actin, alpha cardiac muscle 1 OS=Homo sapiens OX=9606 GN=ACTC1 PE=1 SV=1	P68032	2.56972	0.521031	2.18776	0.183113		1.18294	0.265708	1.0578	0.987293	1.47485
C1QC	Complement C1q subcomponent subunit C OS=Homo sapiens OX=9606 GN=C1QC PE=1 SV=3	P02747	2.2147	0.694095	1.51005	0.419465		1.64314	0.813366	1.34481	1.06053	2.47202
RAD23B	UV excision repair protein RAD23 homolog B OS=Homo sapiens OX=9606 GN=RAD23B PE=1 SV=1	P54727	0.904382	0.151145	0.815595	0.14614		1.12308	0.166187	1.15936	1.00463	1.24883
COLEC11	Isoform of Q9BWP8, Isoform 10 of Collectin-11 OS=Homo sapiens OX=9606 GN=COLEC11	Q9BWP8-10	0.727876	0.128463	0.581811	0.186194		1.3802	0.514959	1.16309	0.918477	1.91665
CPPED1	Serine/threonine-protein phosphatase CPPED1 OS=Homo sapiens OX=9606 GN=CPPED1 PE=1 SV=3	Q9BRF8	0.770983	0.25396	0.673569	0.231877		1.17871	0.241068	1.22161	0.950601	1.36054
KCNAB2	Isoform of Q13303, Isoform 3 of Voltage-gated potassium channel subunit beta-2 OS=Homo sapiens OX=9606 GN=KCNAB2	Q13303-3	1.05257	0.462141	0.830505	0.458957		1.44229	0.719649	1.22287	0.939196	1.61489
ITGB2	Isoform of P05107, Integrin beta OS=Homo sapiens OX=9606 GN=ITGB2 PE=1 SV=1	D3DSM0	1.7284	0.626902	1.35026	0.599789		1.45459	0.684439	1.34476	0.926833	1.84558
FTL	Ferritin light chain OS=Homo sapiens OX=9606 GN=FTL PE=1 SV=2	P02792	1.53954	0.791586	1.31324	0.725267		1.24259	0.389987	1.07354	0.999077	1.46872
	[CONT] Q3ZBD7 SWISS-PROT:Q3ZBD7 (Bos taurus) Glucose-6-phosphate isomerase	Z9Z118	0.92848	0.183406	0.744307	0.174254		1.31078	0.382456	1.32823	1.08573	1.54116
ILK	Isoform of Q13418, Integrin-linked protein kinase OS=Homo sapiens OX=9606 GN=ILK PE=1 SV=1	A0A0A0MTH3	0.727704	0.144912	0.682618	0.15917		1.07713	0.112177	1.06421	1.04702	1.15049
IGHD	Isoform of P01880, Immunoglobulin heavy constant delta (Fragment) OS=Homo sapiens OX=9606 GN=IGHD PE=1 SV=1	A0A0A0MS09	1.60245	0.399758	1.30376	0.622948		1.46389	0.750283	1.2643	0.915009	1.77804
JUP	Junction plakoglobin OS=Homo sapiens OX=9606 GN=JUP PE=1 SV=3	P14923	1.4982	0.15577	1.33983	0.161542		1.1366	0.197268	1.19506	0.957789	1.31247
CSE1L	Exportin-2 OS=Homo sapiens OX=9606 GN=CSE1L PE=1 SV=3	P55060	0.577044	0.0896753	0.505047	0.0949907		1.17548	0.294623	1.06126	0.9773	1.31817
CNDP1	Beta-Ala-His dipeptidase OS=Homo sapiens OX=9606 GN=CNDP1 PE=1 SV=4	Q96KN2	1.22371	0.270064	1.07021	0.640147		1.46805	0.819748	1.32114	1.08203	1.49916
MXRA5	Matrix-remodeling-associated protein 5 OS=Homo sapiens OX=9606 GN=MXRA5 PE=1 SV=3	Q9NR99	1.00769	0.117954	0.877148	0.311342		1.25018	0.353189	1.29777	0.950507	1.53462
GPX3	Glutathione peroxidase 3 OS=Homo sapiens OX=9606 GN=GPX3 PE=1 SV=2	P22352	1.97221	0.175507	1.77719	0.393742		1.14791	0.232173	1.08194	0.998472	1.36183
PLCG2	1-phosphatidylinositol 4,5-bisphosphate phosphodiesterase gamma-2 OS=Homo sapiens OX=9606 GN=PLCG2 PE=1 SV=4	P16885	1.21752	0.183222	1.0876	0.272139		1.16266	0.250435	1.1369	0.984303	1.33642
IGKV1-5	Immunoglobulin kappa variable 1-5 OS=Homo sapiens OX=9606 GN=IGKV1-5 PE=1 SV=2	P01602	1.59497	0.52537	1.31794	0.393397		1.2529	0.392462	1.2181	0.992822	1.55714
KRT17	Keratin, type I cytoskeletal 17 OS=Homo sapiens OX=9606 GN=KRT17 PE=1 SV=2	Q04695	1.30637	0.245557	1.20262	0.204556		1.09289	0.152882	1.03833	0.992922	1.21077
FARSB	Phenylalanine--tRNA ligase beta subunit OS=Homo sapiens OX=9606 GN=FARSB PE=1 SV=3	Q9NSD9	0.881554	0.20573	0.722978	0.209891		1.32699	0.505715	1.27489	1.07085	1.47493
LCP1	Plastin-2 OS=Homo sapiens OX=9606 GN=LCP1 PE=1 SV=6	P13796	2.41043	0.594704	2.09796	0.573089		1.1851	0.286974	1.17986	0.959237	1.39169
SERPINA1	Alpha-1-antitrypsin OS=Homo sapiens OX=9606 GN=SERPINA1 PE=1 SV=3	P01009	8.97958	5.46166	6.43915	3.49164		1.54452	0.765415	1.2489	1.02351	1.98924
HRG	Histidine-rich glycoprotein OS=Homo sapiens OX=9606 GN=HRG PE=1 SV=1	P04196	3.31789	0.903489	2.38008	0.939965		1.77626	1.295	1.53326	0.91581	2.17878
ARHGDIB	Rho GDP-dissociation inhibitor 2 OS=Homo sapiens OX=9606 GN=ARHGDIB PE=1 SV=3	P52566	1.55232	0.400733	1.3845	0.459516		1.18245	0.309588	1.15593	0.940733	1.3332
GPC3	Isoform of P51654, Isoform 3 of Glypican-3 OS=Homo sapiens OX=9606 GN=GPC3	P51654-3	1.33821	0.382471	1.18604	0.366674		1.16336	0.265888	1.12928	0.940944	1.3766
AP1G1	Isoform of O43747, Isoform 2 of AP-1 complex subunit gamma-1 OS=Homo sapiens OX=9606 GN=AP1G1	O43747-2	1.18996	0.216237	1.11303	0.277199		1.09219	0.151325	1.12956	1.01524	1.15716
SLC2A1	Solute carrier family 2, facilitated glucose transporter member 1 OS=Homo sapiens OX=9606 GN=SLC2A1 PE=1 SV=2	P11166	0.911017	0.373086	0.774588	0.366381		1.24556	0.359371	1.26824	0.97619	1.55484
BLVRA	Biliverdin reductase A OS=Homo sapiens OX=9606 GN=BLVRA PE=1 SV=2	P53004	0.976402	0.13166	0.916377	0.193766		1.08952	0.168229	1.06645	0.957123	1.15467
SIGLEC5	Sialic acid-binding Ig-like lectin 5 OS=Homo sapiens OX=9606 GN=SIGLEC5 PE=1 SV=1	O15389	0.748933	0.144878	0.64583	0.22568		1.27714	0.493035	1.17827	0.906454	1.58761
IGKV3D-15	Immunoglobulin kappa variable 3D-15 OS=Homo sapiens OX=9606 GN=IGKV3D-15 PE=3 SV=6	A0A087WSY6	1.8165	0.531651	1.57496	0.555446		1.23025	0.388032	1.12724	0.93538	1.56245
VCAM1	Vascular cell adhesion protein 1 OS=Homo sapiens OX=9606 GN=VCAM1 PE=1 SV=1	P19320	1.16181	0.29415	0.998906	0.209693		1.21064	0.457532	1.07421	0.977559	1.21477
PSMC5	26S proteasome regulatory subunit 8 OS=Homo sapiens OX=9606 GN=PSMC5 PE=1 SV=1	P62195	1.37433	0.136021	1.20022	0.286422		1.21424	0.334668	1.28984	0.937206	1.43785
CTNND1	Catenin delta-1 OS=Homo sapiens OX=9606 GN=CTNND1 PE=1 SV=1	O60716	0.836925	0.0857377	0.755168	0.148289		1.14469	0.239557	1.12102	0.989901	1.37631
KHSRP	Isoform of Q92945, Far upstream element-binding protein 2 OS=Homo sapiens OX=9606 GN=KHSRP PE=1 SV=1	A0A087WTP3	0.431678	0.0774286	0.383174	0.0941047		1.17377	0.28963	1.17815	0.959283	1.37622
ALDOC	Fructose-bisphosphate aldolase C OS=Homo sapiens OX=9606 GN=ALDOC PE=1 SV=2	P09972	1.11762	0.118294	1.03356	0.186957		1.10639	0.185931	1.13474	0.96773	1.21841
ARPC4	Isoform of P59998, Isoform 3 of Actin-related protein 2/3 complex subunit 4 OS=Homo sapiens OX=9606 GN=ARPC4	P59998-3	2.16737	0.240155	1.99319	0.370416		1.11425	0.205319	1.0768	0.985935	1.29851
NAGK	Isoform of Q9UJ70, Isoform 2 of N-acetyl-D-glucosamine kinase OS=Homo sapiens OX=9606 GN=NAGK	Q9UJ70-2	1.20898	0.237538	1.07964	0.225518		1.15132	0.262688	1.23309	0.947945	1.30037
KPNB1	Importin subunit beta-1 OS=Homo sapiens OX=9606 GN=KPNB1 PE=1 SV=2	Q14974	1.25446	0.424213	1.13776	0.549355		1.19792	0.278612	1.3117	1.06518	1.36
CAND1	Cullin-associated NEDD8-dissociated protein 1 OS=Homo sapiens OX=9606 GN=CAND1 PE=1 SV=2	Q86VP6	1.79348	0.23295	1.67776	0.264367		1.08301	0.156636	1.06189	0.95581	1.25016
REG1A	Lithostathine-1-alpha OS=Homo sapiens OX=9606 GN=REG1A PE=1 SV=3	P05451	1.08579	0.251332	0.997351	0.201837		1.09437	0.173493	1.10669	0.98775	1.20486
EIF3B	Isoform of P55884, Isoform 2 of Eukaryotic translation initiation factor 3 subunit B OS=Homo sapiens OX=9606 GN=EIF3B	P55884-2	0.85708	0.124826	0.803262	0.204365		1.10244	0.192827	1.11069	0.985485	1.20485
SPTBN2	Spectrin beta chain, non-erythrocytic 2 OS=Homo sapiens OX=9606 GN=SPTBN2 PE=1 SV=3	O15020	1.14338	0.158655	1.05469	0.26744		1.14171	0.286012	1.11646	0.935855	1.27045
DNPEP	Isoform of Q9ULA0, Aspartyl aminopeptidase OS=Homo sapiens OX=9606 GN=DNPEP PE=1 SV=2	E7ETB3	0.867335	0.246259	0.809638	0.255572		1.0978	0.180381	1.11896	0.948489	1.25855
ACTR3	Actin-related protein 3 OS=Homo sapiens OX=9606 GN=ACTR3 PE=1 SV=3	P61158	2.12897	0.339693	1.94232	0.326695		1.11857	0.238444	1.0565	0.945484	1.27764
H2AFZ	Histone H2A.Z OS=Homo sapiens OX=9606 GN=H2AFZ PE=1 SV=2	P0C0S5	1.31907	0.161193	1.20745	0.27401		1.13712	0.237923	1.18088	0.971931	1.35635
	Histone H2A OS=Homo sapiens OX=9606 PE=3 SV=1	A0A0U1RRH7	2.4223	1.10896	1.99018	1.63339		2.69654	3.06611	1.46526	0.84316	4.4377
PSMB10	Proteasome subunit beta type-10 OS=Homo sapiens OX=9606 GN=PSMB10 PE=1 SV=1	P40306	1.65954	0.275065	1.49191	0.519579		1.21909	0.416133	1.0744	0.895272	1.61469
HEXB	Beta-hexosaminidase subunit beta OS=Homo sapiens OX=9606 GN=HEXB PE=1 SV=3	P07686	0.967227	0.289766	0.858451	0.225763		1.14356	0.267832	1.18078	0.934375	1.31019
PRMT1	Protein arginine N-methyltransferase 1 OS=Homo sapiens OX=9606 GN=PRMT1 PE=1 SV=3	Q99873	0.744451	0.206655	0.72408	0.489952		1.33112	0.588653	1.19037	0.903515	1.79917
ACLY	ATP-citrate synthase OS=Homo sapiens OX=9606 GN=ACLY PE=1 SV=3	P53396	2.18927	0.404421	1.93691	0.446388		1.18846	0.337331	1.32468	0.88462	1.40939
SEPT7	Isoform of Q16181, Septin-7 OS=Homo sapiens OX=9606 GN=SEPT7 PE=1 SV=2	E7EPK1	0.770269	0.250562	0.669073	0.232197		1.25339	0.497444	1.15223	0.990103	1.4449
TUBB4B	Tubulin beta-4B chain OS=Homo sapiens OX=9606 GN=TUBB4B PE=1 SV=1	P68371	2.30195	0.374715	2.11897	0.423228		1.1127	0.204649	1.16949	1.00777	1.24521
RRM2	Isoform of P31350, Isoform 2 of Ribonucleoside-diphosphate reductase subunit M2 OS=Homo sapiens OX=9606 GN=RRM2	P31350-2	0.659974	0.116276	0.563754	0.190795		1.31175	0.474401	1.42966	0.919635	1.68113
EXOSC5	Exosome complex component RRP46 OS=Homo sapiens OX=9606 GN=EXOSC5 PE=1 SV=1	Q9NQT4	0.874376	0.156297	0.745026	0.26696		1.46896	1.10214	1.11045	0.936813	1.46217
DBNL	Drebrin-like protein OS=Homo sapiens OX=9606 GN=DBNL PE=1 SV=1	Q9UJU6	0.750992	0.265983	0.698883	0.253892		1.10989	0.230485	1.05208	0.969656	1.2626
VCP	Transitional endoplasmic reticulum ATPase OS=Homo sapiens OX=9606 GN=VCP PE=1 SV=4	P55072	2.28788	0.360936	2.10144	0.482422		1.13419	0.282499	1.1315	0.999948	1.21383
TCP1	T-complex protein 1 subunit alpha OS=Homo sapiens OX=9606 GN=TCP1 PE=1 SV=1	P17987	1.45152	0.443401	1.34434	0.401111		1.09348	0.207304	1.08499	0.949568	1.22205
GYS1	Glycogen [starch] synthase, muscle OS=Homo sapiens OX=9606 GN=GYS1 PE=1 SV=2	P13807	1.03607	0.236635	0.956851	0.251088		1.11228	0.255696	1.08738	0.953842	1.21467
PSMD1	Isoform of Q99460, 26S proteasome non-ATPase regulatory subunit 1 OS=Homo sapiens OX=9606 GN=PSMD1 PE=1 SV=1	A0A087WW66	1.29075	0.128723	1.2381	0.218995		1.06182	0.142285	1.1113	0.945275	1.17686
DHRS7	Isoform of Q9Y394, Dehydrogenase/reductase SDR family member 7 (Fragment) OS=Homo sapiens OX=9606 GN=DHRS7 PE=1 SV=1	H0YJ66	0.817878	0.285758	0.662143	0.245422		1.42032	0.658053	1.39651	0.944203	1.85278
HOMER3	Homer protein homolog 3 OS=Homo sapiens OX=9606 GN=HOMER3 PE=1 SV=2	Q9NSC5	0.444037	0.0924745	0.417946	0.176395		1.15682	0.344104	1.06323	0.980642	1.38102
ZC3HAV1	Isoform of Q7Z2W4, Zinc finger CCCH-type antiviral protein 1 OS=Homo sapiens OX=9606 GN=ZC3HAV1 PE=1 SV=1	C9J6P4	0.358527	0.0545013	0.344401	0.126603		1.1006	0.225349	1.12902	0.982835	1.2863
GLUD1	Glutamate dehydrogenase 1, mitochondrial OS=Homo sapiens OX=9606 GN=GLUD1 PE=1 SV=2	P00367	0.993728	0.164505	0.944946	0.262594		1.08622	0.191591	1.0924	1.04509	1.23107
G6PD	Isoform of P11413, Isoform Long of Glucose-6-phosphate 1-dehydrogenase OS=Homo sapiens OX=9606 GN=G6PD	P11413-2	2.31771	0.545565	2.15151	0.470696		1.10126	0.245937	1.09272	0.907267	1.30178
RUVBL1	RuvB-like 1 OS=Homo sapiens OX=9606 GN=RUVBL1 PE=1 SV=1	Q9Y265	1.26751	0.205163	1.18206	0.415823		1.15445	0.309189	1.20686	1.03495	1.27835
RUVBL2	RuvB-like 2 OS=Homo sapiens OX=9606 GN=RUVBL2 PE=1 SV=3	Q9Y230	1.1023	0.459319	0.966393	0.430204		1.41627	0.907057	1.13894	0.800623	1.87491
GP1BA	Platelet glycoprotein Ib alpha chain OS=Homo sapiens OX=9606 GN=GP1BA PE=1 SV=2	P07359	0.447934	0.0893815	0.423723	0.200225		1.22327	0.467637	1.16808	0.889732	1.59049
GSTP1	Glutathione S-transferase P OS=Homo sapiens OX=9606 GN=GSTP1 PE=1 SV=2	P09211	2.03285	0.382276	1.93681	0.427649		1.07726	0.213954	1.03581	0.94322	1.24539
SF3B3	Splicing factor 3B subunit 3 OS=Homo sapiens OX=9606 GN=SF3B3 PE=1 SV=4	Q15393	0.849578	0.28416	0.815333	0.348796		1.11146	0.283933	1.17922	0.914497	1.35074
ATIC	Bifunctional purine biosynthesis protein PURH OS=Homo sapiens OX=9606 GN=ATIC PE=1 SV=3	P31939	1.03722	0.39682	0.992745	0.400589		1.1078	0.34919	1.03877	0.917401	1.1871
PSMD5	26S proteasome non-ATPase regulatory subunit 5 OS=Homo sapiens OX=9606 GN=PSMD5 PE=1 SV=3	Q16401	0.806962	0.140222	0.77578	0.125992		1.05128	0.164021	1.0925	0.948193	1.153
PSMB9	Proteasome subunit beta type-9 OS=Homo sapiens OX=9606 GN=PSMB9 PE=1 SV=2	P28065	1.11323	0.168549	1.08307	0.507573		1.19655	0.475807	1.16817	0.860409	1.52199
PSMB1	Proteasome subunit beta type-1 OS=Homo sapiens OX=9606 GN=PSMB1 PE=1 SV=2	P20618	2.33577	0.262654	2.24533	0.65467		1.10907	0.293787	1.11404	0.921752	1.36464
HIST1H4A	Histone H4 OS=Homo sapiens OX=9606 GN=HIST1H4A PE=1 SV=2	P62805	5.18947	1.35877	5.22147	2.52333		1.25251	0.687848	1.09993	0.721359	1.67171
LAMC2	Laminin subunit gamma-2 OS=Homo sapiens OX=9606 GN=LAMC2 PE=1 SV=2	Q13753	0.360506	0.0477761	0.36853	0.187633		1.10297	0.310082	1.10689	1.01836	1.35008
HNRNPK	Isoform of P61978, Isoform 2 of Heterogeneous nuclear ribonucleoprotein K OS=Homo sapiens OX=9606 GN=HNRNPK	P61978-2	1.10094	0.148765	1.12004	0.436789		1.08829	0.323303	1.07647	0.990245	1.26266
PPA1	Inorganic pyrophosphatase OS=Homo sapiens OX=9606 GN=PPA1 PE=1 SV=2	Q15181	0.847209	0.191502	0.405685	0.0984305		2.31302	1.28859	1.72092	1.5956	3.62254
ECM1	Isoform of Q16610, Isoform 4 of Extracellular matrix protein 1 OS=Homo sapiens OX=9606 GN=ECM1	Q16610-4	1.47121	0.256478	1.03452	0.306716		1.69739	1.14853	1.54399	0.957403	1.80668
DNASE1L1	Deoxyribonuclease-1-like 1 OS=Homo sapiens OX=9606 GN=DNASE1L1 PE=1 SV=1	P49184	0.354998	0.0565125	0.263216	0.0312268		1.36244	0.26211	1.30665	1.14612	1.63454
SERPING1	Isoform of P05155, Isoform 3 of Plasma protease C1 inhibitor OS=Homo sapiens OX=9606 GN=SERPING1	P05155-3	6.56392	0.828032	4.76595	0.878652		1.41289	0.302106	1.36257	1.15125	1.72484
	[CONT] P00978 SWISS-PROT:P00978 (Bos taurus) AMBP protein precursor	Z9Z079	1.65997	0.344972	1.25413	0.332629		1.37465	0.379196	1.21526	1.16675	1.66225
SPN	Leukosialin OS=Homo sapiens OX=9606 GN=SPN PE=1 SV=1	P16150	0.946334	0.1067	0.439312	0.273865		2.75163	1.31881	2.8079	1.47536	3.97164
MBL2	Mannose-binding protein C OS=Homo sapiens OX=9606 GN=MBL2 PE=1 SV=2	P11226	0.817493	0.0806575	0.608656	0.0726042		1.36411	0.256062	1.37962	1.11068	1.60203
POF1B	Isoform of Q8WVV4, Isoform 1 of Protein POF1B OS=Homo sapiens OX=9606 GN=POF1B	Q8WVV4-1	0.430437	0.0708483	0.403853	0.052251		1.06304	0.0550258	1.04037	1.02647	1.11095
ICAM3	Intercellular adhesion molecule 3 OS=Homo sapiens OX=9606 GN=ICAM3 PE=1 SV=2	P32942	0.676658	0.0795057	0.422458	0.105448		1.70545	0.584877	1.56005	1.24209	2.31421
PSMC4	26S proteasome regulatory subunit 6B OS=Homo sapiens OX=9606 GN=PSMC4 PE=1 SV=2	P43686	0.770216	0.0736911	0.653681	0.0540602		1.18245	0.127632	1.18898	1.06499	1.29338
IGKV2-30	Immunoglobulin kappa variable 2-30 OS=Homo sapiens OX=9606 GN=IGKV2-30 PE=3 SV=2	P06310	3.00883	0.48908	2.41381	0.804067		1.38101	0.518471	1.36721	0.912992	1.68387
ZNF648	Zinc finger protein 648 OS=Homo sapiens OX=9606 GN=ZNF648 PE=1 SV=1	Q5T619	1.62166	0.517123	1.06353	0.145048		1.54726	0.504113	1.43318	1.14677	2.0048
PTMS	Isoform of P20962, Parathymosin OS=Homo sapiens OX=9606 GN=PTMS PE=1 SV=1	F5GXR3	0.496954	0.0264211	0.414509	0.0592406		1.21932	0.192002	1.28514	1.01586	1.38988
CKAP5	Isoform of Q14008, Isoform 3 of Cytoskeleton-associated protein 5 OS=Homo sapiens OX=9606 GN=CKAP5	Q14008-3	1.00226	0.117048	0.749374	0.124808		1.36653	0.303088	1.23165	1.1917	1.67623
MAT2B	Methionine adenosyltransferase 2 subunit beta OS=Homo sapiens OX=9606 GN=MAT2B PE=1 SV=1	Q9NZL9	0.442712	0.0489817	0.372867	0.0661416		1.20269	0.155508	1.13491	1.11014	1.36301
CFAP20	Cilia- and flagella-associated protein 20 OS=Homo sapiens OX=9606 GN=CFAP20 PE=1 SV=1	Q9Y6A4	0.370587	0.074353	0.317091	0.0519301		1.18634	0.236153	1.23161	0.944216	1.39324
LSR	Lipolysis-stimulated lipoprotein receptor OS=Homo sapiens OX=9606 GN=LSR PE=1 SV=4	Q86X29	0.477324	0.0914477	0.370236	0.0443647		1.29385	0.230159	1.23048	1.12287	1.52821
CDH16	Cadherin-16 OS=Homo sapiens OX=9606 GN=CDH16 PE=2 SV=1	O75309	0.989113	0.177232	0.852599	0.2506		1.22245	0.292902	1.24578	0.942374	1.51999
SNRPD3	Small nuclear ribonucleoprotein Sm D3 OS=Homo sapiens OX=9606 GN=SNRPD3 PE=1 SV=1	P62318	0.758948	0.239602	0.624966	0.318891		1.45336	0.601738	1.06266	0.971938	2.15137
INPP5D	Phosphatidylinositol 3,4,5-trisphosphate 5-phosphatase 1 OS=Homo sapiens OX=9606 GN=INPP5D PE=1 SV=2	Q92835	1.63502	0.116608	1.11793	0.283522		1.53206	0.379763	1.64291	1.13046	1.82281
CYFIP2	Cytoplasmic FMR1-interacting protein 2 OS=Homo sapiens OX=9606 GN=CYFIP2 PE=1 SV=2	Q96F07	1.06035	0.272033	0.68614	0.0879914		1.59726	0.584098	1.51528	1.06387	2.17165
NCF4	Isoform of Q15080, Neutrophil cytosol factor 4 OS=Homo sapiens OX=9606 GN=NCF4 PE=1 SV=1	A0A217FLJ2	1.08755	0.183598	0.65179	0.218109		1.82059	0.767003	1.55197	1.28606	2.62375
HLA-DRB1	Isoform of P01911, HLA class II histocompatibility antigen, DRB1-16 beta chain OS=Homo sapiens OX=9606 GN=HLA-DRB1 PE=1 SV=1	Q29974	1.21761	0.210597	1.12422	0.285013		1.09929	0.089005	1.09611	1.02617	1.17401
GSK3A	Glycogen synthase kinase-3 alpha OS=Homo sapiens OX=9606 GN=GSK3A PE=1 SV=2	P49840	0.781949	0.0986162	0.596967	0.0798272		1.33872	0.286815	1.50371	1.05867	1.53626
AP3M2	AP-3 complex subunit mu-2 OS=Homo sapiens OX=9606 GN=AP3M2 PE=2 SV=1	P53677	0.715783	0.0605021	0.591904	0.0768064		1.22263	0.173207	1.18228	1.08165	1.40396
AMPD3	Isoform of Q01432, Isoform 2 of AMP deaminase 3 OS=Homo sapiens OX=9606 GN=AMPD3	Q01432-4	1.27358	0.396833	1.08092	0.461503		1.29046	0.40807	1.26226	0.953232	1.58965
MBP	Myelin basic protein OS=Homo sapiens OX=9606 GN=MBP PE=1 SV=3	P02686	1.62743	0.389323	1.48295	0.417891		1.11867	0.176182	1.05322	0.982517	1.20847
SERPINF1	Pigment epithelium-derived factor OS=Homo sapiens OX=9606 GN=SERPINF1 PE=1 SV=4	P36955	3.63525	0.788207	3.0518	2.44579		1.58369	0.70646	1.86439	0.925525	2.01777
HSP90B1	Endoplasmin OS=Homo sapiens OX=9606 GN=HSP90B1 PE=1 SV=1	P14625	1.86369	0.19082	1.60158	0.311407		1.2074	0.282057	1.18302	0.969539	1.44947
DYNC1LI1	Cytoplasmic dynein 1 light intermediate chain 1 OS=Homo sapiens OX=9606 GN=DYNC1LI1 PE=1 SV=3	Q9Y6G9	1.36941	0.212883	1.02453	0.149062		1.37272	0.349088	1.40506	1.02593	1.70335
UGP2	UTP--glucose-1-phosphate uridylyltransferase OS=Homo sapiens OX=9606 GN=UGP2 PE=1 SV=5	Q16851	2.21035	0.368398	1.90542	0.217952		1.16099	0.155922	1.12467	1.04399	1.29616
LDHA	Isoform of P00338, Isoform 3 of L-lactate dehydrogenase A chain OS=Homo sapiens OX=9606 GN=LDHA	P00338-3	3.33232	0.714453	2.87188	0.28637		1.16324	0.238673	1.11452	0.951393	1.29638
GPX4	Isoform of P36969, Glutathione peroxidase OS=Homo sapiens OX=9606 GN=GPX4 PE=1 SV=3	K7EJ20	1.36973	0.0708937	1.13911	0.1371		1.21656	0.173248	1.18311	1.06991	1.39666
GNPTG	N-acetylglucosamine-1-phosphotransferase subunit gamma OS=Homo sapiens OX=9606 GN=GNPTG PE=1 SV=1	Q9UJJ9	0.434828	0.131411	0.326642	0.0275187		1.31608	0.312934	1.2513	1.03047	1.63407
CC2D1A	Coiled-coil and C2 domain-containing protein 1A OS=Homo sapiens OX=9606 GN=CC2D1A PE=1 SV=1	Q6P1N0	1.39462	0.136597	1.20743	0.33453		1.22605	0.321332	1.21364	0.936385	1.50048
LMNB1	Lamin-B1 OS=Homo sapiens OX=9606 GN=LMNB1 PE=1 SV=2	P20700	0.607746	0.0411326	0.337499	0.193655		2.20829	1.07814	2.0872	1.26878	3.26889
TNPO3	Isoform of Q9Y5L0, Transportin-3 OS=Homo sapiens OX=9606 GN=TNPO3 PE=1 SV=1	C9J7E5	1.2325	0.155573	1.06858	0.167964		1.16616	0.167406	1.10717	1.04993	1.31187
DLD	Dihydrolipoyl dehydrogenase, mitochondrial OS=Homo sapiens OX=9606 GN=DLD PE=1 SV=2	P09622	1.13573	0.125899	0.92923	0.175896		1.25243	0.241029	1.33359	1.00054	1.46375
IGHV2-70D	Immunoglobulin heavy variable 2-70D OS=Homo sapiens OX=9606 GN=IGHV2-70D PE=3 SV=1	A0A0C4DH43	1.26808	0.491218	0.850228	0.124672		1.48238	0.436737	1.58121	1.07649	1.83887
HIST1H1B	Histone H1.5 OS=Homo sapiens OX=9606 GN=HIST1H1B PE=1 SV=3	P16401	0.951445	0.291525	0.764915	0.204775		1.30039	0.514133	1.1676	0.95861	1.38701
RPL32	Isoform of P62910, 60S ribosomal protein L32 OS=Homo sapiens OX=9606 GN=RPL32 PE=1 SV=1	F8W727	1.21075	0.237776	1.02376	0.229376		1.19376	0.164844	1.1231	1.09535	1.36282
SEC31A	Isoform of O94979, Protein transport protein Sec31A OS=Homo sapiens OX=9606 GN=SEC31A PE=1 SV=1	D6REX3	0.58289	0.0550368	0.441045	0.128954		1.43646	0.519667	1.2216	1.13554	1.84482
RAP1GDS1	Isoform of P52306, Isoform 5 of Rap1 GTPase-GDP dissociation stimulator 1 OS=Homo sapiens OX=9606 GN=RAP1GDS1	P52306-5	0.695115	0.047723	0.586188	0.102379		1.20475	0.160819	1.2297	1.03909	1.34545
NONO	Non-POU domain-containing octamer-binding protein OS=Homo sapiens OX=9606 GN=NONO PE=1 SV=4	Q15233	0.611469	0.206253	0.307227	0.0611079		2.09685	1.00079	1.99222	1.18857	3.10976
FBN1	Fibrillin-1 OS=Homo sapiens OX=9606 GN=FBN1 PE=1 SV=3	P35555	0.569381	0.0301327	0.470532	0.09798		1.25747	0.288209	1.13905	1.11485	1.45929
ELMO2	Engulfment and cell motility protein 2 OS=Homo sapiens OX=9606 GN=ELMO2 PE=1 SV=2	Q96JJ3	0.85119	0.65278	0.292576	0.0853296		3.0973	2.66503	1.89887	1.58519	5.80784
LAMA2	Laminin subunit alpha-2 OS=Homo sapiens OX=9606 GN=LAMA2 PE=1 SV=4	P24043	0.388468	0.0530407	0.321856	0.0661122		1.23373	0.237858	1.10459	1.04208	1.48995
SYK	Tyrosine-protein kinase SYK OS=Homo sapiens OX=9606 GN=SYK PE=1 SV=1	P43405	0.701611	0.0776168	0.580171	0.0552675		1.22391	0.21955	1.21951	1.05947	1.39055
FAM20C	Extracellular serine/threonine protein kinase FAM20C OS=Homo sapiens OX=9606 GN=FAM20C PE=1 SV=2	Q8IXL6	0.542604	0.0645131	0.476599	0.124412		1.17325	0.177137	1.16445	1.01899	1.33192
LAMB2	Laminin subunit beta-2 OS=Homo sapiens OX=9606 GN=LAMB2 PE=1 SV=2	P55268	1.03657	0.047663	0.888324	0.0926987		1.17833	0.154677	1.13743	1.05784	1.33973
IGKJ3	Immunoglobulin kappa joining 3 (Fragment) OS=Homo sapiens OX=9606 GN=IGKJ3 PE=4 SV=1	A0A0A0MT96	0.827836	0.0534404	0.634951	0.149014		1.36251	0.33529	1.27092	1.10891	1.70771
TRIOBP	TRIO and F-actin-binding protein OS=Homo sapiens OX=9606 GN=TRIOBP PE=1 SV=3	Q9H2D6	0.840399	0.0644945	0.775121	0.0815032		1.08999	0.0923599	1.06431	1.01605	1.17678
TIMP1	Metalloproteinase inhibitor 1 OS=Homo sapiens OX=9606 GN=TIMP1 PE=1 SV=1	P01033	1.04652	0.175469	0.900428	0.138096		1.16637	0.145133	1.13729	1.04943	1.31239
RPS2	40S ribosomal protein S2 OS=Homo sapiens OX=9606 GN=RPS2 PE=1 SV=2	P15880	0.974051	0.168095	0.851585	0.158098		1.16979	0.255328	1.20256	0.947395	1.28633
CAPN1	Calpain-1 catalytic subunit OS=Homo sapiens OX=9606 GN=CAPN1 PE=1 SV=1	P07384	1.70649	0.1194	1.60042	0.121961		1.07163	0.112515	1.06591	0.973716	1.15596
FAT1	Isoform of Q14517, Protocadherin Fat 1 OS=Homo sapiens OX=9606 GN=FAT1 PE=1 SV=1	A0A087WVP1	0.694318	0.0968829	0.541038	0.175086		1.34692	0.287692	1.40509	1.05687	1.57879
MMP8	Neutrophil collagenase OS=Homo sapiens OX=9606 GN=MMP8 PE=1 SV=1	P22894	1.13167	0.281233	0.952771	0.444756		1.40284	0.63188	1.30283	0.913903	1.94331
IGLL1	Immunoglobulin lambda-like polypeptide 1 OS=Homo sapiens OX=9606 GN=IGLL1 PE=1 SV=1	P15814	1.2425	0.306341	0.944332	0.42576		1.63704	0.983156	1.42121	0.828338	2.21767
TKT	Isoform of P29401, Isoform 2 of Transketolase OS=Homo sapiens OX=9606 GN=TKT	P29401-2	3.70287	0.600182	3.32044	0.620959		1.1352	0.200083	1.16466	0.953892	1.29476
SLC6A19	Sodium-dependent neutral amino acid transporter B(0)AT1 OS=Homo sapiens OX=9606 GN=SLC6A19 PE=1 SV=1	Q695T7	1.94339	0.514557	0.956221	0.4047		2.36674	1.10398	2.62848	1.20979	3.26195
LAMA4	Isoform of Q16363, Laminin subunit alpha-4 OS=Homo sapiens OX=9606 GN=LAMA4 PE=1 SV=1	A0A0A0MQS9	0.636096	0.307758	0.300664	0.185648		2.58685	1.21654	3.03662	1.3105	3.41344
CD82	CD82 antigen OS=Homo sapiens OX=9606 GN=CD82 PE=1 SV=1	P27701	0.815422	0.0587869	0.727763	0.13671		1.15771	0.248665	1.07582	0.93562	1.40962
MAP4	Isoform of P27816, Microtubule-associated protein OS=Homo sapiens OX=9606 GN=MAP4 PE=1 SV=1	E7EVA0	1.20715	0.487115	1.14046	0.429979		1.04685	0.0750254	1.02021	0.988917	1.11567
CPXM2	Inactive carboxypeptidase-like protein X2 OS=Homo sapiens OX=9606 GN=CPXM2 PE=2 SV=3	Q8N436	1.16902	0.212631	0.816926	0.156037		1.51237	0.535746	1.49184	1.08715	1.94786
TUBA4A	Tubulin alpha-4A chain OS=Homo sapiens OX=9606 GN=TUBA4A PE=1 SV=1	P68366	1.45079	0.140114	1.05847	0.301155		1.46923	0.484449	1.31797	1.11327	1.97645
AGRN	Isoform of O00468, Isoform 3 of Agrin OS=Homo sapiens OX=9606 GN=AGRN	O00468-3	1.94457	0.368438	1.64084	0.412254		1.2487	0.364218	1.28926	0.959571	1.47506
ACOX2	Isoform of Q99424, Peroxisomal acyl-coenzyme A oxidase 2 (Fragment) OS=Homo sapiens OX=9606 GN=ACOX2 PE=4 SV=1	H7C573	1.00968	0.17014	0.788972	0.084107		1.30115	0.313493	1.35289	1.00312	1.57332
ARL15	Isoform of Q9NXU5, ADP-ribosylation factor-like protein 15 OS=Homo sapiens OX=9606 GN=ARL15 PE=1 SV=1	A0A087WUW9	1.26234	0.134433	1.13532	0.0868476		1.11478	0.126135	1.11221	0.996367	1.23449
NSUN2	tRNA (cytosine(34)-C(5))-methyltransferase OS=Homo sapiens OX=9606 GN=NSUN2 PE=1 SV=2	Q08J23	0.881975	0.268988	0.509665	0.138986		1.89232	1.03057	1.47974	1.2176	2.97963
POTEJ	POTE ankyrin domain family member J OS=Homo sapiens OX=9606 GN=POTEJ PE=3 SV=1	P0CG39	0.622369	0.0681591	0.506193	0.114192		1.27358	0.275304	1.39856	0.9971	1.48756
ATP12A	Isoform of P54707, Isoform 2 of Potassium-transporting ATPase alpha chain 2 OS=Homo sapiens OX=9606 GN=ATP12A	P54707-2	0.443497	0.170545	0.379778	0.1051		1.15465	0.166309	1.1599	0.996039	1.31063
TMED10	Transmembrane emp24 domain-containing protein 10 OS=Homo sapiens OX=9606 GN=TMED10 PE=1 SV=2	P49755	1.01166	0.454924	0.866542	0.313078		1.1503	0.220335	1.21818	0.894014	1.32902
NQO2	Ribosyldihydronicotinamide dehydrogenase [quinone] OS=Homo sapiens OX=9606 GN=NQO2 PE=1 SV=5	P16083	0.845778	0.0608156	0.75689	0.0948432		1.1293	0.145159	1.04876	1.0184	1.28047
DIAPH1	Isoform of O60610, Protein diaphanous homolog 1 OS=Homo sapiens OX=9606 GN=DIAPH1 PE=1 SV=1	A0A0G2JH68	0.856035	0.23577	0.617377	0.0874845		1.40712	0.394002	1.58498	1.02474	1.70057
NCAM2	Neural cell adhesion molecule 2 OS=Homo sapiens OX=9606 GN=NCAM2 PE=1 SV=2	O15394	0.781704	0.105974	0.583949	0.154817		1.44925	0.560298	1.20039	1.06057	1.96235
NT5E	5'-nucleotidase OS=Homo sapiens OX=9606 GN=NT5E PE=1 SV=1	P21589	0.837167	0.169905	0.753846	0.173785		1.13576	0.224843	1.07948	0.946438	1.25843
MEGF8	Multiple epidermal growth factor-like domains protein 8 OS=Homo sapiens OX=9606 GN=MEGF8 PE=1 SV=2	Q7Z7M0	0.708725	0.249681	0.6304	0.293764		1.23346	0.373873	1.07521	0.934446	1.62348
HMGA1	Isoform of P17096, Isoform HMG-R of High mobility group protein HMG-I/HMG-Y OS=Homo sapiens OX=9606 GN=HMGA1	P17096-3	1.17345	0.0860434	0.939562	0.174875		1.29929	0.358127	1.21926	1.07562	1.56298
PFKP	ATP-dependent 6-phosphofructokinase, platelet type OS=Homo sapiens OX=9606 GN=PFKP PE=1 SV=2	Q01813	0.717035	0.161069	0.597056	0.185593		1.29249	0.47645	1.11677	0.910562	1.6522
B3GNT8	UDP-GlcNAc:betaGal beta-1,3-N-acetylglucosaminyltransferase 8 OS=Homo sapiens OX=9606 GN=B3GNT8 PE=1 SV=1	Q7Z7M8	0.935999	0.195393	0.781852	0.118531		1.19973	0.213295	1.25449	0.998441	1.37365
IGHV4-30-2	Immunoglobulin heavy variable 4-30-2 OS=Homo sapiens OX=9606 GN=IGHV4-30-2 PE=3 SV=1	A0A087WSY4	1.40006	0.11968	0.968062	0.47845		1.67888	0.644522	1.67597	1.05707	2.30361
LTB4R	Leukotriene B4 receptor 1 OS=Homo sapiens OX=9606 GN=LTB4R PE=1 SV=2	Q15722	1.17758	0.317364	0.874138	0.17761		1.38042	0.393536	1.37777	1.0568	1.70537
ABI3BP	Isoform of Q7Z7G0, Target of Nesh-SH3 OS=Homo sapiens OX=9606 GN=ABI3BP PE=1 SV=1	D3YTG3	0.579533	0.0735828	0.483807	0.0553601		1.21536	0.231896	1.227	0.989702	1.4352
VNN2	Vascular non-inflammatory molecule 2 OS=Homo sapiens OX=9606 GN=VNN2 PE=1 SV=3	O95498	2.16393	0.20894	1.36888	0.759523		1.91395	0.892025	1.8979	1.06795	2.77601
DCPS	m7GpppX diphosphatase OS=Homo sapiens OX=9606 GN=DCPS PE=1 SV=2	Q96C86	0.915154	0.256717	0.692597	0.0922233		1.34159	0.406853	1.06228	1.05376	1.76907
ACTR1B	Beta-centractin OS=Homo sapiens OX=9606 GN=ACTR1B PE=1 SV=1	P42025	0.790679	0.0822345	0.724117	0.0953157		1.09865	0.110722	1.05315	1.00587	1.21418
PDXK	Pyridoxal kinase OS=Homo sapiens OX=9606 GN=PDXK PE=1 SV=1	O00764	0.532986	0.0696249	0.361935	0.104534		1.61747	0.698923	1.35244	1.14947	2.3505
DMD	Isoform of P11532, Dystrophin OS=Homo sapiens OX=9606 GN=DMD PE=1 SV=1	A0A075B6G3	0.811714	0.258035	0.443824	0.315431		2.39224	1.43383	2.20792	1.11748	3.85133
TMED4	Transmembrane emp24 domain-containing protein 4 OS=Homo sapiens OX=9606 GN=TMED4 PE=1 SV=1	Q7Z7H5	0.397233	0.106564	0.333203	0.0875185		1.21654	0.259865	1.09549	1.02214	1.47146
ACTB	Actin, cytoplasmic 1 OS=Homo sapiens OX=9606 GN=ACTB PE=1 SV=1	P60709	7.71179	1.5784	6.76656	0.607845		1.144	0.243791	1.0171	0.964495	1.37839
WDR87	Isoform of Q6ZQQ6, WD repeat-containing protein 87 OS=Homo sapiens OX=9606 GN=WDR87 PE=1 SV=2	E7ESW6	1.12411	0.0819211	1.07979	0.107602		1.04352	0.0413664	1.039	1.00617	1.0854
SLC5A8	Sodium-coupled monocarboxylate transporter 1 OS=Homo sapiens OX=9606 GN=SLC5A8 PE=1 SV=2	Q8N695	0.753052	0.0951456	0.627469	0.0851822		1.21476	0.210499	1.19749	1.0209	1.42588
SPARCL1	SPARC-like protein 1 OS=Homo sapiens OX=9606 GN=SPARCL1 PE=1 SV=2	Q14515	0.870957	0.120391	0.772764	0.259167		1.202	0.307958	1.26671	0.860162	1.47285
ARFGEF1	Brefeldin A-inhibited guanine nucleotide-exchange protein 1 OS=Homo sapiens OX=9606 GN=ARFGEF1 PE=1 SV=2	Q9Y6D6	0.612983	0.126306	0.501654	0.119013		1.24416	0.260581	1.13669	1.08739	1.5084
MMP9	Matrix metalloproteinase-9 OS=Homo sapiens OX=9606 GN=MMP9 PE=1 SV=3	P14780	3.1399	0.884615	2.6042	1.49619		1.47128	0.707219	1.29191	0.831674	2.07407
THBS1	Thrombospondin-1 OS=Homo sapiens OX=9606 GN=THBS1 PE=1 SV=2	P07996	1.49629	0.35562	1.25924	0.386969		1.28252	0.458839	1.07053	0.915822	1.73016
IGHV1-8	Immunoglobulin heavy variable 1-8 OS=Homo sapiens OX=9606 GN=IGHV1-8 PE=3 SV=1	P0DP01	0.539987	0.0650433	0.406279	0.106675		1.435	0.532822	1.3098	0.972567	1.96004
FBL	rRNA 2'-O-methyltransferase fibrillarin OS=Homo sapiens OX=9606 GN=FBL PE=1 SV=2	P22087	1.13724	0.0651867	1.00672	0.128245		1.14574	0.171259	1.16503	0.986942	1.29488
ABI1	Abl interactor 1 OS=Homo sapiens OX=9606 GN=ABI1 PE=1 SV=4	Q8IZP0	0.687551	0.0964505	0.58628	0.272912		1.49068	0.810159	1.18073	0.901056	2.06442
HLA-DQA2	Isoform of P01906, HLA class II histocompatibility antigen, DQ alpha 2 chain OS=Homo sapiens OX=9606 GN=HLA-DQA2 PE=3 SV=1	A0A140TA34	1.32515	0.307467	1.0731	0.189776		1.24547	0.267839	1.30343	0.989454	1.47251
MICAL1	Isoform of Q8TDZ2, Isoform 4 of [F-actin]-monooxygenase MICAL1 OS=Homo sapiens OX=9606 GN=MICAL1	Q8TDZ2-4	0.80621	0.0526984	0.709818	0.061912		1.14381	0.140305	1.15324	1.00387	1.27432
MFSD1	Isoform of Q9H3U5, Isoform 6 of Major facilitator superfamily domain-containing protein 1 OS=Homo sapiens OX=9606 GN=MFSD1	Q9H3U5-6	0.710889	0.0949865	0.580797	0.0814009		1.25573	0.324499	1.15382	0.995918	1.5665
USP47	Ubiquitin carboxyl-terminal hydrolase 47 OS=Homo sapiens OX=9606 GN=USP47 PE=1 SV=3	Q96K76	0.455637	0.0726974	0.374767	0.0621067		1.24451	0.290092	1.17607	0.982434	1.5408
ARPP19	Isoform of P56211, cAMP-regulated phosphoprotein 19 OS=Homo sapiens OX=9606 GN=ARPP19 PE=1 SV=1	H3BMD8	1.0045	0.109841	0.905068	0.113279		1.11857	0.136184	1.15734	0.988674	1.2291
IGLV7-43	Immunoglobulin lambda variable 7-43 OS=Homo sapiens OX=9606 GN=IGLV7-43 PE=3 SV=2	P04211	0.978906	0.0608833	0.906225	0.125829		1.09105	0.105319	1.14807	0.986702	1.16688
CYBA	Cytochrome b-245 light chain OS=Homo sapiens OX=9606 GN=CYBA PE=1 SV=3	P13498	1.1572	0.113592	0.887519	0.168437		1.3601	0.413851	1.19113	1.09413	1.79502
PPFIA1	Liprin-alpha-1 OS=Homo sapiens OX=9606 GN=PPFIA1 PE=1 SV=1	Q13136	0.655744	0.406453	0.513717	0.350925		1.35271	0.39912	1.38905	1.00017	1.68707
FSTL1	Follistatin-related protein 1 OS=Homo sapiens OX=9606 GN=FSTL1 PE=1 SV=1	Q12841	0.344823	0.0535428	0.281859	0.021647		1.23914	0.268362	1.3409	0.966612	1.4608
ZNF219	Zinc finger protein 219 OS=Homo sapiens OX=9606 GN=ZNF219 PE=1 SV=2	Q9P2Y4	0.638714	0.0569975	0.546831	0.145157		1.22549	0.299569	1.12484	1.02904	1.47227
PYCR1	Isoform of P32322, Pyrroline-5-carboxylate reductase (Fragment) OS=Homo sapiens OX=9606 GN=PYCR1 PE=1 SV=1	J3QKT4	0.952262	0.258444	0.752852	0.176535		1.36026	0.581004	1.22839	0.847506	1.86402
KRT7	Keratin, type II cytoskeletal 7 OS=Homo sapiens OX=9606 GN=KRT7 PE=1 SV=5	P08729	1.32013	0.297456	1.1099	0.217368		1.23875	0.381621	1.18998	0.885816	1.52573
HLA-DRB1	Isoform of P01911, HLA class II histocompatibility antigen, DRB1-11 beta chain OS=Homo sapiens OX=9606 GN=HLA-DRB1 PE=1 SV=1	P20039	0.486132	0.0831829	0.407865	0.101065		1.22486	0.240497	1.19207	1.01474	1.46776
SLC35A4	Isoform of Q96G79, SLC35A4 upstream open reading frame protein OS=Homo sapiens OX=9606 GN=SLC35A4 PE=3 SV=1	L0R6Q1	1.34836	0.174917	1.08331	0.181235		1.29103	0.360647	1.32649	0.948216	1.61612
SEMG1	Isoform of P04279, Isoform 2 of Semenogelin-1 OS=Homo sapiens OX=9606 GN=SEMG1	P04279-2	0.686633	0.291393	0.37082	0.075604		1.9955	1.02646	1.9947	1.03956	2.95185
TMED2	Transmembrane emp24 domain-containing protein 2 OS=Homo sapiens OX=9606 GN=TMED2 PE=1 SV=1	Q15363	0.684748	0.179405	0.587013	0.222751		1.26674	0.412151	1.25094	0.909179	1.60586
P2RY13	P2Y purinoceptor 13 OS=Homo sapiens OX=9606 GN=P2RY13 PE=2 SV=3	Q9BPV8	0.635561	0.0972897	0.422142	0.2289		1.81914	0.878128	1.83657	1.01625	2.6046
ATP6V1F	Isoform of Q16864, Isoform 2 of V-type proton ATPase subunit F OS=Homo sapiens OX=9606 GN=ATP6V1F	Q16864-2	0.571439	0.0717671	0.502564	0.0517507		1.14491	0.177939	1.1935	0.966201	1.29932
CARMIL1	F-actin-uncapping protein LRRC16A OS=Homo sapiens OX=9606 GN=CARMIL1 PE=1 SV=1	Q5VZK9	0.359428	0.0601783	0.330419	0.0293378		1.08274	0.0876652	1.07007	1.00543	1.17272
HDAC2	Histone deacetylase 2 OS=Homo sapiens OX=9606 GN=HDAC2 PE=1 SV=2	Q92769	0.676052	0.118354	0.483612	0.132751		1.53616	0.656243	1.54868	0.979809	2.08625
KLK6	Kallikrein-6 OS=Homo sapiens OX=9606 GN=KLK6 PE=1 SV=1	Q92876	0.37182	0.0632652	0.296859	0.0692367		1.31006	0.396628	1.17631	1.0105	1.6765
SELENOF	Selenoprotein F OS=Homo sapiens OX=9606 GN=SELENOF PE=1 SV=4	O60613	0.379155	0.0833394	0.304776	0.0379647		1.25729	0.287376	1.26367	1.01301	1.49838
TXNDC5	Thioredoxin domain-containing protein 5 OS=Homo sapiens OX=9606 GN=TXNDC5 PE=1 SV=2	Q8NBS9	0.559178	0.0345507	0.442409	0.142547		1.36248	0.41612	1.26064	1.02811	1.79868
SLC15A4	Solute carrier family 15 member 4 OS=Homo sapiens OX=9606 GN=SLC15A4 PE=1 SV=1	Q8N697	0.577034	0.0934046	0.458802	0.208353		1.41577	0.533737	1.15574	0.995223	1.96634
EML4	Echinoderm microtubule-associated protein-like 4 OS=Homo sapiens OX=9606 GN=EML4 PE=1 SV=3	Q9HC35	1.08642	0.253588	0.712083	0.217343		1.73731	0.899651	1.68482	0.946718	2.55414
EEF1G	Isoform of P26641, Isoform 2 of Elongation factor 1-gamma OS=Homo sapiens OX=9606 GN=EEF1G	P26641-2	1.01398	0.137208	0.931753	0.170922		1.11148	0.188941	1.18935	0.931621	1.2386
IGHV1-2	Immunoglobulin heavy variable 1-2 OS=Homo sapiens OX=9606 GN=IGHV1-2 PE=1 SV=2	P23083	1.05548	0.0872221	0.78522	0.255776		1.44754	0.454567	1.48716	0.992469	1.86301
PROC	Isoform of P04070, Isoform 2 of Vitamin K-dependent protein C OS=Homo sapiens OX=9606 GN=PROC	P04070-2	1.16108	0.212251	0.88761	0.168994		1.36748	0.433924	1.47829	0.917374	1.76218
FGL2	Fibroleukin OS=Homo sapiens OX=9606 GN=FGL2 PE=1 SV=1	Q14314	1.14946	0.244785	1.05814	0.447438		1.18926	0.324975	1.25073	0.899913	1.41951
RARS	Arginine--tRNA ligase, cytoplasmic OS=Homo sapiens OX=9606 GN=RARS PE=1 SV=2	P54136	1.63908	0.244554	1.33859	0.23569		1.26617	0.342254	1.18278	0.984418	1.58963
DKK3	Isoform of Q9UBP4, Dickkopf-related protein 3 OS=Homo sapiens OX=9606 GN=DKK3 PE=1 SV=1	F6SYF8	1.14124	0.263824	0.777716	0.40602		1.89499	1.33409	1.28479	0.983257	3.11183
RNH1	Ribonuclease inhibitor OS=Homo sapiens OX=9606 GN=RNH1 PE=1 SV=2	P13489	1.27591	0.150425	1.17136	0.129706		1.10276	0.191132	1.12153	0.929446	1.20897
SEC11A	Isoform of P67812, Isoform 3 of Signal peptidase complex catalytic subunit SEC11A OS=Homo sapiens OX=9606 GN=SEC11A	P67812-3	0.602561	0.107038	0.401522	0.185643		1.74298	0.705047	1.93754	0.998911	2.2925
COPS6	COP9 signalosome complex subunit 6 OS=Homo sapiens OX=9606 GN=COPS6 PE=1 SV=1	Q7L5N1	0.838304	0.125965	0.717688	0.0617717		1.17987	0.235249	1.17669	0.961812	1.39952
SH3BP4	SH3 domain-binding protein 4 OS=Homo sapiens OX=9606 GN=SH3BP4 PE=1 SV=1	Q9P0V3	1.95823	0.444705	1.21888	0.472764		2.07955	1.58949	1.70083	0.955318	3.39315
BRPF1	Isoform of P55201, Isoform 2 of Peregrin OS=Homo sapiens OX=9606 GN=BRPF1	P55201-2	0.642131	0.0735643	0.536426	0.0883851		1.23018	0.265896	1.28475	0.992787	1.4403
TMSB4X	Thymosin beta-4 OS=Homo sapiens OX=9606 GN=TMSB4X PE=1 SV=2	P62328	0.649581	0.572603	0.53596	0.502825		1.27179	0.386985	1.16028	1.03338	1.56595
HLA-DRB1	Isoform of P01911, HLA class II histocompatibility antigen, DRB1-4 beta chain OS=Homo sapiens OX=9606 GN=HLA-DRB1 PE=1 SV=1	P13760	0.681386	0.282133	0.576574	0.33173		1.26876	0.358545	1.20314	0.958771	1.61156
POLR2C	DNA-directed RNA polymerase II subunit RPB3 OS=Homo sapiens OX=9606 GN=POLR2C PE=1 SV=2	P19387	0.575758	0.115376	0.489108	0.264049		1.32265	0.387537	1.3009	0.962302	1.69387
SEC23B	Protein transport protein Sec23B OS=Homo sapiens OX=9606 GN=SEC23B PE=1 SV=2	Q15437	0.592142	0.0434521	0.566033	0.038116		1.04674	0.0505981	1.05974	0.994649	1.08584
KRT75	Keratin, type II cytoskeletal 75 OS=Homo sapiens OX=9606 GN=KRT75 PE=1 SV=2	O95678	0.393057	0.0555457	0.289349	0.137054		1.53468	0.505234	1.7226	1.02033	1.86111
TTC38	Tetratricopeptide repeat protein 38 OS=Homo sapiens OX=9606 GN=TTC38 PE=1 SV=1	Q5R3I4	0.582128	0.0420692	0.474462	0.12397		1.32722	0.493016	1.14551	1.06134	1.68395
NDRG1	Protein NDRG1 OS=Homo sapiens OX=9606 GN=NDRG1 PE=1 SV=1	Q92597	0.578658	0.0471565	0.490425	0.0640146		1.19936	0.216928	1.20667	0.995918	1.39549
EIF3K	Eukaryotic translation initiation factor 3 subunit K OS=Homo sapiens OX=9606 GN=EIF3K PE=1 SV=1	Q9UBQ5	0.61043	0.0751568	0.504038	0.0678265		1.24338	0.303938	1.37353	0.923809	1.49787
PCOLCE	Procollagen C-endopeptidase enhancer 1 OS=Homo sapiens OX=9606 GN=PCOLCE PE=1 SV=2	Q15113	0.728331	0.15318	0.678657	0.148541		1.08842	0.166135	1.08628	0.937125	1.23398
LAMB1	Isoform of P07942, Laminin subunit beta-1 OS=Homo sapiens OX=9606 GN=LAMB1 PE=1 SV=1	G3XAI2	0.676425	0.35743	0.498087	0.20704		1.45212	0.816253	1.11161	0.838815	2.06569
ATG7	Ubiquitin-like modifier-activating enzyme ATG7 OS=Homo sapiens OX=9606 GN=ATG7 PE=1 SV=1	O95352	1.43469	0.265209	1.18065	0.123727		1.23432	0.304458	1.17206	0.952794	1.54698
RABGGTA	Geranylgeranyl transferase type-2 subunit alpha OS=Homo sapiens OX=9606 GN=RABGGTA PE=1 SV=2	Q92696	0.529248	0.0436898	0.394205	0.153765		1.49633	0.56913	1.43318	0.98497	2.07085
PKLR	Pyruvate kinase PKLR OS=Homo sapiens OX=9606 GN=PKLR PE=1 SV=2	P30613	0.978502	0.184573	0.881553	0.266444		1.17617	0.345649	1.14834	0.928815	1.23796
FAM49B	Protein FAM49B OS=Homo sapiens OX=9606 GN=FAM49B PE=1 SV=1	Q9NUQ9	1.687	0.228573	1.53318	0.215946		1.11907	0.21039	1.14638	0.922781	1.33333
TRIP10	Cdc42-interacting protein 4 OS=Homo sapiens OX=9606 GN=TRIP10 PE=1 SV=3	Q15642	0.797274	0.0694005	0.714164	0.0550567		1.12202	0.137815	1.13615	0.985916	1.24399
TSNAX	Translin-associated protein X OS=Homo sapiens OX=9606 GN=TSNAX PE=1 SV=1	Q99598	0.480608	0.123641	0.366021	0.0518365		1.34459	0.420398	1.54414	0.910433	1.67897
GAPDHS	Glyceraldehyde-3-phosphate dehydrogenase, testis-specific OS=Homo sapiens OX=9606 GN=GAPDHS PE=1 SV=2	O14556	1.5312	0.892938	0.873307	0.753197		2.55653	1.95073	2.0996	0.966605	4.60339
BSG	Basigin OS=Homo sapiens OX=9606 GN=BSG PE=1 SV=2	P35613	0.721394	0.117629	0.662849	0.151751		1.11481	0.214954	1.07431	0.930774	1.29123
AKR1C3	Isoform of P42330, Aldo-keto reductase family 1 member C3 OS=Homo sapiens OX=9606 GN=AKR1C3 PE=1 SV=1	A0A0A0MSS8	1.59621	0.522261	1.52762	0.575225		1.06992	0.132024	1.01635	0.954578	1.20604
GOLPH3	Golgi phosphoprotein 3 OS=Homo sapiens OX=9606 GN=GOLPH3 PE=1 SV=1	Q9H4A6	0.380491	0.0724859	0.316365	0.0839925		1.25723	0.328379	1.18704	0.973824	1.57572
MOB2	Isoform of Q70IA6, Isoform 3 of MOB kinase activator 2 OS=Homo sapiens OX=9606 GN=MOB2	Q70IA6-3	0.419957	0.107286	0.333773	0.0264613		1.2562	0.280458	1.30953	0.964671	1.49439
SLC16A1	Monocarboxylate transporter 1 OS=Homo sapiens OX=9606 GN=SLC16A1 PE=1 SV=3	P53985	0.92366	0.0798377	0.795863	0.168401		1.20304	0.263605	1.2213	0.996291	1.40065
FPR1	fMet-Leu-Phe receptor OS=Homo sapiens OX=9606 GN=FPR1 PE=1 SV=3	P21462	0.683729	0.165477	0.517635	0.112239		1.38379	0.520363	1.29398	0.982832	1.82966
APOA4	Apolipoprotein A-IV OS=Homo sapiens OX=9606 GN=APOA4 PE=1 SV=3	P06727	5.93777	1.53553	5.54343	3.56287		1.26878	0.471252	1.1685	0.891989	1.63265
COL18A1	Collagen alpha-1(XVIII) chain OS=Homo sapiens OX=9606 GN=COL18A1 PE=1 SV=5	P39060	1.03621	0.673301	0.755393	0.401798		1.36903	0.668763	1.16618	0.779492	1.79614
COX6C	Cytochrome c oxidase subunit 6C OS=Homo sapiens OX=9606 GN=COX6C PE=1 SV=2	P09669	1.502	0.128365	1.4259	0.159488		1.05794	0.0787078	1.08871	0.978177	1.12231
STRA6	Isoform of Q9BX79, Isoform 4 of Receptor for retinol uptake STRA6 OS=Homo sapiens OX=9606 GN=STRA6	Q9BX79-4	0.426681	0.0505649	0.330725	0.0940444		1.3772	0.466682	1.27576	0.992011	1.86383
VMO1	Vitelline membrane outer layer protein 1 homolog OS=Homo sapiens OX=9606 GN=VMO1 PE=1 SV=1	Q7Z5L0	1.06782	0.509392	1.02406	0.747591		1.32013	0.566511	1.22076	0.808562	1.86007
SEMA4A	Semaphorin-4A OS=Homo sapiens OX=9606 GN=SEMA4A PE=1 SV=2	Q9H3S1	0.65158	0.0524453	0.607877	0.0581802		1.07757	0.109282	1.08538	0.975827	1.17539
TST	Thiosulfate sulfurtransferase OS=Homo sapiens OX=9606 GN=TST PE=1 SV=4	Q16762	1.0366	0.301331	0.658502	0.262958		2.07551	1.80921	1.55271	0.931567	3.48085
COL12A1	Collagen alpha-1(XII) chain OS=Homo sapiens OX=9606 GN=COL12A1 PE=1 SV=2	Q99715	0.587132	0.0824426	0.475947	0.0834778		1.28969	0.414138	1.23581	1.00434	1.60199
	[CONT] P02662 SWISS-PROT:P02662 Alpha-S1-casein - Bos taurus (Bovine).	Z9Z137	1.46371	0.562418	1.12334	0.374919		1.33384	0.467216	1.1133	0.966112	1.81185
TJP1	Isoform of Q07157, Tight junction protein 1 (Zona occludens 1), isoform CRA_a OS=Homo sapiens OX=9606 GN=TJP1 PE=1 SV=1	G3V1L9	0.374772	0.0644461	0.301989	0.0418889		1.28499	0.409772	1.07151	0.978199	1.69852
CD63	CD63 antigen OS=Homo sapiens OX=9606 GN=CD63 PE=1 SV=2	P08962	0.927069	0.147878	0.810667	0.188047		1.2116	0.391581	1.08691	0.893748	1.46836
	[CONT] P02676 SWISS-PROT:P02676 (Bos taurus) similar to Fibrinogen beta chain precursor	Z9Z104	0.932391	0.734418	0.413531	0.192078		2.6626	2.59294	1.55166	1.08532	5.35083
HLA-E	HLA class I histocompatibility antigen, alpha chain E OS=Homo sapiens OX=9606 GN=HLA-E PE=1 SV=3	P13747	0.742335	0.0868711	0.669013	0.130672		1.15118	0.282276	1.06438	0.927236	1.38997
ALDH4A1	Delta-1-pyrroline-5-carboxylate dehydrogenase, mitochondrial OS=Homo sapiens OX=9606 GN=ALDH4A1 PE=1 SV=3	P30038	0.512468	0.064817	0.477409	0.0929778		1.09039	0.128994	1.04795	0.98193	1.22008
IGKV6D-41	Immunoglobulin kappa variable 6D-41 (non-functional) (Fragment) OS=Homo sapiens OX=9606 GN=IGKV6D-41 PE=4 SV=1	A0A0C4DH26	0.911368	0.0956415	0.785587	0.382384		1.53726	0.994458	1.12852	0.836132	2.39593
IGHA2	Isoform of P01877, Immunoglobulin heavy constant alpha 2 (Fragment) OS=Homo sapiens OX=9606 GN=IGHA2 PE=1 SV=1	A0A0G2JMB2	6.58078	0.94926	6.01626	3.02129		1.25185	0.435883	1.25898	0.866394	1.59478
THAP4	THAP domain-containing protein 4 OS=Homo sapiens OX=9606 GN=THAP4 PE=1 SV=2	Q8WY91	0.390952	0.0327797	0.345831	0.123102		1.20015	0.251218	1.31326	0.961597	1.38215
ATP11A	Isoform of P98196, Phospholipid-transporting ATPase OS=Homo sapiens OX=9606 GN=ATP11A PE=1 SV=1	E9PEJ6	0.880051	0.0310089	0.835909	0.0522285		1.0555	0.0688409	1.04952	0.995512	1.12146
PKM	Isoform of P14618, Isoform M1 of Pyruvate kinase PKM OS=Homo sapiens OX=9606 GN=PKM	P14618-2	1.16064	0.269734	1.03027	0.403399		1.25548	0.46413	1.22695	0.851195	1.63001
VCAN	Versican core protein OS=Homo sapiens OX=9606 GN=VCAN PE=1 SV=3	P13611	0.808686	0.115833	0.701345	0.0616758		1.16382	0.208452	1.225	0.992021	1.30502
ANXA10	Annexin A10 OS=Homo sapiens OX=9606 GN=ANXA10 PE=1 SV=3	Q9UJ72	0.668435	0.140388	0.51522	0.178513		1.44324	0.641553	1.22967	0.916642	2.07662
PSMB3	Proteasome subunit beta type-3 OS=Homo sapiens OX=9606 GN=PSMB3 PE=1 SV=2	P49720	2.25503	0.260018	2.04579	0.402733		1.1431	0.264434	1.19884	0.847622	1.33789
LONRF3	LON peptidase N-terminal domain and RING finger protein 3 OS=Homo sapiens OX=9606 GN=LONRF3 PE=1 SV=1	Q496Y0	0.68751	0.0530516	0.608527	0.079483		1.14575	0.18423	1.13081	0.978242	1.32819
DDAH1	N(G),N(G)-dimethylarginine dimethylaminohydrolase 1 OS=Homo sapiens OX=9606 GN=DDAH1 PE=1 SV=3	O94760	0.968878	0.276364	0.871089	0.35063		1.22472	0.416939	1.14605	0.904971	1.46852
IGHV3-38	Immunoglobulin heavy variable 3-38 (non-functional) (Fragment) OS=Homo sapiens OX=9606 GN=IGHV3-38 PE=1 SV=1	A0A0C4DH36	1.01697	0.18763	0.876888	0.240598		1.24791	0.457263	1.14524	0.890881	1.55251
PSMD12	26S proteasome non-ATPase regulatory subunit 12 OS=Homo sapiens OX=9606 GN=PSMD12 PE=1 SV=3	O00232	1.39717	0.281842	1.23647	0.24616		1.15976	0.312034	1.17578	0.917693	1.35867
SFPQ	Splicing factor, proline- and glutamine-rich OS=Homo sapiens OX=9606 GN=SFPQ PE=1 SV=2	P23246	1.24224	0.309065	1.17168	0.353432		1.09127	0.189853	1.07092	0.921768	1.24166
MDH2	Malate dehydrogenase, mitochondrial OS=Homo sapiens OX=9606 GN=MDH2 PE=1 SV=3	P40926	4.33432	0.994294	3.18027	1.02768		1.49321	0.543394	1.67561	1.02794	1.86729
PLSCR1	Phospholipid scramblase 1 OS=Homo sapiens OX=9606 GN=PLSCR1 PE=1 SV=1	O15162	1.14849	0.0864297	1.00373	0.123469		1.16128	0.19313	1.20398	0.964213	1.31564
SYNE1	Nesprin-1 OS=Homo sapiens OX=9606 GN=SYNE1 PE=1 SV=4	Q8NF91	0.60398	0.111141	0.491138	0.0806115		1.26877	0.361719	1.27518	0.936914	1.59741
KRT82	Keratin, type II cuticular Hb2 OS=Homo sapiens OX=9606 GN=KRT82 PE=1 SV=3	Q9NSB4	0.828855	0.0973384	0.703033	0.210685		1.25724	0.40637	1.14799	1.00207	1.56703
ATP2B4	Plasma membrane calcium-transporting ATPase 4 OS=Homo sapiens OX=9606 GN=ATP2B4 PE=1 SV=2	P23634	0.739732	0.034551	0.67749	0.110529		1.11403	0.173367	1.03202	0.972541	1.29653
TGFBR3	Transforming growth factor beta receptor type 3 OS=Homo sapiens OX=9606 GN=TGFBR3 PE=1 SV=3	Q03167	0.469412	0.086559	0.429879	0.0866381		1.10279	0.152191	1.13496	0.958569	1.23093
IGHV1-24	Immunoglobulin heavy variable 1-24 OS=Homo sapiens OX=9606 GN=IGHV1-24 PE=3 SV=1	A0A0C4DH33	0.679006	0.23461	0.553255	0.127732		1.25761	0.450028	1.20071	0.840911	1.67425
UBR4	Isoform of Q5T4S7, Isoform 2 of E3 ubiquitin-protein ligase UBR4 OS=Homo sapiens OX=9606 GN=UBR4	Q5T4S7-2	0.559929	0.0965454	0.508427	0.0716212		1.11591	0.235334	1.09776	0.992665	1.20414
NAT10	RNA cytidine acetyltransferase OS=Homo sapiens OX=9606 GN=NAT10 PE=1 SV=2	Q9H0A0	1.05805	0.294868	0.781376	0.164914		1.46994	0.765934	1.25989	1.01238	2.03253
CLEC3B	Tetranectin OS=Homo sapiens OX=9606 GN=CLEC3B PE=1 SV=3	P05452	0.948615	0.291598	0.911588	0.371536		1.08837	0.178	1.12524	0.911441	1.23093
IGHV5-10-1	Immunoglobulin heavy variable 5-10-1 OS=Homo sapiens OX=9606 GN=IGHV5-10-1 PE=3 SV=1	A0A0J9YXX1	1.84338	0.484782	1.21341	0.335694		1.67427	0.754783	1.78125	0.899838	2.34173
ENPP6	Ectonucleotide pyrophosphatase/phosphodiesterase family member 6 OS=Homo sapiens OX=9606 GN=ENPP6 PE=1 SV=2	Q6UWR7	1.83023	0.353575	1.64746	0.196469		1.11034	0.156354	1.17796	0.96106	1.22582
DHX9	ATP-dependent RNA helicase A OS=Homo sapiens OX=9606 GN=DHX9 PE=1 SV=4	Q08211	1.096	0.468064	0.904836	0.499673		1.41969	0.75862	1.47709	0.904226	1.70258
FCER1G	High affinity immunoglobulin epsilon receptor subunit gamma OS=Homo sapiens OX=9606 GN=FCER1G PE=1 SV=1	P30273	1.07082	0.153664	0.964835	0.298833		1.20078	0.389041	1.10528	0.905057	1.59631
IGHV3-35	Immunoglobulin heavy variable 3-35 (non-functional) (Fragment) OS=Homo sapiens OX=9606 GN=IGHV3-35 PE=1 SV=1	A0A0C4DH35	1.00287	0.157218	0.779473	0.17467		1.35878	0.462537	1.33796	0.92305	1.81532
PRRC2A	Protein PRRC2A OS=Homo sapiens OX=9606 GN=PRRC2A PE=1 SV=3	P48634	0.704733	0.111492	0.597048	0.132237		1.22727	0.329991	1.14327	0.961409	1.53514
ITGA6	Integrin alpha-6 OS=Homo sapiens OX=9606 GN=ITGA6 PE=1 SV=5	P23229	0.930463	0.1065	0.754777	0.192058		1.32947	0.480658	1.32528	0.956936	1.7041
IDH2	Isocitrate dehydrogenase [NADP], mitochondrial OS=Homo sapiens OX=9606 GN=IDH2 PE=1 SV=2	P48735	0.901566	0.171941	0.768219	0.206275		1.22658	0.312501	1.30617	0.915619	1.49775
RAB3C	Ras-related protein Rab-3C OS=Homo sapiens OX=9606 GN=RAB3C PE=2 SV=1	Q96E17	0.795861	0.119294	0.690602	0.095894		1.17442	0.25681	1.21147	0.911286	1.41902
ARCN1	Isoform of P48444, Archain 1, isoform CRA_a OS=Homo sapiens OX=9606 GN=ARCN1 PE=1 SV=1	B0YIW6	0.943127	0.166201	0.842699	0.166776		1.16087	0.299823	1.184	0.844564	1.43495
NSFL1C	Isoform of Q9UNZ2, Isoform 3 of NSFL1 cofactor p47 OS=Homo sapiens OX=9606 GN=NSFL1C	Q9UNZ2-5	0.453565	0.0715817	0.419064	0.0959308		1.10351	0.153395	1.13084	0.960011	1.23333
MATR3	Isoform of P43243, Matrin-3 OS=Homo sapiens OX=9606 GN=MATR3 PE=1 SV=1	A8MXP9	2.50171	0.621311	1.68364	0.772105		1.93535	1.33831	1.85713	0.8477	3.06211
MYO1F	Unconventional myosin-If OS=Homo sapiens OX=9606 GN=MYO1F PE=1 SV=3	O00160	1.08603	0.157022	0.968106	0.103986		1.13079	0.191989	1.17702	0.941658	1.2968
ERAP1	Isoform of Q9NZ08, Isoform 2 of Endoplasmic reticulum aminopeptidase 1 OS=Homo sapiens OX=9606 GN=ERAP1	Q9NZ08-2	0.665388	0.0537046	0.598451	0.108616		1.14255	0.240053	1.04977	0.976137	1.35535
H1FX	Histone H1x OS=Homo sapiens OX=9606 GN=H1FX PE=1 SV=1	Q92522	0.868111	0.189108	0.793772	0.251029		1.1287	0.186025	1.05698	1.00912	1.32001
TALDO1	Transaldolase OS=Homo sapiens OX=9606 GN=TALDO1 PE=1 SV=2	P37837	1.65684	0.308678	1.51845	0.29073		1.11389	0.235	1.10586	0.935436	1.25009
PRMT5	Protein arginine N-methyltransferase 5 OS=Homo sapiens OX=9606 GN=PRMT5 PE=1 SV=4	O14744	0.431586	0.0518291	0.39392	0.077863		1.116	0.177202	1.1414	0.951026	1.26828
	[CONT] P02769 SWISS-PROT:P02769 (Bos taurus) Bovine serum albumin precursor	Z9Z103	0.695503	0.0785365	0.558131	0.123231		1.32126	0.458349	1.21314	0.949265	1.80137
CP	Isoform of P00450, Ceruloplasmin OS=Homo sapiens OX=9606 GN=CP PE=1 SV=1	E9PFZ2	5.3738	0.596049	4.55453	0.945793		1.22036	0.280655	1.27579	0.928066	1.45723
RRAGD	Ras-related GTP-binding protein D OS=Homo sapiens OX=9606 GN=RRAGD PE=1 SV=1	Q9NQL2	1.35589	0.157775	1.26291	0.241624		1.10621	0.241542	1.02873	0.947023	1.21032
CORO7-PAM16	Isoform of Q9Y3D7, Coronin OS=Homo sapiens OX=9606 GN=CORO7-PAM16 PE=3 SV=1	A0A0A6YYL4	0.896988	0.198902	0.703186	0.127855		1.34391	0.50236	1.34442	0.842574	1.845
SLC16A3	Monocarboxylate transporter 4 OS=Homo sapiens OX=9606 GN=SLC16A3 PE=1 SV=1	O15427	0.986308	0.180587	0.893404	0.213827		1.15581	0.307821	1.01923	0.909053	1.50071
SSRP1	FACT complex subunit SSRP1 OS=Homo sapiens OX=9606 GN=SSRP1 PE=1 SV=1	Q08945	1.60935	0.203164	1.18073	0.57998		2.15459	2.21648	1.34684	0.989907	3.72314
TOR1AIP1	Isoform of Q5JTV8, Torsin-1A-interacting protein 1 OS=Homo sapiens OX=9606 GN=TOR1AIP1 PE=1 SV=1	J3KN66	0.840088	0.262203	0.709188	0.254096		1.23764	0.349122	1.39516	0.863517	1.53301
CORO1C	Isoform of Q9ULV4, Isoform 3 of Coronin-1C OS=Homo sapiens OX=9606 GN=CORO1C	Q9ULV4-3	1.69175	0.328156	1.52686	0.325869		1.14439	0.31489	1.02681	0.930218	1.43174
VPS36	Vacuolar protein-sorting-associated protein 36 OS=Homo sapiens OX=9606 GN=VPS36 PE=1 SV=1	Q86VN1	1.15519	0.175147	1.08697	0.321195		1.11636	0.237986	1.15146	0.898723	1.26102
ATP2A2	Sarcoplasmic/endoplasmic reticulum calcium ATPase 2 OS=Homo sapiens OX=9606 GN=ATP2A2 PE=1 SV=1	P16615	0.426857	0.0676332	0.401469	0.129928		1.1047	0.165953	1.11297	0.977976	1.22729
IGHV1-46	Immunoglobulin heavy variable 1-46 OS=Homo sapiens OX=9606 GN=IGHV1-46 PE=1 SV=2	P01743	0.568728	0.191666	0.483106	0.14625		1.23596	0.452358	1.16895	0.820859	1.60858
LAMC1	Laminin subunit gamma-1 OS=Homo sapiens OX=9606 GN=LAMC1 PE=1 SV=3	P11047	0.736924	0.120037	0.569965	0.224445		1.5405	0.837806	1.02624	0.884548	2.45358
CAT	Catalase OS=Homo sapiens OX=9606 GN=CAT PE=1 SV=3	P04040	3.31623	0.575375	2.97666	1.37379		1.26745	0.46511	1.44542	0.793364	1.66344
MELTF	Melanotransferrin OS=Homo sapiens OX=9606 GN=MELTF PE=1 SV=2	P08582	0.374162	0.0441711	0.341655	0.0872075		1.12808	0.202269	1.10191	0.947796	1.32145
UBA7	Ubiquitin-like modifier-activating enzyme 7 OS=Homo sapiens OX=9606 GN=UBA7 PE=1 SV=2	P41226	0.704782	0.128512	0.644926	0.209449		1.14927	0.282403	1.18971	0.908057	1.35586
COPB2	Coatomer subunit beta' OS=Homo sapiens OX=9606 GN=COPB2 PE=1 SV=2	P35606	0.942299	0.119684	1.08445	0.321465		0.922369	0.219239	1.00559	0.762718	1.07635
PADI2	Protein-arginine deiminase type-2 OS=Homo sapiens OX=9606 GN=PADI2 PE=1 SV=2	Q9Y2J8	1.15224	0.379155	0.936979	0.271855		1.2792	0.406268	1.50244	0.841147	1.60563
OXER1	Oxoeicosanoid receptor 1 OS=Homo sapiens OX=9606 GN=OXER1 PE=1 SV=1	Q8TDS5	0.375467	0.0874567	0.289192	0.11988		1.43911	0.577949	1.42218	0.892606	2.00253
ERP29	Endoplasmic reticulum resident protein 29 OS=Homo sapiens OX=9606 GN=ERP29 PE=1 SV=4	P30040	1.04798	0.31656	0.719311	0.335712		2.01441	1.84962	1.39114	0.993787	3.34668
APPL1	DCC-interacting protein 13-alpha OS=Homo sapiens OX=9606 GN=APPL1 PE=1 SV=1	Q9UKG1	0.847234	0.151486	0.797386	0.185712		1.09386	0.203231	1.02179	0.924421	1.28597
AP1M1	Isoform of Q9BXS5, Isoform 2 of AP-1 complex subunit mu-1 OS=Homo sapiens OX=9606 GN=AP1M1	Q9BXS5-2	1.16775	0.14432	1.03855	0.274667		1.18761	0.337327	1.07979	0.966575	1.46255
LENG8	Isoform of Q96PV6, Leukocyte receptor cluster member 8 OS=Homo sapiens OX=9606 GN=LENG8 PE=1 SV=1	A0A087WUE4	1.17533	0.17101	1.06145	0.134128		1.11725	0.181649	1.22373	0.930786	1.25047
TRAP1	Heat shock protein 75 kDa, mitochondrial OS=Homo sapiens OX=9606 GN=TRAP1 PE=1 SV=3	Q12931	1.44171	0.568157	1.37029	0.505305		1.0501	0.110068	1.09107	0.972794	1.1456
HLA-A	Isoform of P01891, HLA class I histocompatibility antigen, A-3 alpha chain OS=Homo sapiens OX=9606 GN=HLA-A PE=1 SV=1	A0A140T913	1.53939	0.0768165	1.39075	0.240378		1.13718	0.221238	1.13971	0.927222	1.34588
DAG1	Dystroglycan OS=Homo sapiens OX=9606 GN=DAG1 PE=1 SV=2	Q14118	1.29662	0.431814	1.14588	0.492596		1.23901	0.49851	1.14455	0.853697	1.61316
PTPRS	Receptor-type tyrosine-protein phosphatase S OS=Homo sapiens OX=9606 GN=PTPRS PE=1 SV=3	Q13332	0.623672	0.281805	0.575289	0.246991		1.08037	0.188147	1.02173	0.979745	1.21207
PRG4	Proteoglycan 4 OS=Homo sapiens OX=9606 GN=PRG4 PE=1 SV=3	Q92954	0.771543	0.192063	0.547173	0.306803		1.84806	1.05982	1.68057	0.875643	2.90423
PABPC1	Polyadenylate-binding protein 1 OS=Homo sapiens OX=9606 GN=PABPC1 PE=1 SV=2	P11940	0.777316	0.142557	0.677618	0.191749		1.26363	0.522207	1.05847	0.8901	1.72829
PTGFRN	Prostaglandin F2 receptor negative regulator OS=Homo sapiens OX=9606 GN=PTGFRN PE=1 SV=2	Q9P2B2	0.736083	0.0653652	0.657858	0.121659		1.15516	0.282228	1.03927	0.973076	1.39518
CHMP2B	Isoform of Q9UQN3, Charged multivesicular body protein 2b OS=Homo sapiens OX=9606 GN=CHMP2B PE=1 SV=1	C9J0A7	2.97289	1.08381	2.03787	0.722446		1.71666	1.26167	1.26422	0.857502	2.80202
SCRN2	Isoform of Q96FV2, Secernin-2 OS=Homo sapiens OX=9606 GN=SCRN2 PE=1 SV=1	J3QL71	0.631089	0.0771899	0.55939	0.0667307		1.14149	0.195307	1.20273	0.934681	1.28705
FSIP2	Fibrous sheath-interacting protein 2 OS=Homo sapiens OX=9606 GN=FSIP2 PE=2 SV=4	Q5CZC0	0.678409	0.0966599	0.517873	0.274929		1.69308	0.950858	1.3722	0.872309	2.67429
CAD	CAD protein OS=Homo sapiens OX=9606 GN=CAD PE=1 SV=3	P27708	0.710426	0.106465	0.62037	0.110048		1.17769	0.268558	1.18355	0.962392	1.39007
BIRC6	Baculoviral IAP repeat-containing protein 6 OS=Homo sapiens OX=9606 GN=BIRC6 PE=1 SV=2	Q9NR09	0.569817	0.0539666	0.464928	0.123612		1.30941	0.421352	1.31654	0.911515	1.70018
H2AFX	Histone H2AX OS=Homo sapiens OX=9606 GN=H2AFX PE=1 SV=2	P16104	3.73482	1.15792	2.65997	1.27474		1.74001	0.91211	1.98004	0.834859	2.52514
SLC22A5	Isoform of O76082, Isoform 3 of Solute carrier family 22 member 5 OS=Homo sapiens OX=9606 GN=SLC22A5	O76082-3	0.622107	0.0740789	0.552128	0.118805		1.16382	0.252482	1.25302	0.915735	1.3673
ITGB2	Integrin beta-2 OS=Homo sapiens OX=9606 GN=ITGB2 PE=1 SV=2	P05107	2.01559	0.354348	1.63513	0.774529		1.40332	0.554885	1.43598	0.8682	1.90578
KNG1	Isoform of P01042, Isoform LMW of Kininogen-1 OS=Homo sapiens OX=9606 GN=KNG1	P01042-2	3.72538	0.408745	3.49767	1.03133		1.12762	0.260509	1.21083	0.840558	1.35474
B4GALT1	Beta-1,4-galactosyltransferase 1 OS=Homo sapiens OX=9606 GN=B4GALT1 PE=1 SV=5	P15291	1.45638	0.169331	1.33499	0.237093		1.113	0.204666	1.04394	0.970238	1.29029
MMP1	Interstitial collagenase OS=Homo sapiens OX=9606 GN=MMP1 PE=1 SV=3	P03956	0.983635	0.287148	0.691518	0.328976		1.94078	1.42698	1.54427	0.864828	3.21498
RPL23A	Isoform of P62750, 60S ribosomal protein L23a OS=Homo sapiens OX=9606 GN=RPL23A PE=1 SV=1	A8MUS3	1.28085	0.414519	1.07312	0.203964		1.1981	0.307612	1.22799	0.904304	1.47695
USO1	Isoform of O60763, Isoform 2 of General vesicular transport factor p115 OS=Homo sapiens OX=9606 GN=USO1	O60763-2	0.488455	0.0497886	0.437184	0.074054		1.14416	0.22204	1.1657	0.958312	1.31924
GMDS	GDP-mannose 4,6 dehydratase OS=Homo sapiens OX=9606 GN=GMDS PE=1 SV=1	O60547	1.09156	0.168112	1.0445	0.183655		1.05643	0.129867	1.1156	0.910864	1.14883
FMN1	Isoform of Q68DA7, Isoform 2 of Formin-1 OS=Homo sapiens OX=9606 GN=FMN1	Q68DA7-2	1.02789	0.229755	0.819293	0.470437		1.50689	0.71168	1.4724	0.846221	2.20204
CRBN	Isoform of Q96SW2, Protein cereblon OS=Homo sapiens OX=9606 GN=CRBN PE=1 SV=1	A0A1W2PPJ5	0.576961	0.0578595	0.480569	0.119988		1.27529	0.403252	1.26061	0.903784	1.66147
LUC7L2	Isoform of Q9Y383, Putative RNA-binding protein Luc7-like 2 OS=Homo sapiens OX=9606 GN=LUC7L2 PE=4 SV=1	A0A0A6YYJ8	1.09345	0.119642	0.907075	0.442735		1.43181	0.67427	1.45443	0.863671	1.98863
CHIT1	Chitotriosidase-1 OS=Homo sapiens OX=9606 GN=CHIT1 PE=1 SV=1	Q13231	0.987492	0.238856	0.899387	0.403543		1.21001	0.391965	1.26003	0.799036	1.56521
SDC1	Syndecan-1 OS=Homo sapiens OX=9606 GN=SDC1 PE=1 SV=3	P18827	1.11187	0.48112	0.807152	0.438113		1.86131	1.24848	1.57667	0.696759	3.16819
PSMC6	Isoform of P62333, 26S proteasome regulatory subunit 10B OS=Homo sapiens OX=9606 GN=PSMC6 PE=1 SV=1	A0A087X2I1	1.10543	0.118826	0.939192	0.169988		1.21894	0.313134	1.25323	0.901193	1.5024
SYN1	Synapsin-1 OS=Homo sapiens OX=9606 GN=SYN1 PE=1 SV=3	P17600	1.44819	0.20557	1.35819	0.307203		1.10472	0.257056	1.09576	0.922523	1.18375
PSMD8	26S proteasome non-ATPase regulatory subunit 8 OS=Homo sapiens OX=9606 GN=PSMD8 PE=1 SV=2	P48556	0.565221	0.0940296	0.692625	0.182547		0.869293	0.280286	1.01028	0.568858	1.09924
KTN1	Kinectin OS=Homo sapiens OX=9606 GN=KTN1 PE=1 SV=1	Q86UP2	0.424782	0.065372	0.599897	0.301406		0.839606	0.367135	1.04409	0.444758	1.13221
CADM4	Cell adhesion molecule 4 OS=Homo sapiens OX=9606 GN=CADM4 PE=1 SV=1	Q8NFZ8	0.938204	0.0319073	0.763843	0.455868		1.52297	0.67873	1.6636	0.824878	2.08044
CPNE2	Copine-2 OS=Homo sapiens OX=9606 GN=CPNE2 PE=1 SV=3	Q96FN4	0.826564	0.179772	0.776549	0.376975		1.1736	0.363617	1.11543	0.879829	1.43548
CTSH	Pro-cathepsin H OS=Homo sapiens OX=9606 GN=CTSH PE=1 SV=4	P09668	0.952992	0.167967	0.821772	0.0974961		1.19014	0.35567	1.08814	0.929225	1.50205
AGTRAP	Type-1 angiotensin II receptor-associated protein OS=Homo sapiens OX=9606 GN=AGTRAP PE=1 SV=1	Q6RW13	0.502346	0.204241	0.363748	0.098181		1.47671	0.695631	1.5325	0.813531	2.11198
MCM6	DNA replication licensing factor MCM6 OS=Homo sapiens OX=9606 GN=MCM6 PE=1 SV=1	Q14566	0.485579	0.140715	0.374344	0.178791		1.52488	0.785937	1.54393	0.85015	2.19008
IGHV3OR16-13	Immunoglobulin heavy variable 3/OR16-13 (non-functional) (Fragment) OS=Homo sapiens OX=9606 GN=IGHV3OR16-13 PE=4 SV=1	A0A075B7E8	1.62676	0.23093	1.26656	0.578841		1.49818	0.624771	1.60786	0.857274	2.0294
FARSA	Isoform of Q9Y285, Phenylalanine--tRNA ligase alpha subunit OS=Homo sapiens OX=9606 GN=FARSA PE=1 SV=1	K7ER00	0.399857	0.071732	0.344548	0.124826		1.24909	0.358603	1.36217	0.928423	1.51323
UPF1	Regulator of nonsense transcripts 1 OS=Homo sapiens OX=9606 GN=UPF1 PE=1 SV=2	Q92900	0.558088	0.0309625	0.512892	0.124958		1.1306	0.224514	1.14202	0.939638	1.31585
ACADVL	Isoform of P49748, Isoform 3 of Very long-chain specific acyl-CoA dehydrogenase, mitochondrial OS=Homo sapiens OX=9606 GN=ACADVL	P49748-3	0.569861	0.098281	0.494343	0.0611048		1.17254	0.257098	1.2526	0.97135	1.33371
STAT1	Signal transducer and activator of transcription 1-alpha/beta OS=Homo sapiens OX=9606 GN=STAT1 PE=1 SV=2	P42224	1.12478	0.150188	1.05561	0.20767		1.07772	0.126461	1.05567	0.968881	1.20862
KRT36	Keratin, type I cuticular Ha6 OS=Homo sapiens OX=9606 GN=KRT36 PE=1 SV=1	O76013	0.766419	0.403312	0.563985	0.091032		1.3482	0.601917	1.28835	0.83001	1.89632
RPL10	60S ribosomal protein L10 OS=Homo sapiens OX=9606 GN=RPL10 PE=1 SV=4	P27635	1.22166	0.279223	1.15488	0.268822		1.06402	0.120672	1.02325	0.964605	1.18381
LRBA	Lipopolysaccharide-responsive and beige-like anchor protein OS=Homo sapiens OX=9606 GN=LRBA PE=1 SV=4	P50851	0.850955	0.0739442	0.82136	0.101899		1.04129	0.0784312	1.04988	0.969051	1.10923
KDM5D	Isoform of Q9BY66, Isoform 3 of Lysine-specific demethylase 5D OS=Homo sapiens OX=9606 GN=KDM5D	Q9BY66-3	0.878047	0.172764	0.657228	0.431681		1.78032	0.916656	1.99292	0.819421	2.52861
AMBP	Protein AMBP OS=Homo sapiens OX=9606 GN=AMBP PE=1 SV=1	P02760	3.75354	1.17517	3.34178	0.934233		1.17047	0.431368	1.0654	0.919054	1.25098
VARS	Valine--tRNA ligase OS=Homo sapiens OX=9606 GN=VARS PE=1 SV=4	P26640	0.485804	0.0702142	0.407426	0.0934876		1.26591	0.412026	1.2812	0.874211	1.64997
FAH	Fumarylacetoacetase OS=Homo sapiens OX=9606 GN=FAH PE=1 SV=2	P16930	0.691581	0.0975715	0.66467	0.137084		1.05813	0.133931	1.10239	0.963423	1.14841
C1QTNF5	Complement C1q tumor necrosis factor-related protein 5 OS=Homo sapiens OX=9606 GN=C1QTNF5 PE=1 SV=1	Q9BXJ0	0.904321	0.221275	0.800122	0.289363		1.31141	0.647345	1.05695	0.837526	2.04439
CRYBG1	Isoform of Q9Y4K1, Beta/gamma crystallin domain-containing protein 1 OS=Homo sapiens OX=9606 GN=CRYBG1 PE=1 SV=1	A0A0J9YWL0	0.394759	0.0602794	0.353677	0.0709498		1.14444	0.255647	1.10972	0.898833	1.40742
MCAM	Cell surface glycoprotein MUC18 OS=Homo sapiens OX=9606 GN=MCAM PE=1 SV=2	P43121	0.380246	0.0470662	0.348838	0.0900387		1.15094	0.301207	1.23184	0.900132	1.35764
PARP4	Poly [ADP-ribose] polymerase 4 OS=Homo sapiens OX=9606 GN=PARP4 PE=1 SV=3	Q9UKK3	1.00194	0.352836	0.874473	0.240033		1.16994	0.338213	1.25413	0.873969	1.42991
SERPINA5	Plasma serine protease inhibitor OS=Homo sapiens OX=9606 GN=SERPINA5 PE=1 SV=3	P05154	3.06209	0.663111	2.79045	0.754391		1.15445	0.314324	1.25391	0.911497	1.41785
NCF4	Neutrophil cytosol factor 4 OS=Homo sapiens OX=9606 GN=NCF4 PE=1 SV=2	Q15080	0.757521	0.123033	0.696906	0.160084		1.11284	0.191925	1.1715	0.941738	1.25461
ROBO4	Roundabout homolog 4 OS=Homo sapiens OX=9606 GN=ROBO4 PE=1 SV=1	Q8WZ75	0.781136	0.196875	0.730617	0.199406		1.0967	0.240398	1.04589	0.921674	1.25236
RPL4	60S ribosomal protein L4 OS=Homo sapiens OX=9606 GN=RPL4 PE=1 SV=5	P36578	0.520921	0.112391	0.453068	0.0791487		1.15985	0.255957	1.13868	0.925293	1.41559
MKI67	Proliferation marker protein Ki-67 OS=Homo sapiens OX=9606 GN=MKI67 PE=1 SV=2	P46013	1.1504	0.187872	0.960283	0.212009		1.2663	0.400242	1.27037	0.918794	1.61177
TCN1	Transcobalamin-1 OS=Homo sapiens OX=9606 GN=TCN1 PE=1 SV=2	P20061	1.12898	0.22355	0.959738	0.215584		1.23337	0.388789	1.30894	0.832291	1.59667
	[CONT] Q1A7A4 TREMBL:Q1A7A4 (Bos taurus) similar to complement component C5	Z9Z053	0.583425	0.0372339	0.489093	0.225286		1.3472	0.448472	1.51445	0.874803	1.65236
BAG6	Isoform of P46379, Isoform 3 of Large proline-rich protein BAG6 OS=Homo sapiens OX=9606 GN=BAG6	P46379-3	0.505555	0.098864	0.422972	0.0892863		1.26979	0.487057	1.27329	0.856753	1.68108
MCEMP1	Mast cell-expressed membrane protein 1 OS=Homo sapiens OX=9606 GN=MCEMP1 PE=1 SV=1	Q8IX19	0.84663	0.171488	0.769891	0.205993		1.1558	0.355655	1.06154	0.863088	1.50572
ACTBL2	Beta-actin-like protein 2 OS=Homo sapiens OX=9606 GN=ACTBL2 PE=1 SV=2	Q562R1	1.19649	0.212295	1.04689	0.115043		1.16508	0.309988	1.09315	0.934633	1.43149
ITGB3	Integrin beta-3 OS=Homo sapiens OX=9606 GN=ITGB3 PE=1 SV=2	P05106	0.548464	0.0716495	0.512551	0.0846753		1.09307	0.216957	1.13115	0.863308	1.28681
DNASE1	Deoxyribonuclease-1 OS=Homo sapiens OX=9606 GN=DNASE1 PE=1 SV=1	P24855	1.30368	0.478615	1.29692	0.65344		1.09829	0.228495	1.13607	0.857117	1.32452
PGC	Gastricsin OS=Homo sapiens OX=9606 GN=PGC PE=1 SV=1	P20142	0.736908	0.188935	0.616289	0.237994		1.30188	0.440449	1.34559	0.857133	1.70293
GMFG	Glia maturation factor gamma OS=Homo sapiens OX=9606 GN=GMFG PE=1 SV=1	O60234	0.846188	0.292985	0.752991	0.300994		1.22076	0.462841	1.22882	0.812072	1.50775
ITLN2	Intelectin-2 OS=Homo sapiens OX=9606 GN=ITLN2 PE=2 SV=1	Q8WWU7	0.52691	0.0394152	0.454863	0.16793		1.32083	0.591346	1.25248	0.840898	1.83493
UBE4A	Isoform of Q14139, Isoform 2 of Ubiquitin conjugation factor E4 A OS=Homo sapiens OX=9606 GN=UBE4A	Q14139-2	0.949883	0.211501	0.715518	0.285481		1.6599	1.07721	1.33884	0.907434	2.57288
UNC13B	Isoform of O14795, Protein unc-13 homolog B OS=Homo sapiens OX=9606 GN=UNC13B PE=1 SV=1	A0A1B0GUS7	1.17157	0.157561	1.06359	0.266881		1.14997	0.261046	1.27978	0.87249	1.36256
USP24	Ubiquitin carboxyl-terminal hydrolase 24 OS=Homo sapiens OX=9606 GN=USP24 PE=1 SV=3	Q9UPU5	0.39328	0.0473326	0.338791	0.0787243		1.22989	0.384355	1.34388	0.836225	1.56656
OAF	Out at first protein homolog OS=Homo sapiens OX=9606 GN=OAF PE=2 SV=1	Q86UD1	1.30319	0.210491	1.22452	0.319513		1.11082	0.279654	1.09587	0.87076	1.2326
RHOG	Rho-related GTP-binding protein RhoG OS=Homo sapiens OX=9606 GN=RHOG PE=1 SV=1	P84095	1.15151	0.132369	1.0701	0.17879		1.11087	0.27334	1.02086	0.876942	1.26547
FCN1	Ficolin-1 OS=Homo sapiens OX=9606 GN=FCN1 PE=1 SV=2	O00602	1.74655	0.637067	1.57298	0.922856		1.36215	0.737266	1.11363	0.863377	1.98022
RPS13	40S ribosomal protein S13 OS=Homo sapiens OX=9606 GN=RPS13 PE=1 SV=2	P62277	1.00915	0.218493	0.888068	0.12956		1.14066	0.239235	1.09434	0.940046	1.38759
	Uncharacterized protein (Fragment) OS=Homo sapiens OX=9606 PE=4 SV=1	H0Y858	1.15562	0.197799	1.09707	0.259064		1.08334	0.207893	1.04375	0.936869	1.21823
NID1	Nidogen-1 OS=Homo sapiens OX=9606 GN=NID1 PE=1 SV=3	P14543	1.91171	0.223853	1.78968	0.588922		1.15561	0.344169	1.04485	0.840335	1.49835
EIF2S3	Eukaryotic translation initiation factor 2 subunit 3 OS=Homo sapiens OX=9606 GN=EIF2S3 PE=1 SV=3	P41091	1.33838	0.252497	1.29995	0.265917		1.03316	0.066719	1.02836	0.981136	1.08757
LAIR1	Isoform of Q6GTX8, Leukocyte-associated immunoglobulin-like receptor 1 OS=Homo sapiens OX=9606 GN=LAIR1 PE=1 SV=1	A0A0G2JLV7	0.424778	0.0901792	0.383482	0.138097		1.23061	0.503114	1.07767	0.904406	1.63789
CR1	Complement receptor type 1 OS=Homo sapiens OX=9606 GN=CR1 PE=1 SV=3	P17927	1.39661	0.223479	1.26765	0.37914		1.14488	0.232173	1.15946	0.918896	1.3563
CANT1	Soluble calcium-activated nucleotidase 1 OS=Homo sapiens OX=9606 GN=CANT1 PE=1 SV=1	Q8WVQ1	0.897997	0.0789793	0.83097	0.10088		1.09647	0.194755	1.07616	0.947833	1.25527
SDC4	Syndecan-4 OS=Homo sapiens OX=9606 GN=SDC4 PE=1 SV=2	P31431	1.03467	0.522799	0.89969	0.478027		1.33726	0.647037	1.09436	0.754391	1.98236
GIPC2	PDZ domain-containing protein GIPC2 OS=Homo sapiens OX=9606 GN=GIPC2 PE=1 SV=1	Q8TF65	0.634179	0.0219596	0.544721	0.219245		1.29566	0.459599	1.27971	0.871426	1.73586
ACOX3	Peroxisomal acyl-coenzyme A oxidase 3 OS=Homo sapiens OX=9606 GN=ACOX3 PE=1 SV=2	O15254	0.778807	0.0835351	0.681831	0.191492		1.23301	0.44478	1.24146	0.864821	1.59697
RYR3	Isoform of Q15413, Ryanodine receptor 3 OS=Homo sapiens OX=9606 GN=RYR3 PE=1 SV=1	A0A087X080	0.437484	0.166991	0.411687	0.162512		1.07406	0.151019	1.05241	0.946124	1.21283
CEACAM8	Carcinoembryonic antigen-related cell adhesion molecule 8 OS=Homo sapiens OX=9606 GN=CEACAM8 PE=1 SV=2	P31997	1.23218	0.206756	1.10126	0.519824		1.22607	0.347913	1.26525	0.872863	1.54011
HIST1H2BJ	Histone H2B type 1-J OS=Homo sapiens OX=9606 GN=HIST1H2BJ PE=1 SV=3	P06899	1.50965	0.340442	1.21626	0.443211		1.42084	0.676661	1.47084	0.857764	1.95891
	[CONT] Q7RTT2 TREMBL:Q7RTT2 Tax_Id=9606 Gene_Symbol=KRT78 Keratin-78	Z9Z004	1.26241	0.294042	1.07885	0.251901		1.23135	0.461399	1.17511	0.889399	1.60143
LFNG	Beta-1,3-N-acetylglucosaminyltransferase lunatic fringe OS=Homo sapiens OX=9606 GN=LFNG PE=1 SV=2	Q8NES3	0.837464	0.15616	0.736784	0.142302		1.17331	0.359605	1.07812	0.925419	1.4688
FUBP1	Isoform of Q96AE4, Far upstream element-binding protein 1 OS=Homo sapiens OX=9606 GN=FUBP1 PE=1 SV=1	E9PEB5	0.488413	0.124815	0.393255	0.0792973		1.29817	0.457226	1.32554	0.843235	1.72575
ERLIN1	Erlin-1 OS=Homo sapiens OX=9606 GN=ERLIN1 PE=1 SV=1	O75477	0.463455	0.113222	0.424821	0.117819		1.14638	0.390362	1.06304	0.865409	1.23104
AGPS	Alkyldihydroxyacetonephosphate synthase, peroxisomal OS=Homo sapiens OX=9606 GN=AGPS PE=1 SV=1	O00116	0.660707	0.036692	0.869529	0.422206		0.872513	0.296856	1.04011	0.580358	1.08087
PFDN4	Isoform of Q9NQP4, Prefoldin subunit 4 OS=Homo sapiens OX=9606 GN=PFDN4 PE=1 SV=1	E9PQY2	0.665939	0.0997822	0.584199	0.0856455		1.17488	0.320871	1.17922	0.884232	1.46335
STEAP2	Metalloreductase STEAP2 OS=Homo sapiens OX=9606 GN=STEAP2 PE=1 SV=3	Q8NFT2	1.06403	0.0925391	0.929346	0.337332		1.25176	0.403587	1.24339	0.867037	1.64485
PTK2B	Protein-tyrosine kinase 2-beta OS=Homo sapiens OX=9606 GN=PTK2B PE=1 SV=2	Q14289	1.23552	0.198249	1.1472	0.27065		1.09779	0.179766	1.03788	0.967095	1.28839
TMEM106B	Transmembrane protein 106B OS=Homo sapiens OX=9606 GN=TMEM106B PE=1 SV=2	Q9NUM4	1.0183	0.170527	0.95786	0.238541		1.09339	0.186336	1.04773	0.920737	1.28886
APEX1	DNA-(apurinic or apyrimidinic site) lyase OS=Homo sapiens OX=9606 GN=APEX1 PE=1 SV=2	P27695	1.01099	0.184217	0.904257	0.0769385		1.13197	0.278887	1.08019	0.933029	1.3568
SEH1L	Isoform of Q96EE3, Isoform B of Nucleoporin SEH1 OS=Homo sapiens OX=9606 GN=SEH1L	Q96EE3-1	0.428586	0.0807377	0.404022	0.115515		1.11762	0.322626	1.04061	0.901883	1.26215
TMC4	Isoform of Q7Z404, Transmembrane channel-like protein OS=Homo sapiens OX=9606 GN=TMC4 PE=1 SV=1	A0A087WT65	0.570568	0.026656	0.493443	0.210102		1.31183	0.488813	1.37698	0.832853	1.72566
SEPT5	Isoform of Q99719, HCG2002594, isoform CRA_c OS=Homo sapiens OX=9606 GN=SEPT5 PE=1 SV=1	G3XAH0	0.88152	0.0557395	0.802508	0.192894		1.15162	0.292506	1.19182	0.867845	1.4153
ALDH1A3	Aldehyde dehydrogenase family 1 member A3 OS=Homo sapiens OX=9606 GN=ALDH1A3 PE=1 SV=2	P47895	0.735525	0.100437	0.786282	0.134793		0.954994	0.165317	1.01853	0.838303	1.06636
EIF2B5	Translation initiation factor eIF-2B subunit epsilon OS=Homo sapiens OX=9606 GN=EIF2B5 PE=1 SV=3	Q13144	0.38297	0.0343776	0.34615	0.0793174		1.15272	0.279042	1.26474	0.855858	1.39357
IGLV10-54	Immunoglobulin lambda variable 10-54 OS=Homo sapiens OX=9606 GN=IGLV10-54 PE=3 SV=1	A0A075B6I4	1.31122	0.238055	1.21132	0.194562		1.09064	0.182291	1.08406	0.914456	1.2701
GNG2	Isoform of P59768, Guanine nucleotide-binding protein subunit gamma OS=Homo sapiens OX=9606 GN=GNG2 PE=1 SV=1	G3V2N0	1.39308	0.0541582	1.30178	0.234058		1.09788	0.1964	1.09524	0.910366	1.28671
DMBT1	Isoform of Q9UGM3, Isoform 6 of Deleted in malignant brain tumors 1 protein OS=Homo sapiens OX=9606 GN=DMBT1	Q9UGM3-6	0.962548	0.12684	0.862152	0.11474		1.14629	0.308502	1.08638	0.913883	1.40865
GNPDA1	Glucosamine-6-phosphate isomerase 1 OS=Homo sapiens OX=9606 GN=GNPDA1 PE=1 SV=1	P46926	1.23	0.155325	1.08444	0.201493		1.17349	0.332417	1.03864	0.967349	1.51447
FAT4	Protocadherin Fat 4 OS=Homo sapiens OX=9606 GN=FAT4 PE=1 SV=2	Q6V0I7	1.48983	0.259239	1.42377	0.240038		1.05684	0.15299	1.07662	0.896695	1.18922
PSMA5	Proteasome subunit alpha type-5 OS=Homo sapiens OX=9606 GN=PSMA5 PE=1 SV=3	P28066	2.23515	0.304229	2.07398	0.540784		1.14678	0.330146	1.08984	0.8492	1.42518
MTHFD2	Bifunctional methylenetetrahydrofolate dehydrogenase/cyclohydrolase, mitochondrial OS=Homo sapiens OX=9606 GN=MTHFD2 PE=1 SV=2	P13995	0.766994	0.176943	0.707311	0.236608		1.1303	0.249308	1.03879	0.959469	1.39266
ARPC2	Actin-related protein 2/3 complex subunit 2 OS=Homo sapiens OX=9606 GN=ARPC2 PE=1 SV=1	O15144	1.62529	0.325927	1.50621	0.114649		1.08032	0.204658	1.02204	0.915427	1.27161
MYL6	Isoform of P60660, Myosin light polypeptide 6 OS=Homo sapiens OX=9606 GN=MYL6 PE=1 SV=1	B7Z6Z4	1.74638	0.341654	1.63797	0.292243		1.08213	0.214714	1.04495	0.917275	1.24876
CDH6	Cadherin-6 OS=Homo sapiens OX=9606 GN=CDH6 PE=1 SV=1	P55285	1.04564	0.121245	0.943529	0.254001		1.16565	0.318417	1.09193	0.919342	1.44883
XAB2	Pre-mRNA-splicing factor SYF1 OS=Homo sapiens OX=9606 GN=XAB2 PE=1 SV=2	Q9HCS7	2.141	0.461932	1.86116	0.638816		1.23198	0.431669	1.11361	0.854902	1.66824
BSN	Protein bassoon OS=Homo sapiens OX=9606 GN=BSN PE=1 SV=4	Q9UPA5	0.897106	0.0474967	0.875965	0.0398144		1.02467	0.0464257	1.03665	0.97607	1.06129
HSPA12A	Heat shock 70 kDa protein 12A OS=Homo sapiens OX=9606 GN=HSPA12A PE=1 SV=2	O43301	0.466697	0.10962	0.43931	0.155719		1.13735	0.347263	1.00197	0.840074	1.35112
[truncated: 487 more rows]
